# Supplementary material for: Adaptive responses of histone modifications to resistance exercise in human skeletal muscle
Source: PLoS One. 2020 Apr 9;15(4):e0231321. doi: 10.1371/journal.pone.0231321 (PMC7145008; doi:10.1371/journal.pone.0231321)
Supplement: S1 File — (ZIP) [file pone.0231321.s001.zip]

Archive with 1 entries (1 files):
- Supplementary information (all genes).xls
