# Supplementary material for: Adaptive responses of histone modifications to resistance exercise in human skeletal muscle
Source: PLoS One. 2020 Apr 9;15(4):e0231321. doi: 10.1371/journal.pone.0231321 (PMC7145008; doi:10.1371/journal.pone.0231321)
Supplement: S1 File — (ZIP) [file pone.0231321.s001.zip › Supplementary information (all genes).xls]

Gene_id	chromosome	Strand	start	end	length	AE_pre_readcount	AE_post_readcount	Tr_pre_readcount	Tr_post_readcount	AE_pre_fpkm	AE_post_fpkm	Tr_pre_fpkm	Tr_post_fpkm	AE_pre_group_fpkm	AE_post_group_fpkm	Tr_pre_group_fpkm	Tr_post_group_fpkm	AE_post_readcount(AE_postvsAE_pre)	AE_pre_readcount(AE_postvsAE_pre)	log2FoldChange(AE_postvsAE_pre)	pval(AE_postvsAE_pre)	padj(AE_postvsAE_pre)	significant(AE_postvsAE_pre)	Tr_post_readcount(Tr_postvsAE_post)	AE_post_readcount(Tr_postvsAE_post)	log2FoldChange(Tr_postvsAE_post)	pval(Tr_postvsAE_post)	padj(Tr_postvsAE_post)	significant(Tr_postvsAE_post)	Tr_post_readcount(Tr_postvsTr_pre)	Tr_pre_readcount(Tr_postvsTr_pre)	log2FoldChange(Tr_postvsTr_pre)	pval(Tr_postvsTr_pre)	padj(Tr_postvsTr_pre)	significant(Tr_postvsTr_pre)	Tr_pre_readcount(Tr_prevsAE_pre)	AE_pre_readcount(Tr_prevsAE_pre)	log2FoldChange(Tr_prevsAE_pre)	pval(Tr_prevsAE_pre)	padj(Tr_prevsAE_pre)	significant(Tr_prevsAE_pre)	biological_process	biological_process_description	cellular_component	cellular_component_description	molecular_function	molecular_function_description	KEGG AnnotInfo	KEGG url
ENSG00000000003	chrX	-	100627109	100639991	3796	88	46	104	102	2.506292093	1.111431617	2.502444472	2.494760337	2.506292093	1.111431617	2.502444472	2.494760337	2.211729616	3.852671822	-0.80068	0.3239	0.99889	FALSE	3.995467034	2.122871199	0.91235	0.32828	0.99921	FALSE	4.189814023	4.558040223	-0.12153	0.99637	0.99964	FALSE	4.73463033	4.052188845	0.22455	0.99818	0.99975	FALSE	GO:0030522//GO:0002764//GO:0001816//GO:0001817//GO:0002684//GO:0032501//GO:0051704//GO:0002697//GO:0045089//GO:0002758//GO:0009967//GO:0035556//GO:0002753//GO:0002218//GO:0039531//GO:0050794//GO:0007154//GO:0009987//GO:0051239//GO:0080134//GO:0023057//GO:0050896//GO:1901223//GO:0050789//GO:0032102//GO:0065007//GO:0006950//GO:0048585//GO:0043900//GO:0051240//GO:0043901//GO:0002253//GO:0006952//GO:…	intracellular receptor signaling pathway//immune response-regulating signaling pathway//cytokine production//regulation of cytokine production//positive regulation of immune system process//multicellular organismal process//multi-organism process//regulation of immune effector process//positive regulation of innate immune response//innate immune response-activating signal transduction//positive r…	GO:0044425//GO:1903561//GO:0005575//GO:0005576//GO:0031982//GO:0016020//GO:0016021//GO:0044421//GO:0031988//GO:0043230//GO:0070062//GO:0043226//GO:0043227//GO:0031224//GO:0065010	membrane part//extracellular vesicle//cellular_component//extracellular region//vesicle//membrane//integral component of membrane//extracellular region part//membrane-bounded vesicle//extracellular organelle//extracellular exosome//organelle//membrane-bounded organelle//intrinsic component of membrane//extracellular membrane-bounded organelle	GO:0005488//GO:0004871//GO:0060089//GO:0003674//GO:0005515	binding//signal transducer activity//molecular transducer activity//molecular_function//protein binding	--	--
ENSG00000000005	chrX	+	100584802	100599885	1339	1	1	1	4	0.052935766	0.044908143	0.044723038	0.181839755	0.052935766	0.044908143	0.044723038	0.181839755	0	0	0.13519	0.98004	0.99889	FALSE	0	0	1.7635	0.77264	0.99921	FALSE	0	0	1.9065	0.77255	0.99964	FALSE	0	0	-0.016458	0.97962	0.99975	FALSE	GO:0002064//GO:0042127//GO:0071495//GO:0050794//GO:0061448//GO:0008285//GO:0032501//GO:0048731//GO:0030855//GO:0060429//GO:0030154//GO:0001936//GO:0003382//GO:0032502//GO:0035989//GO:0003158//GO:1901342//GO:0001944//GO:0050680//GO:0048468//GO:0050678//GO:0072358//GO:0000904//GO:0065007//GO:0050789//GO:0050896//GO:0050793//GO:0042221//GO:0070887//GO:0051239//GO:0009987//GO:0048519//GO:0071363//GO:…	epithelial cell development//regulation of cell proliferation//cellular response to endogenous stimulus//regulation of cellular process//connective tissue development//negative regulation of cell proliferation//multicellular organismal process//system development//epithelial cell differentiation//epithelium development//cell differentiation//regulation of endothelial cell proliferation//epithelia…	GO:0044464//GO:0044425//GO:0005623//GO:0005635//GO:0005575//GO:0005634//GO:0043229//GO:0031967//GO:0016020//GO:0012505//GO:0044424//GO:0016021//GO:0005622//GO:0044446//GO:0031975//GO:0044422//GO:0043226//GO:0043231//GO:0005737//GO:0044428//GO:0031224//GO:0043227	cell part//membrane part//cell//nuclear envelope//cellular_component//nucleus//intracellular organelle//organelle envelope//membrane//endomembrane system//intracellular part//integral component of membrane//intracellular//intracellular organelle part//envelope//organelle part//organelle//intracellular membrane-bounded organelle//cytoplasm//nuclear part//intrinsic component of membrane//membrane-b…	GO:0005488//GO:0003674//GO:0005515	binding//molecular_function//protein binding	--	--
ENSG00000000419	chr20	-	50934867	50958555	1161	628	628	711	551	31.98597624	27.13535538	30.59508511	24.10078634	31.98597624	27.13535538	30.59508511	24.10078634	30.19491736	27.4940671	0.13519	0.53077	0.99889	FALSE	21.58335623	28.9818068	-0.42523	0.67434	0.99921	FALSE	22.63321105	31.1612173	-0.46131	0.38441	0.99964	FALSE	32.36848235	28.91789312	0.16263	0.86174	0.99975	FALSE	GO:0018196//GO:0006796//GO:0045017//GO:0036211//GO:0009100//GO:0046483//GO:0044238//GO:0019673//GO:0006505//GO:0009987//GO:0006506//GO:0044255//GO:0034641//GO:0006487//GO:0009101//GO:0044281//GO:0018279//GO:0006720//GO:0006497//GO:0006661//GO:0006493//GO:0006629//GO:0044711//GO:1901137//GO:0044723//GO:0008610//GO:1901615//GO:1903509//GO:0046467//GO:0046474//GO:0009059//GO:0009247//GO:0044260//GO:…	peptidyl-asparagine modification//phosphate-containing compound metabolic process//glycerolipid biosynthetic process//protein modification process//glycoprotein metabolic process//heterocycle metabolic process//primary metabolic process//GDP-mannose metabolic process//GPI anchor metabolic process//cellular process//GPI anchor biosynthetic process//cellular lipid metabolic process//cellular nitrog…	GO:0044425//GO:0044464//GO:0005575//GO:0044432//GO:0033185//GO:0005623//GO:0016020//GO:0042175//GO:0043234//GO:0043229//GO:0005634//GO:1990234//GO:0044446//GO:0005622//GO:0044424//GO:0012505//GO:0098588//GO:0005737//GO:0043231//GO:0031501//GO:0043226//GO:0032991//GO:0005783//GO:0044422//GO:0044444//GO:1902494//GO:0043227//GO:0005789//GO:0031090	membrane part//cell part//cellular_component//endoplasmic reticulum part//dolichol-phosphate-mannose synthase complex//cell//membrane//nuclear outer membrane-endoplasmic reticulum membrane network//protein complex//intracellular organelle//nucleus//transferase complex//intracellular organelle part//intracellular//intracellular part//endomembrane system//bounding membrane of organelle//cytoplasm//…	GO:0004169//GO:0043178//GO:0000030//GO:0005488//GO:0005537//GO:0036094//GO:0003824//GO:0016758//GO:0003674//GO:0005515//GO:0016740//GO:0048029//GO:0030246//GO:0016757//GO:0004582	dolichyl-phosphate-mannose-protein mannosyltransferase activity//alcohol binding//mannosyltransferase activity//binding//mannose binding//small molecule binding//catalytic activity//transferase activity, transferring hexosyl groups//molecular_function//protein binding//transferase activity//monosaccharide binding//carbohydrate binding//transferase activity, transferring glycosyl groups//dolichyl-…	--	--
ENSG00000000457	chr1	-	169849631	169894267	6364	148	140	136	168	2.305992553	1.850547019	1.790264467	2.247942064	2.305992553	1.850547019	1.790264467	2.247942064	6.731351004	6.479493519	0.055015	0.68805	0.99889	FALSE	6.580769233	6.460912345	0.026518	0.72489	0.99921	FALSE	6.900870156	5.960514138	0.21134	0.6834	0.99964	FALSE	6.191439662	6.815044876	-0.13845	0.64772	0.99975	FALSE	GO:0043412//GO:0051674//GO:0019538//GO:0006793//GO:0051179//GO:0043170//GO:0044699//GO:0006464//GO:0006468//GO:0044267//GO:0071704//GO:0016310//GO:0040011//GO:0044763//GO:0044260//GO:0044237//GO:0048870//GO:0008150//GO:0008152//GO:0036211//GO:0044238//GO:0006796//GO:0016477//GO:0009987//GO:0006928	macromolecule modification//localization of cell//protein metabolic process//phosphorus metabolic process//localization//macromolecule metabolic process//single-organism process//cellular protein modification process//protein phosphorylation//cellular protein metabolic process//organic substance metabolic process//phosphorylation//locomotion//single-organism cellular process//cellular macromolecu…	GO:0044444//GO:0005737//GO:0043231//GO:0043226//GO:0043227//GO:0030027//GO:0031252//GO:0043229//GO:0005794//GO:0044424//GO:0012505//GO:0005622//GO:0044464//GO:0005623//GO:0042995//GO:0005575	cytoplasmic part//cytoplasm//intracellular membrane-bounded organelle//organelle//membrane-bounded organelle//lamellipodium//cell leading edge//intracellular organelle//Golgi apparatus//intracellular part//endomembrane system//intracellular//cell part//cell//cell projection//cellular_component	GO:0097159//GO:0000166//GO:0032549//GO:0016301//GO:0003674//GO:0016740//GO:0032559//GO:0005515//GO:0032553//GO:0043168//GO:0032550//GO:1901265//GO:0035639//GO:0043167//GO:0030554//GO:0003824//GO:0016772//GO:0001882//GO:0005524//GO:0017076//GO:0004672//GO:0032555//GO:0097367//GO:0036094//GO:0005488//GO:0016773//GO:0001883//GO:1901363	organic cyclic compound binding//nucleotide binding//ribonucleoside binding//kinase activity//molecular_function//transferase activity//adenyl ribonucleotide binding//protein binding//ribonucleotide binding//anion binding//purine ribonucleoside binding//nucleoside phosphate binding//purine ribonucleoside triphosphate binding//ion binding//adenyl nucleotide binding//catalytic activity//transferase…	--	--
ENSG00000000460	chr1	+	169662007	169854080	4355	5	8	12	14	0.10249497	0.139122841	0.207824092	0.246456474	0.10249497	0.139122841	0.207824092	0.246456474	0	0	0.81326	0.90697	0.99889	FALSE	0	0	0.57084	0.78581	0.99921	FALSE	0	0	0.12888	0.92873	0.99964	FALSE	0	0	1.2466	0.76561	0.99975	FALSE	--	--	--	--	--	--	--	--
ENSG00000000938	chr1	-	27612064	27635277	2729	21	40	18	25	0.602918537	0.974260818	0.436610269	0.616394845	0.602918537	0.974260818	0.436610269	0.616394845	1.923243144	0	1.0648	0.69437	0.99889	FALSE	0	1.845974956	-0.91459	0.70686	0.99921	FALSE	1.026915202	0	0.38042	0.81698	0.99964	FALSE	0	0	-0.23885	0.82926	0.99975	FALSE	GO:0002433//GO:0019637//GO:0044267//GO:1901653//GO:1901699//GO:0046907//GO:0002682//GO:0090218//GO:1902533//GO:0007165//GO:0007167//GO:0043306//GO:0044700//GO:0006955//GO:0071704//GO:0045055//GO:0032879//GO:2000145//GO:0009893//GO:0045859//GO:0038083//GO:0002366//GO:0043302//GO:0009607//GO:0044765//GO:0030334//GO:0018193//GO:0051047//GO:0051716//GO:0016043//GO:0014068//GO:0060255//GO:0051179//GO:…	immune response-regulating cell surface receptor signaling pathway involved in phagocytosis//organophosphate metabolic process//cellular protein metabolic process//cellular response to peptide//cellular response to nitrogen compound//intracellular transport//regulation of immune system process//positive regulation of lipid kinase activity//positive regulation of intracellular signal transduction/…	GO:0031252//GO:0031988//GO:0044422//GO:0031253//GO:0005737//GO:0043227//GO:0005740//GO:0031970//GO:0009898//GO:0005856//GO:0042995//GO:0005576//GO:0016020//GO:0043232//GO:0098589//GO:0044446//GO:0098805//GO:0070062//GO:0032587//GO:0098590//GO:0031256//GO:0044429//GO:0019897//GO:0043231//GO:0043226//GO:0043228//GO:0044464//GO:0019866//GO:0005739//GO:0005623//GO:0031966//GO:0043229//GO:0015629//GO:…	cell leading edge//membrane-bounded vesicle//organelle part//cell projection membrane//cytoplasm//membrane-bounded organelle//mitochondrial envelope//organelle envelope lumen//cytoplasmic side of plasma membrane//cytoskeleton//cell projection//extracellular region//membrane//intracellular non-membrane-bounded organelle//membrane region//intracellular organelle part//whole membrane//extracellular …	GO:0044877//GO:0097367//GO:0032555//GO:0005488//GO:0032550//GO:1901265//GO:0003824//GO:0016740//GO:0032559//GO:0016301//GO:0019901//GO:1901363//GO:0043168//GO:0030554//GO:0034987//GO:0016772//GO:0019899//GO:0005524//GO:0017076//GO:0004713//GO:0019900//GO:0005102//GO:0032553//GO:0032403//GO:0000166//GO:0032549//GO:0045309//GO:0004672//GO:0036094//GO:0001883//GO:0043167//GO:0035639//GO:0034988//GO:…	macromolecular complex binding//carbohydrate derivative binding//purine ribonucleotide binding//binding//purine ribonucleoside binding//nucleoside phosphate binding//catalytic activity//transferase activity//adenyl ribonucleotide binding//kinase activity//protein kinase binding//heterocyclic compound binding//anion binding//adenyl nucleotide binding//immunoglobulin receptor binding//transferase a…	--	--
ENSG00000000971	chr1	+	196651878	196747504	6985	308	184	198	228	5.928233017	3.004472794	3.219747673	3.768678097	5.928233017	3.004472794	3.219747673	3.768678097	8.846918463	13.48435138	-0.60804	0.11075	0.99889	FALSE	8.931043958	8.491484796	0.072812	0.63564	0.99921	FALSE	9.36546664	8.677807348	0.11002	0.73811	0.99964	FALSE	9.014007743	14.18266096	-0.65389	0.14605	0.99975	FALSE	GO:0006952//GO:0002253//GO:0048584//GO:0030162//GO:0002697//GO:0065007//GO:0006950//GO:0043170//GO:0060255//GO:0002682//GO:0006955//GO:0071704//GO:0070613//GO:0048583//GO:0050776//GO:0009611//GO:0008150//GO:0010468//GO:0030449//GO:0002376//GO:0006954//GO:0044699//GO:0002526//GO:0048518//GO:0050778//GO:0008152//GO:2000257//GO:0006959//GO:0002684//GO:0044238//GO:0051246//GO:0050727//GO:0080090//GO:…	defense response//activation of immune response//positive regulation of response to stimulus//regulation of proteolysis//regulation of immune effector process//biological regulation//response to stress//macromolecule metabolic process//regulation of macromolecule metabolic process//regulation of immune system process//immune response//organic substance metabolic process//regulation of protein pro…	GO:0005576//GO:0072562//GO:0043227//GO:0031988//GO:0031982//GO:0044421//GO:0043226//GO:0070062//GO:0005575//GO:0043230//GO:1903561//GO:0065010//GO:0005615	extracellular region//blood microparticle//membrane-bounded organelle//membrane-bounded vesicle//vesicle//extracellular region part//organelle//extracellular exosome//cellular_component//extracellular organelle//extracellular vesicle//extracellular membrane-bounded organelle//extracellular space	GO:0005488//GO:0097367//GO:0008201//GO:0001948//GO:0043394//GO:0043168//GO:0005539//GO:0043395//GO:0043167//GO:1901681//GO:0003674//GO:0005515	binding//carbohydrate derivative binding//heparin binding//glycoprotein binding//proteoglycan binding//anion binding//glycosaminoglycan binding//heparan sulfate proteoglycan binding//ion binding//sulfur compound binding//molecular_function//protein binding	--	--
ENSG00000001036	chr6	-	143494811	143511690	2356	84	62	61	61	3.358149799	2.102753536	2.060310673	2.094258377	3.358149799	2.102753536	2.060310673	2.094258377	2.981026873	3.677550376	-0.30294	0.54528	0.99889	FALSE	2.389445971	2.861261181	-0.25998	0.9963	0.99921	FALSE	2.505673092	2.6734659	-0.093513	0.98516	0.99964	FALSE	2.777042789	3.867998443	-0.47804	0.53109	0.99975	FALSE	GO:0016139//GO:0040012//GO:0044281//GO:0044712//GO:0050896//GO:0050789//GO:0005996//GO:1901136//GO:0005975//GO:1901575//GO:0009056//GO:0035635//GO:0044238//GO:0043903//GO:0008152//GO:0044403//GO:0051707//GO:0044723//GO:0009617//GO:0044710//GO:0043207//GO:0009605//GO:0052192//GO:0051806//GO:0043900//GO:0051701//GO:0044419//GO:0051704//GO:0008150//GO:0051828//GO:1901657//GO:0040011//GO:0044409//GO:…	glycoside catabolic process//regulation of locomotion//small molecule metabolic process//single-organism catabolic process//response to stimulus//regulation of biological process//monosaccharide metabolic process//carbohydrate derivative catabolic process//carbohydrate metabolic process//organic substance catabolic process//catabolic process//entry of bacterium into host cell//primary metabolic p…	GO:1903561//GO:0005615//GO:0065010//GO:0005575//GO:0043230//GO:0044421//GO:0031982//GO:0070062//GO:0043226//GO:0005576//GO:0031988//GO:0043227	extracellular vesicle//extracellular space//extracellular membrane-bounded organelle//cellular_component//extracellular organelle//extracellular region part//vesicle//extracellular exosome//organelle//extracellular region//membrane-bounded vesicle//membrane-bounded organelle	GO:0004553//GO:0005515//GO:0003674//GO:0004560//GO:0016787//GO:0005488//GO:0015928//GO:0003824//GO:0016798	hydrolase activity, hydrolyzing O-glycosyl compounds//protein binding//molecular_function//alpha-L-fucosidase activity//hydrolase activity//binding//fucosidase activity//catalytic activity//hydrolase activity, acting on glycosyl bonds	--	--
ENSG00000001084	chr6	-	53497341	53616970	3813	333	227	257	334	10.27731161	5.943428624	6.701168104	8.852407654	10.27731161	5.943428624	6.701168104	8.852407654	10.91440484	14.57886042	-0.41764	0.16725	0.99889	FALSE	13.08319597	10.47590787	0.32064	0.33415	0.99921	FALSE	13.71958709	11.26361863	0.28457	0.48744	0.99964	FALSE	11.69999995	15.33385097	-0.39021	0.26767	0.99975	FALSE	GO:0006351//GO:0043069//GO:0032270//GO:0044237//GO:0010468//GO:0060548//GO:0045892//GO:0008150//GO:0010033//GO:0044711//GO:0071840//GO:0031397//GO:0009719//GO:0031399//GO:0048583//GO:0043523//GO:0043524//GO:0043603//GO:0051900//GO:0023057//GO:0051172//GO:0006750//GO:0010941//GO:0031324//GO:0043648//GO:0048878//GO:0009069//GO:0006082//GO:0003008//GO:0044248//GO:0046483//GO:1903050//GO:0010498//GO:…	transcription, DNA-templated//negative regulation of programmed cell death//positive regulation of cellular protein metabolic process//cellular metabolic process//regulation of gene expression//negative regulation of cell death//negative regulation of transcription, DNA-templated//biological_process//response to organic substance//single-organism biosynthetic process//cellular component organizat…	GO:0005622//GO:0044424//GO:0043234//GO:0005623//GO:0044464//GO:0017109//GO:0032991//GO:0005737//GO:0005575//GO:0005829//GO:1902494//GO:0044444	intracellular//intracellular part//protein complex//cell//cell part//glutamate-cysteine ligase complex//macromolecular complex//cytoplasm//cellular_component//cytosol//catalytic complex//cytoplasmic part	GO:0031406//GO:0005524//GO:0017076//GO:0004357//GO:0043168//GO:0016881//GO:0030554//GO:1901363//GO:0043177//GO:0032559//GO:0043531//GO:0016874//GO:0003824//GO:0016597//GO:0032550//GO:1901265//GO:0005488//GO:0032555//GO:0097367//GO:0046872//GO:0046983//GO:0016879//GO:0097159//GO:0005515//GO:0016595//GO:0003674//GO:0050662//GO:0001882//GO:0046982//GO:0043167//GO:0035639//GO:0001883//GO:0036094//GO:…	carboxylic acid binding//ATP binding//purine nucleotide binding//glutamate-cysteine ligase activity//anion binding//acid-amino acid ligase activity//adenyl nucleotide binding//heterocyclic compound binding//organic acid binding//adenyl ribonucleotide binding//ADP binding//ligase activity//catalytic activity//amino acid binding//purine ribonucleoside binding//nucleoside phosphate binding//binding/…	--	--
ENSG00000001167	chr6	+	41072945	41099976	3811	137	253	110	151	2.494269036	3.907681446	1.691988909	2.360909408	2.494269036	3.907681446	1.691988909	2.360909408	12.16451289	5.997909542	1.0201	0.35151	0.99889	FALSE	5.91485806	11.67579159	-0.9811	0.30341	0.99921	FALSE	6.202567818	4.821004082	0.36353	0.58157	0.99964	FALSE	5.007782079	6.30852127	-0.33313	0.51466	0.99975	FALSE	GO:0006351//GO:0008150//GO:0010468//GO:0044237//GO:0044767//GO:0008283//GO:1903508//GO:0051239//GO:0006366//GO:0045935//GO:0046483//GO:0019438//GO:0097659//GO:0044699//GO:0016070//GO:0032774//GO:0006357//GO:0048856//GO:0044271//GO:0031328//GO:0006139//GO:0034645//GO:0048522//GO:0044707//GO:0072091//GO:0009891//GO:0009058//GO:0044260//GO:0060284//GO:0034641//GO:0065007//GO:0051173//GO:0031323//GO:…	transcription, DNA-templated//biological_process//regulation of gene expression//cellular metabolic process//single-organism developmental process//cell proliferation//positive regulation of nucleic acid-templated transcription//regulation of multicellular organismal process//transcription from RNA polymerase II promoter//positive regulation of nucleobase-containing compound metabolic process//he…	GO:0005622//GO:0044424//GO:0043234//GO:0043229//GO:0005623//GO:0044464//GO:0016602//GO:0031981//GO:0043226//GO:0043231//GO:0032991//GO:0044798//GO:0043233//GO:0032993//GO:0044446//GO:0005667//GO:0043227//GO:0005654//GO:0044428//GO:0044422//GO:0070013//GO:0005634//GO:0031974//GO:0090575//GO:0005575	intracellular//intracellular part//protein complex//intracellular organelle//cell//cell part//CCAAT-binding factor complex//nuclear lumen//organelle//intracellular membrane-bounded organelle//macromolecular complex//nuclear transcription factor complex//organelle lumen//protein-DNA complex//intracellular organelle part//transcription factor complex//membrane-bounded organelle//nucleoplasm//nuclea…	GO:0003690//GO:1901363//GO:1990837//GO:0003677//GO:0044212//GO:0005488//GO:0001046//GO:0001067//GO:0001047//GO:0003676//GO:0097159//GO:0005515//GO:0043565//GO:0003674//GO:0000975//GO:0001071//GO:0003700//GO:0000976	double-stranded DNA binding//heterocyclic compound binding//sequence-specific double-stranded DNA binding//DNA binding//transcription regulatory region DNA binding//binding//core promoter sequence-specific DNA binding//regulatory region nucleic acid binding//core promoter binding//nucleic acid binding//organic cyclic compound binding//protein binding//sequence-specific DNA binding//molecular_func…	--	--
ENSG00000001460	chr1	-	24356999	24416934	6016	15	8	30	37	0.443698533	0.200753268	0.74972171	0.93989233	0.443698533	0.200753268	0.74972171	0.93989233	0	0	-0.77171	0.68973	0.99889	FALSE	1.449336081	0	1.9729	0.34959	0.99921	FALSE	1.519834499	1.314819295	0.20905	0.8492	0.99964	FALSE	1.365758749	0	0.98354	0.71428	0.99975	FALSE	GO:0009987//GO:0008219//GO:0044763//GO:0016265//GO:0012501//GO:0006915//GO:0008150//GO:0044699	cellular process//cell death//single-organism cellular process//death//programmed cell death//apoptotic process//biological_process//single-organism process	GO:0005575//GO:0005634//GO:0005737//GO:0043227//GO:0044464//GO:0005623//GO:0043229//GO:0005622//GO:0044424//GO:0043231//GO:0043226	cellular_component//nucleus//cytoplasm//membrane-bounded organelle//cell part//cell//intracellular organelle//intracellular//intracellular part//intracellular membrane-bounded organelle//organelle	--	--	--	--
ENSG00000001461	chr1	+	24415794	24472976	5481	156	102	211	279	3.634592439	2.016077374	4.153322685	5.582323119	3.634592439	2.016077374	4.153322685	5.582323119	4.904270017	6.829736412	-0.47779	0.31408	0.99889	FALSE	10.92877748	4.707236137	1.2152	0.053307	0.76539	FALSE	11.46037365	9.247562376	0.30951	0.50213	0.99964	FALSE	9.605836534	7.18342568	0.41924	0.78538	0.99975	FALSE	GO:0006811//GO:0006810//GO:0015693//GO:0070838//GO:0008150//GO:0051234//GO:1902578//GO:0030001//GO:0044699//GO:0072511//GO:0006812//GO:0051179//GO:0044765	ion transport//transport//magnesium ion transport//divalent metal ion transport//biological_process//establishment of localization//single-organism localization//metal ion transport//single-organism process//divalent inorganic cation transport//cation transport//localization//single-organism transport	GO:0016021//GO:0031224//GO:0005575//GO:0044425//GO:0016020	integral component of membrane//intrinsic component of membrane//cellular_component//membrane part//membrane	GO:0005515//GO:0003674//GO:0015075//GO:0015095//GO:0005215//GO:0046873//GO:0022857//GO:0008324//GO:0005488//GO:0022890//GO:0022892//GO:0022891//GO:0072509	protein binding//molecular_function//ion transmembrane transporter activity//magnesium ion transmembrane transporter activity//transporter activity//metal ion transmembrane transporter activity//transmembrane transporter activity//cation transmembrane transporter activity//binding//inorganic cation transmembrane transporter activity//substrate-specific transporter activity//substrate-specific tra…	--	--
ENSG00000001497	chrX	-	65512582	65534775	5205	350	300	385	377	6.842383977	4.975497997	6.358903371	6.329368701	6.842383977	4.975497997	6.358903371	6.329368701	14.42432358	15.32312657	-0.087207	0.38305	0.99889	FALSE	14.76755953	13.84481217	0.093086	0.51907	0.99921	FALSE	15.48588124	16.87351429	-0.12381	0.98944	0.99964	FALSE	17.52723728	16.11666018	0.12105	0.83151	0.99975	FALSE	GO:0010467//GO:0034470//GO:0016072//GO:0044085//GO:0042254//GO:0008152//GO:0044238//GO:0009987//GO:0034660//GO:1901360//GO:0006807//GO:0043170//GO:0090304//GO:0071704//GO:0006364//GO:0006725//GO:0044260//GO:0006396//GO:0034641//GO:0016070//GO:0022613//GO:0006139//GO:0071840//GO:0044237//GO:0008150//GO:0046483	gene expression//ncRNA processing//rRNA metabolic process//cellular component biogenesis//ribosome biogenesis//metabolic process//primary metabolic process//cellular process//ncRNA metabolic process//organic cyclic compound metabolic process//nitrogen compound metabolic process//macromolecule metabolic process//nucleic acid metabolic process//organic substance metabolic process//rRNA processing//…	GO:1902494//GO:0044451//GO:0015630//GO:0005575//GO:0031974//GO:0005634//GO:1990234//GO:0005730//GO:0005815//GO:0070013//GO:0044422//GO:0005737//GO:0044428//GO:0005654//GO:0043227//GO:0044430//GO:0044665//GO:0016020//GO:0034708//GO:0043232//GO:0044446//GO:0005856//GO:0032991//GO:0035097//GO:0043231//GO:0043226//GO:0043228//GO:0031981//GO:0071339//GO:0043233//GO:0043229//GO:0043234//GO:0044424//GO:…	catalytic complex//nucleoplasm part//microtubule cytoskeleton//cellular_component//membrane-enclosed lumen//nucleus//transferase complex//nucleolus//microtubule organizing center//intracellular organelle lumen//organelle part//cytoplasm//nuclear part//nucleoplasm//membrane-bounded organelle//cytoskeletal part//MLL1/2 complex//membrane//methyltransferase complex//intracellular non-membrane-bounded…	GO:0097159//GO:0003674//GO:0003676//GO:0044822//GO:0005488//GO:0003723//GO:1901363	organic cyclic compound binding//molecular_function//nucleic acid binding//poly(A) RNA binding//binding//RNA binding//heterocyclic compound binding	--	--
ENSG00000001561	chr6	+	46129993	46146699	4651	1049	763	776	948	11.23486789	6.932548605	7.021603494	8.719276831	11.23486789	6.932548605	7.021603494	8.719276831	36.68586297	45.92559934	-0.32407	0.028068	0.58491	FALSE	37.13434067	35.21197228	0.076688	0.3286	0.99921	FALSE	38.94062445	34.00999244	0.19532	0.35543	0.99964	FALSE	35.3276263	48.30393294	-0.45134	0.032394	0.7396	FALSE	GO:0009164//GO:1903034//GO:1901565//GO:1901360//GO:0042278//GO:1901361//GO:0009056//GO:0065008//GO:0080134//GO:0050896//GO:0044712//GO:0050789//GO:0044281//GO:0090303//GO:0032501//GO:1903036//GO:1901136//GO:0046128//GO:1900046//GO:0061041//GO:1901575//GO:0044710//GO:0009116//GO:0044763//GO:0007599//GO:0009605//GO:0007596//GO:0032101//GO:0055086//GO:0046130//GO:0009987//GO:0050818//GO:0034655//GO:…	nucleoside catabolic process//regulation of response to wounding//organonitrogen compound catabolic process//organic cyclic compound metabolic process//purine nucleoside metabolic process//organic cyclic compound catabolic process//catabolic process//regulation of biological quality//regulation of response to stress//response to stimulus//single-organism catabolic process//regulation of biologica…	GO:0031224//GO:0065010//GO:0071944//GO:1903561//GO:0016021//GO:0043230//GO:0005575//GO:0044425//GO:0070062//GO:0043226//GO:0005623//GO:0044464//GO:0005886//GO:0044421//GO:0031982//GO:0031988//GO:0043227//GO:0005576//GO:0016020	intrinsic component of membrane//extracellular membrane-bounded organelle//cell periphery//extracellular vesicle//integral component of membrane//extracellular organelle//cellular_component//membrane part//extracellular exosome//organelle//cell//cell part//plasma membrane//extracellular region part//vesicle//membrane-bounded vesicle//membrane-bounded organelle//extracellular region//membrane	GO:0003674//GO:0043169//GO:0016462//GO:0004551//GO:0016787//GO:0043167//GO:0016818//GO:0016817//GO:0046872//GO:0005488//GO:0047710//GO:0003824	molecular_function//cation binding//pyrophosphatase activity//nucleotide diphosphatase activity//hydrolase activity//ion binding//hydrolase activity, acting on acid anhydrides, in phosphorus-containing anhydrides//hydrolase activity, acting on acid anhydrides//metal ion binding//binding//bis(5'-adenosyl)-triphosphatase activity//catalytic activity	--	--
ENSG00000001617	chr3	+	50155045	50189075	3802	178	132	161	119	5.158019112	3.24498564	3.941585205	2.961348731	5.158019112	3.24498564	3.941585205	2.961348731	6.346702375	7.792904368	-0.29615	0.38285	0.99889	FALSE	4.661378206	6.091717354	-0.38609	0.88109	0.99921	FALSE	4.88811636	7.056196884	-0.52961	0.624	0.99964	FALSE	7.329571952	8.196472891	-0.16127	0.59589	0.99975	FALSE	GO:0051716//GO:0048846//GO:0048666//GO:0097491//GO:0051179//GO:0036486//GO:0016043//GO:0010975//GO:0048699//GO:0048486//GO:0021637//GO:0048843//GO:0032879//GO:0048523//GO:0009888//GO:0036484//GO:0007165//GO:0044700//GO:0048532//GO:0000902//GO:0048483//GO:0045926//GO:0007166//GO:0048519//GO:1990138//GO:2000026//GO:1901166//GO:0007275//GO:0022603//GO:0048588//GO:0048731//GO:0021561//GO:0051961//GO:…	cellular response to stimulus//axon extension involved in axon guidance//neuron development//sympathetic neuron projection guidance//localization//ventral trunk neural crest cell migration//cellular component organization//regulation of neuron projection development//generation of neurons//parasympathetic nervous system development//trigeminal nerve structural organization//negative regulation of…	GO:0005576//GO:0044421//GO:0005575//GO:0005615	extracellular region//extracellular region part//cellular_component//extracellular space	GO:0005488//GO:0045499//GO:0003674//GO:0005515	binding//chemorepellent activity//molecular_function//protein binding	--	--
ENSG00000001626	chr7	+	117465784	117715971	6132	0	0	1	2	0	0	0.030606821	0.062222258	0	0	0.030606821	0.062222258	NA	NA	NA	NA	NA	NA	0	0	NA	NA	NA	NA	0	0	0.90649	0.90215	0.99964	FALSE	0	0	NA	NA	NA	NA	GO:0044703//GO:0055080//GO:0014074//GO:0051179//GO:1902941//GO:0032411//GO:0015031//GO:0032409//GO:0048609//GO:0034762//GO:0051047//GO:0051716//GO:0044765//GO:0007165//GO:0044700//GO:0042593//GO:0071704//GO:0009746//GO:0032879//GO:0002790//GO:0006873//GO:1901699//GO:0042886//GO:1903961//GO:0048584//GO:1903959//GO:0098656//GO:0030003//GO:0006869//GO:0009058//GO:2001225//GO:0071326//GO:0060627//GO:…	multi-organism reproductive process//cation homeostasis//response to purine-containing compound//localization//regulation of voltage-gated chloride channel activity//positive regulation of transporter activity//protein transport//regulation of transporter activity//multicellular organismal reproductive process//regulation of transmembrane transport//positive regulation of secretion//cellular resp…	GO:0044440//GO:0043227//GO:0044422//GO:0005783//GO:1990351//GO:0005768//GO:0005737//GO:0030659//GO:0031988//GO:0098588//GO:0098589//GO:0044446//GO:0016020//GO:0016324//GO:0031901//GO:0005576//GO:0005769//GO:0044432//GO:0016323//GO:1902495//GO:0032991//GO:0043226//GO:0043231//GO:0034707//GO:0070062//GO:0098590//GO:0098805//GO:0034702//GO:0044421//GO:0044424//GO:0005886//GO:0016023//GO:0098796//GO:…	endosomal part//membrane-bounded organelle//organelle part//endoplasmic reticulum//transporter complex//endosome//cytoplasm//cytoplasmic vesicle membrane//membrane-bounded vesicle//bounding membrane of organelle//membrane region//intracellular organelle part//membrane//apical plasma membrane//early endosome membrane//extracellular region//early endosome//endoplasmic reticulum part//basolateral pl…	GO:0016820//GO:0005217//GO:0016817//GO:0022804//GO:0022892//GO:0030165//GO:0005216//GO:0032550//GO:1901265//GO:0017081//GO:0015405//GO:0003824//GO:0022891//GO:0032555//GO:0097367//GO:0005488//GO:0016247//GO:0016818//GO:0015108//GO:0016248//GO:0042626//GO:0032559//GO:0022857//GO:0015103//GO:0019899//GO:0005524//GO:0017076//GO:0030554//GO:0043168//GO:1901363//GO:0005260//GO:0005224//GO:0000166//GO:…	hydrolase activity, acting on acid anhydrides, catalyzing transmembrane movement of substances//intracellular ligand-gated ion channel activity//hydrolase activity, acting on acid anhydrides//active transmembrane transporter activity//substrate-specific transporter activity//PDZ domain binding//ion channel activity//purine ribonucleoside binding//nucleoside phosphate binding//chloride channel reg…	--	--
ENSG00000001629	chr7	+	92246234	92401384	6081	439	419	373	448	13.6162589	11.02511699	9.774267276	11.93303575	13.6162589	11.02511699	9.774267276	11.93303575	20.14597193	19.21957875	0.067915	0.50613	0.99889	FALSE	17.54871795	19.33658766	-0.13997	0.80984	0.99921	FALSE	18.40232041	16.34758657	0.17081	0.55659	0.99964	FALSE	16.98093378	20.21489663	-0.2515	0.31222	0.99975	FALSE	GO:0008150//GO:0044237//GO:0006464//GO:0044260//GO:0043170//GO:0044267//GO:0071704//GO:0036211//GO:0019538//GO:0016567//GO:0008152//GO:0044238//GO:0009987//GO:0043412//GO:0032446//GO:0070647	biological_process//cellular metabolic process//cellular protein modification process//cellular macromolecule metabolic process//macromolecule metabolic process//cellular protein metabolic process//organic substance metabolic process//protein modification process//protein metabolic process//protein ubiquitination//metabolic process//primary metabolic process//cellular process//macromolecule modif…	--	--	GO:0046914//GO:0019787//GO:0004842//GO:0016740//GO:0008270//GO:0003824//GO:0005488//GO:0046872//GO:0003674//GO:0005515//GO:0043167//GO:0043169	transition metal ion binding//ubiquitin-like protein transferase activity//ubiquitin-protein transferase activity//transferase activity//zinc ion binding//catalytic activity//binding//metal ion binding//molecular_function//protein binding//ion binding//cation binding	--	--
ENSG00000001630	chr7	-	92112151	92142952	3210	4	3	6	8	0.146615321	0.093286011	0.185802996	0.251819292	0.146615321	0.093286011	0.185802996	0.251819292	0	0	-0.27985	0.89816	0.99889	FALSE	0	0	1.1785	0.74814	0.99921	FALSE	0	0	0.32152	0.90717	0.99964	FALSE	0	0	0.5685	0.93668	0.99975	FALSE	GO:1901617//GO:0044699//GO:0070988//GO:1902652//GO:0008150//GO:0044237//GO:0008610//GO:0044711//GO:0055114//GO:0016126//GO:0051716//GO:0071704//GO:0009058//GO:1901615//GO:1901360//GO:0016125//GO:0006066//GO:0046165//GO:0006805//GO:0006629//GO:1902653//GO:0044281//GO:0050896//GO:0070887//GO:0042221//GO:0008202//GO:0071466//GO:1901576//GO:0006694//GO:0044710//GO:1901362//GO:0009410//GO:0008152//GO:…	organic hydroxy compound biosynthetic process//single-organism process//demethylation//secondary alcohol metabolic process//biological_process//cellular metabolic process//lipid biosynthetic process//single-organism biosynthetic process//oxidation-reduction process//sterol biosynthetic process//cellular response to stimulus//organic substance metabolic process//biosynthetic process//organic hydro…	GO:0043226//GO:0043231//GO:0044424//GO:0005622//GO:0043229//GO:0005623//GO:0044464//GO:0043227//GO:0005783//GO:0044422//GO:0005737//GO:0098588//GO:0044446//GO:0016020//GO:0044432//GO:0031090//GO:0031224//GO:0012505//GO:0016021//GO:0042175//GO:0005789//GO:0044444//GO:0005575//GO:0044425	organelle//intracellular membrane-bounded organelle//intracellular part//intracellular//intracellular organelle//cell//cell part//membrane-bounded organelle//endoplasmic reticulum//organelle part//cytoplasm//bounding membrane of organelle//intracellular organelle part//membrane//endoplasmic reticulum part//organelle membrane//intrinsic component of membrane//endomembrane system//integral componen…	GO:0046914//GO:0032451//GO:1901363//GO:0016491//GO:0016709//GO:0046872//GO:0046906//GO:0003824//GO:0005488//GO:0008398//GO:0020037//GO:0097159//GO:0003674//GO:0043169//GO:0004497//GO:0005506//GO:0016705//GO:0043167	transition metal ion binding//demethylase activity//heterocyclic compound binding//oxidoreductase activity//oxidoreductase activity, acting on paired donors, with incorporation or reduction of molecular oxygen, NAD(P)H as one donor, and incorporation of one atom of oxygen//metal ion binding//tetrapyrrole binding//catalytic activity//binding//sterol 14-demethylase activity//heme binding//organic c…	--	--
ENSG00000001631	chr7	-	92198969	92246166	4762	498	415	327	480	15.64101675	11.0575685	8.676917923	12.94662363	15.64101675	11.0575685	8.676917923	12.94662363	19.95364762	21.80262009	-0.12785	0.26078	0.99889	FALSE	18.80219781	19.15199016	-0.026593	0.62642	0.99921	FALSE	19.71677187	14.33153032	0.46023	0.24579	0.99964	FALSE	14.88677036	22.93170506	-0.62331	0.072859	0.99975	FALSE	GO:0065009//GO:0051674//GO:0010632//GO:0051098//GO:0001937//GO:0042981//GO:0090130//GO:0008219//GO:0009653//GO:0042592//GO:0044763//GO:0016265//GO:0050673//GO:0007163//GO:0043542//GO:1904036//GO:0051270//GO:0045454//GO:0048514//GO:0008152//GO:0001936//GO:0007264//GO:0035556//GO:0050794//GO:0009987//GO:0072577//GO:0050793//GO:0050680//GO:0050678//GO:0065008//GO:0001667//GO:1904035//GO:0019222//GO:…	regulation of molecular function//localization of cell//regulation of epithelial cell migration//regulation of binding//negative regulation of endothelial cell proliferation//regulation of apoptotic process//tissue migration//cell death//anatomical structure morphogenesis//homeostatic process//single-organism cellular process//death//epithelial cell proliferation//establishment or maintenance of …	GO:0015630//GO:0005575//GO:0071944//GO:0005615//GO:0005737//GO:0005911//GO:0044422//GO:0044430//GO:0016020//GO:0044446//GO:0043232//GO:0005856//GO:0005576//GO:0043228//GO:0043226//GO:0032991//GO:0030054//GO:0043234//GO:0043229//GO:0005622//GO:0044424//GO:0005886//GO:0044421//GO:0005874//GO:0044464//GO:0005623	microtubule cytoskeleton//cellular_component//cell periphery//extracellular space//cytoplasm//cell-cell junction//organelle part//cytoskeletal part//membrane//intracellular organelle part//intracellular non-membrane-bounded organelle//cytoskeleton//extracellular region//non-membrane-bounded organelle//organelle//macromolecular complex//cell junction//protein complex//intracellular organelle//intr…	GO:0032403//GO:0035091//GO:0015631//GO:0043167//GO:1901981//GO:0098772//GO:0003674//GO:0005515//GO:0060589//GO:0008289//GO:0030234//GO:1902936//GO:0044877//GO:0005543//GO:0008017//GO:0005488//GO:0005546//GO:0030695//GO:0043168//GO:0008092	protein complex binding//phosphatidylinositol binding//tubulin binding//ion binding//phosphatidylinositol phosphate binding//molecular function regulator//molecular_function//protein binding//nucleoside-triphosphatase regulator activity//lipid binding//enzyme regulator activity//phosphatidylinositol bisphosphate binding//macromolecular complex binding//phospholipid binding//microtubule binding//b…	--	--
ENSG00000002016	chr12	-	912077	990053	2826	215	243	281	344	7.811596937	7.490029764	8.625609342	10.73345294	7.811596937	7.490029764	8.625609342	10.73345294	11.6837021	9.412777748	0.31181	0.923	0.99889	FALSE	13.47490843	11.21429786	0.26494	0.37147	0.99921	FALSE	14.13035318	12.31547407	0.19833	0.5743	0.99964	FALSE	12.79260695	9.90023411	0.36978	0.81382	0.99975	FALSE	GO:0045003//GO:0043412//GO:0080090//GO:0016925//GO:0044710//GO:0018205//GO:0044763//GO:0070647//GO:0032446//GO:0044085//GO:0019219//GO:2001020//GO:0008152//GO:0006289//GO:0009987//GO:0000726//GO:0034622//GO:0044238//GO:0050794//GO:0000729//GO:0034599//GO:1901360//GO:0006310//GO:0019538//GO:0006259//GO:0019222//GO:0065004//GO:0043933//GO:0080134//GO:0042221//GO:0070887//GO:0050896//GO:0050789//GO:…	double-strand break repair via synthesis-dependent strand annealing//macromolecule modification//regulation of primary metabolic process//protein sumoylation//single-organism metabolic process//peptidyl-lysine modification//single-organism cellular process//protein modification by small protein conjugation or removal//protein modification by small protein conjugation//cellular component biogenesi…	GO:0005575//GO:0031974//GO:0070013//GO:0005634//GO:0043227//GO:0005654//GO:0044428//GO:0044422//GO:0044446//GO:0031981//GO:0043231//GO:0043226//GO:0032991//GO:0043233//GO:0005622//GO:0044424//GO:0043234//GO:0043229//GO:0005623//GO:0044464	cellular_component//membrane-enclosed lumen//intracellular organelle lumen//nucleus//membrane-bounded organelle//nucleoplasm//nuclear part//organelle part//intracellular organelle part//nuclear lumen//intracellular membrane-bounded organelle//organelle//macromolecular complex//organelle lumen//intracellular//intracellular part//protein complex//intracellular organelle//cell//cell part	GO:0097159//GO:0005515//GO:0003674//GO:0042802//GO:0003676//GO:0005488//GO:0003677//GO:0003684//GO:1901363	organic cyclic compound binding//protein binding//molecular_function//identical protein binding//nucleic acid binding//binding//DNA binding//damaged DNA binding//heterocyclic compound binding	--	--
ENSG00000002079	chr7	+	99238794	99311130	6294	14	10	0	3	0.510523993	0.309359905	0	0.093948321	0.510523993	0.309359905	0	0.093948321	0	0	-0.35024	0.79327	0.99889	FALSE	0	0	-1.9735	0.68367	0.99921	FALSE	0	0	NA	NA	NA	NA	0	0	NA	NA	NA	NA	--	--	--	--	--	--	--	--
ENSG00000002330	chr11	-	64269830	64284704	1157	46	26	49	40	3.580277416	1.716754121	3.222085242	2.673612641	3.580277416	1.716754121	3.222085242	2.673612641	1.250108044	2.013896634	-0.68794	0.51093	0.99889	FALSE	1.566849817	1.199883721	0.38497	0.71324	0.99921	FALSE	1.643064323	2.147538182	-0.38629	0.85644	0.99964	FALSE	2.23073929	2.118189624	0.07469	0.91236	0.99975	FALSE	GO:0051050//GO:0071705//GO:0071331//GO:0051094//GO:0006810//GO:0009056//GO:0065008//GO:0042278//GO:0031640//GO:0010604//GO:0060154//GO:0034613//GO:0016032//GO:1902589//GO:0009896//GO:0019222//GO:0002065//GO:1903827//GO:1901216//GO:0055082//GO:0010720//GO:0045321//GO:0061024//GO:0002066//GO:0070489//GO:0044282//GO:0016310//GO:2001233//GO:1901575//GO:0052151//GO:0022407//GO:0051049//GO:0071407//GO:…	positive regulation of transport//nitrogen compound transport//cellular response to hexose stimulus//positive regulation of developmental process//transport//catabolic process//regulation of biological quality//purine nucleoside metabolic process//killing of cells of other organism//positive regulation of macromolecule metabolic process//cellular process regulating host cell cycle in response to …	GO:0031968//GO:0044444//GO:0031967//GO:0044429//GO:0043226//GO:0005622//GO:0044464//GO:0005739//GO:0044422//GO:0005737//GO:0043227//GO:0005741//GO:0098588//GO:0044446//GO:0031975//GO:0031090//GO:0019867//GO:0005829//GO:0005575//GO:0043231//GO:0098805//GO:0043229//GO:0044424//GO:0005623//GO:0031966//GO:0016020//GO:0005740	organelle outer membrane//cytoplasmic part//organelle envelope//mitochondrial part//organelle//intracellular//cell part//mitochondrion//organelle part//cytoplasm//membrane-bounded organelle//mitochondrial outer membrane//bounding membrane of organelle//intracellular organelle part//envelope//organelle membrane//outer membrane//cytosol//cellular_component//intracellular membrane-bounded organelle/…	GO:0043422//GO:0008656//GO:0008289//GO:0019900//GO:0043167//GO:0046982//GO:0061134//GO:0019903//GO:0043168//GO:0019899//GO:0019901//GO:0030234//GO:0016504//GO:0005488//GO:0003674//GO:0098772//GO:0019902//GO:0005515//GO:0046983//GO:0016505//GO:0043028//GO:0030346//GO:0008047//GO:0005543	protein kinase B binding//cysteine-type endopeptidase activator activity involved in apoptotic process//lipid binding//kinase binding//ion binding//protein heterodimerization activity//peptidase regulator activity//protein phosphatase binding//anion binding//enzyme binding//protein kinase binding//enzyme regulator activity//peptidase activator activity//binding//molecular_function//molecular func…	--	--
ENSG00000002549	chr4	+	17577192	17607972	2213	1015	796	1365	1319	44.50681662	29.61075364	50.5679374	49.6689447	44.50681662	29.61075364	50.5679374	49.6689447	38.27253857	44.43706704	-0.21545	0.063143	0.93936	FALSE	51.66687272	36.73490162	0.49209	0.015571	0.32789	FALSE	54.18004604	59.82427793	-0.14297	0.92372	0.99964	FALSE	62.14202308	46.73831452	0.41096	0.50682	0.99975	FALSE	GO:0043170//GO:0071704//GO:0008150//GO:0019538//GO:0006508//GO:0008152//GO:0044238	macromolecule metabolic process//organic substance metabolic process//biological_process//protein metabolic process//proteolysis//metabolic process//primary metabolic process	GO:0031981//GO:0043226//GO:0070062//GO:0005622//GO:0044421//GO:0031982//GO:0044464//GO:0005739//GO:0043227//GO:0044428//GO:0005737//GO:0044422//GO:0031988//GO:0044446//GO:0070161//GO:0098791//GO:0070013//GO:0005912//GO:1903561//GO:0044444//GO:0044431//GO:0005794//GO:0005925//GO:0005802//GO:0043231//GO:0043233//GO:0030054//GO:0005924//GO:0044424//GO:0043229//GO:0005623//GO:0005654//GO:0005576//GO:…	nuclear lumen//organelle//extracellular exosome//intracellular//extracellular region part//vesicle//cell part//mitochondrion//membrane-bounded organelle//nuclear part//cytoplasm//organelle part//membrane-bounded vesicle//intracellular organelle part//anchoring junction//Golgi subcompartment//intracellular organelle lumen//adherens junction//extracellular vesicle//cytoplasmic part//Golgi apparatus…	GO:0046914//GO:0005488//GO:0043169//GO:0008237//GO:0043167//GO:0004177//GO:0030145//GO:0008235//GO:0046872//GO:0008238//GO:0003824//GO:0003674//GO:0070011//GO:0008233//GO:0016787	transition metal ion binding//binding//cation binding//metallopeptidase activity//ion binding//aminopeptidase activity//manganese ion binding//metalloexopeptidase activity//metal ion binding//exopeptidase activity//catalytic activity//molecular_function//peptidase activity, acting on L-amino acid peptides//peptidase activity//hydrolase activity	--	--
ENSG00000002586	chrX	+	2691179	2741309	1245	1545	1265	1708	1582	92.72337111	64.40612311	86.60255274	81.53552189	92.72337111	64.40612311	86.60255274	81.53552189	60.82256443	67.6406587	-0.15328	0.038233	0.70643	FALSE	61.96891027	58.37895797	0.086096	0.19504	0.99921	FALSE	64.98319396	74.85704521	-0.20407	0.7217	0.99964	FALSE	77.7571981	71.14354279	0.12824	0.67659	0.99975	FALSE	GO:0007155//GO:0022610//GO:0008150	cell adhesion//biological adhesion//biological_process	GO:0044425//GO:0005925//GO:0031224//GO:0005912//GO:0016021//GO:0005737//GO:0070161//GO:0044464//GO:0005886//GO:0005622//GO:0030055//GO:0005575//GO:0044459//GO:0071944//GO:0005887//GO:0031226//GO:0016020//GO:0005924//GO:0030054//GO:0005623//GO:0044424	membrane part//focal adhesion//intrinsic component of membrane//adherens junction//integral component of membrane//cytoplasm//anchoring junction//cell part//plasma membrane//intracellular//cell-substrate junction//cellular_component//plasma membrane part//cell periphery//integral component of plasma membrane//intrinsic component of plasma membrane//membrane//cell-substrate adherens junction//cell…	--	--	--	--
ENSG00000002587	chr4	-	11393150	11429765	8031	2	2	9	2	0.033142086	0.028116143	0.126001134	0.028461612	0.033142086	0.028116143	0.126001134	0.028461612	0	0	0.13519	0.97178	0.99889	FALSE	0	0	-0.23652	0.99799	0.99921	FALSE	0	0	-2.2634	0.65522	0.99964	FALSE	0	0	2.1535	0.67679	0.99975	FALSE	GO:0006022//GO:0005975//GO:1901566//GO:0044710//GO:1901576//GO:0044711//GO:1901564//GO:0044699//GO:0071704//GO:0043170//GO:0044281//GO:1901137//GO:0009059//GO:0006023//GO:0044238//GO:0008152//GO:0006024//GO:0030203//GO:0008150//GO:0009058//GO:1901135//GO:0006807	aminoglycan metabolic process//carbohydrate metabolic process//organonitrogen compound biosynthetic process//single-organism metabolic process//organic substance biosynthetic process//single-organism biosynthetic process//organonitrogen compound metabolic process//single-organism process//organic substance metabolic process//macromolecule metabolic process//small molecule metabolic process//carbo…	GO:0070013//GO:0016021//GO:0031224//GO:0044425//GO:0044431//GO:0005794//GO:0005796//GO:0044444//GO:0044464//GO:0005622//GO:0043226//GO:0044446//GO:0005737//GO:0044422//GO:0043227//GO:0012505//GO:0031974//GO:0005575//GO:0005623//GO:0043229//GO:0044424//GO:0043233//GO:0043231//GO:0016020	intracellular organelle lumen//integral component of membrane//intrinsic component of membrane//membrane part//Golgi apparatus part//Golgi apparatus//Golgi lumen//cytoplasmic part//cell part//intracellular//organelle//intracellular organelle part//cytoplasm//organelle part//membrane-bounded organelle//endomembrane system//membrane-enclosed lumen//cellular_component//cell//intracellular organelle/…	GO:0008467//GO:0016740//GO:0003674//GO:0016782//GO:0034483//GO:0008146//GO:0003824	[heparan sulfate]-glucosamine 3-sulfotransferase 1 activity//transferase activity//molecular_function//transferase activity, transferring sulfur-containing groups//heparan sulfate sulfotransferase activity//sulfotransferase activity//catalytic activity	--	--
ENSG00000002726	chr7	+	150824627	150861504	3135	0	1	1	0	0	0.019914497	0.019832412	0	0	0.019914497	0.019832412	0	0	0	NA	NA	NA	NA	0	0	NA	NA	NA	NA	0	0	NA	NA	NA	NA	0	0	NA	NA	NA	NA	GO:0044699//GO:1901564//GO:0098655//GO:0015672//GO:0031667//GO:0010033//GO:0051234//GO:0009636//GO:0055114//GO:0010035//GO:0033554//GO:0044765//GO:0051716//GO:0010038//GO:0071503//GO:0071704//GO:1901699//GO:0006950//GO:0007154//GO:0046688//GO:0014070//GO:0006810//GO:0006814//GO:0006811//GO:0046677//GO:0071407//GO:0042221//GO:0070887//GO:0050896//GO:1901700//GO:0055085//GO:0071504//GO:0071310//GO:…	single-organism process//organonitrogen compound metabolic process//cation transmembrane transport//monovalent inorganic cation transport//response to nutrient levels//response to organic substance//establishment of localization//response to toxic substance//oxidation-reduction process//response to inorganic substance//cellular response to stress//single-organism transport//cellular response to s…	GO:0043226//GO:0070062//GO:0005622//GO:0005886//GO:0044421//GO:0031982//GO:0042579//GO:0044464//GO:0043227//GO:0005737//GO:0005911//GO:0031988//GO:0005615//GO:1903561//GO:0044444//GO:0070160//GO:0043231//GO:0030054//GO:0044424//GO:0043229//GO:0005777//GO:0005623//GO:0016020//GO:0005576//GO:0065010//GO:0071944//GO:0005923//GO:0043296//GO:0043230//GO:0005575	organelle//extracellular exosome//intracellular//plasma membrane//extracellular region part//vesicle//microbody//cell part//membrane-bounded organelle//cytoplasm//cell-cell junction//membrane-bounded vesicle//extracellular space//extracellular vesicle//cytoplasmic part//occluding junction//intracellular membrane-bounded organelle//cell junction//intracellular part//intracellular organelle//peroxi…	GO:0008324//GO:0046914//GO:0022857//GO:0052597//GO:0008131//GO:0043168//GO:0016491//GO:0005539//GO:0005509//GO:0022890//GO:0005216//GO:0005488//GO:0008201//GO:0016638//GO:0042802//GO:0042803//GO:0052599//GO:0032403//GO:0015267//GO:0005507//GO:0043169//GO:1901681//GO:0052600//GO:0060089//GO:0043167//GO:0005261//GO:0008270//GO:0052598//GO:0015081//GO:0015077//GO:0044877//GO:0046872//GO:0004872//GO:…	cation transmembrane transporter activity//transition metal ion binding//transmembrane transporter activity//diamine oxidase activity//primary amine oxidase activity//anion binding//oxidoreductase activity//glycosaminoglycan binding//calcium ion binding//inorganic cation transmembrane transporter activity//ion channel activity//binding//heparin binding//oxidoreductase activity, acting on the CH-N…	--	--
ENSG00000002745	chr7	+	121325367	121341104	3147	0	1	0	0	0	0.019304963	0	0	0	0.019304963	0	0	0	0	NA	NA	NA	NA	0	0	NA	NA	NA	NA	NA	NA	NA	NA	NA	NA	NA	NA	NA	NA	NA	NA	GO:0022008//GO:0010468//GO:0060485//GO:0008150//GO:0014065//GO:0048015//GO:0048646//GO:0031399//GO:0044767//GO:0002072//GO:0010941//GO:0007423//GO:0043588//GO:0031076//GO:0030216//GO:0048856//GO:0090403//GO:0001932//GO:0046328//GO:0080135//GO:0032989//GO:0006468//GO:0044707//GO:0048584//GO:0048519//GO:0007166//GO:0000902//GO:0043010//GO:0065007//GO:0032872//GO:0048731//GO:0016043//GO:0090398//GO:…	neurogenesis//regulation of gene expression//mesenchyme development//biological_process//phosphatidylinositol 3-kinase signaling//phosphatidylinositol-mediated signaling//anatomical structure formation involved in morphogenesis//regulation of protein modification process//single-organism developmental process//optic cup morphogenesis involved in camera-type eye development//regulation of cell dea…	GO:0044424//GO:0005623//GO:0005576//GO:0031012//GO:0005575//GO:0044421//GO:0005622//GO:0044464//GO:0005737//GO:0005615//GO:0005578	intracellular part//cell//extracellular region//extracellular matrix//cellular_component//extracellular region part//intracellular//cell part//cytoplasm//extracellular space//proteinaceous extracellular matrix	GO:0005515//GO:0003674//GO:0001664//GO:0005102//GO:0005488//GO:0005109	protein binding//molecular_function//G-protein coupled receptor binding//receptor binding//binding//frizzled binding	--	--
ENSG00000002746	chr7	+	43112599	43566001	9501	31	17	26	34	0.721921092	0.335855807	0.511544575	0.679965066	0.721921092	0.335855807	0.511544575	0.679965066	0	1.35719121	-0.73155	0.57709	0.99889	FALSE	1.331822345	0	0.76348	0.61339	0.99921	FALSE	1.396604674	1.139510056	0.29351	0.8211	0.99964	FALSE	1.183657582	1.427475616	-0.27021	0.7809	0.99975	FALSE	GO:0043632//GO:0008152//GO:0016055//GO:0016567//GO:0048585//GO:0044238//GO:0010648//GO:0032446//GO:0006508//GO:0010646//GO:0050789//GO:0006511//GO:0036211//GO:0019538//GO:0042787//GO:0009966//GO:0007166//GO:0048519//GO:0065007//GO:0030163//GO:0048523//GO:0007165//GO:0044700//GO:0044267//GO:0008150//GO:0090090//GO:0023057//GO:0044265//GO:0009987//GO:0060070//GO:0050794//GO:0030111//GO:0009057//GO:…	modification-dependent macromolecule catabolic process//metabolic process//Wnt signaling pathway//protein ubiquitination//negative regulation of response to stimulus//primary metabolic process//negative regulation of cell communication//protein modification by small protein conjugation//proteolysis//regulation of cell communication//regulation of biological process//ubiquitin-dependent protein ca…	GO:0005575//GO:0005829//GO:0044424//GO:0005623//GO:0044444//GO:0005737//GO:0005622//GO:0044464	cellular_component//cytosol//intracellular part//cell//cytoplasmic part//cytoplasm//intracellular//cell part	GO:0005515//GO:0003674//GO:0003824//GO:0061659//GO:0061630//GO:0016874//GO:0005488//GO:0019787//GO:0016740//GO:0004842	protein binding//molecular_function//catalytic activity//ubiquitin-like protein ligase activity//ubiquitin protein ligase activity//ligase activity//binding//ubiquitin-like protein transferase activity//transferase activity//ubiquitin-protein transferase activity	--	--
ENSG00000002822	chr7	-	1815793	2233243	2991	256	247	386	331	13.10587273	10.72750777	16.69534447	14.55236644	13.10587273	10.72750777	16.69534447	14.55236644	11.87602641	11.20777257	0.083553	0.62913	0.99889	FALSE	12.96568224	11.39889535	0.1858	0.45128	0.99921	FALSE	13.59635727	16.9173416	-0.31528	0.70509	0.99964	FALSE	17.57276257	11.78818573	0.576	0.51544	0.99975	FALSE	GO:1901990//GO:0033043//GO:0034111//GO:0046649//GO:0023052//GO:0006464//GO:0007091//GO:0034109//GO:0050865//GO:0044699//GO:0010498//GO:0098813//GO:0031324//GO:0060341//GO:0048285//GO:0044248//GO:0050672//GO:0051234//GO:0044237//GO:0022610//GO:0071840//GO:0071593//GO:0008283//GO:0071704//GO:0042176//GO:0030071//GO:0032879//GO:0010564//GO:0051726//GO:0048534//GO:0002682//GO:0070663//GO:0060255//GO:…	regulation of mitotic cell cycle phase transition//regulation of organelle organization//negative regulation of homotypic cell-cell adhesion//lymphocyte activation//signaling//cellular protein modification process//metaphase/anaphase transition of mitotic cell cycle//homotypic cell-cell adhesion//regulation of cell activation//single-organism process//proteasomal protein catabolic process//nuclea…	GO:0043226//GO:0044464//GO:0005622//GO:0000776//GO:0000775//GO:0043234//GO:0043227//GO:0044422//GO:0044428//GO:0005737//GO:0005856//GO:0043232//GO:0044446//GO:0000777//GO:0005694//GO:0005815//GO:0072686//GO:0044444//GO:0000779//GO:0000793//GO:0031967//GO:0005819//GO:0032991//GO:0005813//GO:0043228//GO:0043231//GO:0005623//GO:0005635//GO:0044424//GO:0015629//GO:0043229//GO:0044430//GO:0000922//GO:…	organelle//cell part//intracellular//kinetochore//chromosome, centromeric region//protein complex//membrane-bounded organelle//organelle part//nuclear part//cytoplasm//cytoskeleton//intracellular non-membrane-bounded organelle//intracellular organelle part//condensed chromosome kinetochore//chromosome//microtubule organizing center//mitotic spindle//cytoplasmic part//condensed chromosome, centrom…	GO:0005488//GO:0005515//GO:0003674	binding//protein binding//molecular_function	--	--
ENSG00000002834	chr17	+	38869859	38921770	4109	461	189	459	483	10.91425286	3.796040116	9.180955234	9.820189396	10.91425286	3.796040116	9.180955234	9.820189396	9.087323856	20.18274671	-1.1512	0.0057861	0.18419	FALSE	18.91971154	8.722231665	1.1171	0.015797	0.33129	FALSE	19.8400017	20.11673522	-0.019984	0.83147	0.99964	FALSE	20.89610886	21.22794384	-0.02273	0.57407	0.99975	FALSE	GO:0055085//GO:0034220//GO:0044763//GO:0023056//GO:0009987//GO:0050794//GO:0006810//GO:0006811//GO:0050896//GO:0051716//GO:0044765//GO:0007154//GO:0009967//GO:0044699//GO:0023051//GO:0048522//GO:0023052//GO:0051234//GO:0048583//GO:0048518//GO:0010647//GO:0009966//GO:0010646//GO:0050789//GO:0051179//GO:0007165//GO:0044700//GO:0048584//GO:0065007//GO:1902578//GO:0008150	transmembrane transport//ion transmembrane transport//single-organism cellular process//positive regulation of signaling//cellular process//regulation of cellular process//transport//ion transport//response to stimulus//cellular response to stimulus//single-organism transport//cell communication//positive regulation of signal transduction//single-organism process//regulation of signaling//positiv…	GO:0044444//GO:0044448//GO:0005925//GO:0005912//GO:1903561//GO:0043227//GO:0005737//GO:0044422//GO:0031988//GO:0044446//GO:0043232//GO:0030864//GO:0070161//GO:0005856//GO:0043226//GO:0070062//GO:0005622//GO:0044421//GO:0031982//GO:0044464//GO:0043230//GO:0030055//GO:0005575//GO:0065010//GO:0071944//GO:0030863//GO:0044430//GO:0005576//GO:0043228//GO:0030054//GO:0005924//GO:0044424//GO:0005938//GO:…	cytoplasmic part//cell cortex part//focal adhesion//adherens junction//extracellular vesicle//membrane-bounded organelle//cytoplasm//organelle part//membrane-bounded vesicle//intracellular organelle part//intracellular non-membrane-bounded organelle//cortical actin cytoskeleton//anchoring junction//cytoskeleton//organelle//extracellular exosome//intracellular//extracellular region part//vesicle//…	GO:0032403//GO:0043169//GO:0043167//GO:0051015//GO:0005488//GO:0046914//GO:0022857//GO:0005070//GO:0003779//GO:0008092//GO:0005215//GO:0015075//GO:0005515//GO:0060090//GO:0003674//GO:0044877//GO:0046872//GO:0022892//GO:0022891//GO:0035591//GO:0008270//GO:0030674	protein complex binding//cation binding//ion binding//actin filament binding//binding//transition metal ion binding//transmembrane transporter activity//SH3/SH2 adaptor activity//actin binding//cytoskeletal protein binding//transporter activity//ion transmembrane transporter activity//protein binding//binding, bridging//molecular_function//macromolecular complex binding//metal ion binding//substr…	--	--
ENSG00000002919	chr17	+	48103357	48123074	2733	210	172	211	199	8.910252661	6.191203436	7.563717121	7.251092546	8.910252661	6.191203436	7.563717121	7.251092546	8.269945519	9.19387594	-0.1528	0.44525	0.99889	FALSE	7.795077841	7.937692309	-0.026156	0.75352	0.99921	FALSE	8.174245006	9.247562376	-0.17799	0.92984	0.99964	FALSE	9.605836534	9.669996108	-0.0096041	0.71868	0.99975	FALSE	GO:0051234//GO:0071840//GO:0046907//GO:0015031//GO:0006886//GO:0006897//GO:0034613//GO:0006810//GO:0009987//GO:0071702//GO:0045184//GO:0008150//GO:0051641//GO:0016192//GO:0033036//GO:0051179//GO:0016043//GO:0070727//GO:0006996//GO:0016050//GO:0008104//GO:0051649	establishment of localization//cellular component organization or biogenesis//intracellular transport//protein transport//intracellular protein transport//endocytosis//cellular protein localization//transport//cellular process//organic substance transport//establishment of protein localization//biological_process//cellular localization//vesicle-mediated transport//macromolecule localization//loca…	GO:0044464//GO:0005622//GO:0043226//GO:0043227//GO:0005737//GO:0044425//GO:0044444//GO:0005623//GO:0044424//GO:0019898//GO:0043229//GO:0043231//GO:0016020//GO:0005768//GO:0012505//GO:0005575	cell part//intracellular//organelle//membrane-bounded organelle//cytoplasm//membrane part//cytoplasmic part//cell//intracellular part//extrinsic component of membrane//intracellular organelle//intracellular membrane-bounded organelle//membrane//endosome//endomembrane system//cellular_component	GO:0043168//GO:0005488//GO:0008289//GO:0043167//GO:0005543//GO:0005515//GO:0003674//GO:1901981//GO:0035091	anion binding//binding//lipid binding//ion binding//phospholipid binding//protein binding//molecular_function//phosphatidylinositol phosphate binding//phosphatidylinositol binding	--	--
ENSG00000002933	chr7	+	150800403	150805120	2065	25	32	36	31	1.21612684	1.320580093	1.479528938	1.295031123	1.21612684	1.320580093	1.479528938	1.295031123	1.538594515	1.09450904	0.49133	0.94686	0.99889	FALSE	1.214308608	1.476779965	-0.28232	0.98722	0.99921	FALSE	1.27337485	1.577783154	-0.30924	0.91069	0.99964	FALSE	1.638910499	1.151190013	0.50961	0.87074	0.99975	FALSE	GO:0002683//GO:1902106//GO:2001198//GO:0048513//GO:0030097//GO:0032501//GO:0050789//GO:2001199//GO:0045595//GO:0048523//GO:0048731//GO:0065007//GO:0048519//GO:0002520//GO:2000026//GO:0044707//GO:0097028//GO:0051093//GO:0048856//GO:0002376//GO:0045596//GO:0051241//GO:0051239//GO:0044767//GO:0008150//GO:0044763//GO:1903706//GO:0030154//GO:0050794//GO:0050793//GO:0009987//GO:1903707//GO:0048869//GO:…	negative regulation of immune system process//negative regulation of leukocyte differentiation//regulation of dendritic cell differentiation//organ development//hemopoiesis//multicellular organismal process//regulation of biological process//negative regulation of dendritic cell differentiation//regulation of cell differentiation//negative regulation of cellular process//system development//biolo…	GO:0005575//GO:0016020//GO:0044425//GO:0031224//GO:0016021	cellular_component//membrane//membrane part//intrinsic component of membrane//integral component of membrane	GO:0003674//GO:0005515//GO:0005488	molecular_function//protein binding//binding	--	--
ENSG00000003056	chr12	-	8940363	8949955	2756	438	339	385	506	21.88354989	14.36875913	16.25123951	21.71070004	21.88354989	14.36875913	16.25123951	21.71070004	16.29948565	19.17579839	-0.23446	0.20913	0.99889	FALSE	19.82065019	15.64463775	0.34134	0.21978	0.99921	FALSE	20.78476368	16.87351429	0.30077	0.37526	0.99964	FALSE	17.52723728	20.16884903	-0.20253	0.36083	0.99975	FALSE	GO:0071702//GO:0016197//GO:0044763//GO:0015749//GO:0050794//GO:0009987//GO:0006810//GO:0006897//GO:0006898//GO:0050896//GO:0051716//GO:0044765//GO:0046907//GO:0007154//GO:0044699//GO:1902582//GO:0007041//GO:0016482//GO:0023052//GO:0008333//GO:0051234//GO:0051649//GO:0008643//GO:0015761//GO:0008645//GO:0007034//GO:0050789//GO:0051179//GO:0044700//GO:0007165//GO:0065007//GO:0016192//GO:0051641//GO:…	organic substance transport//endosomal transport//single-organism cellular process//monosaccharide transport//regulation of cellular process//cellular process//transport//endocytosis//receptor-mediated endocytosis//response to stimulus//cellular response to stimulus//single-organism transport//intracellular transport//cell communication//single-organism process//single-organism intracellular tran…	GO:0044444//GO:0000323//GO:0048471//GO:0005764//GO:0044425//GO:0031224//GO:0005770//GO:0016021//GO:0098852//GO:0005737//GO:0044422//GO:0043227//GO:0044446//GO:0098588//GO:0043226//GO:0005622//GO:0005886//GO:0044437//GO:0044464//GO:0005765//GO:0005575//GO:0071944//GO:0031090//GO:0005773//GO:0044459//GO:0005774//GO:0012505//GO:0005887//GO:0005768//GO:0031226//GO:0016020//GO:0043231//GO:0098805//GO:…	cytoplasmic part//lytic vacuole//perinuclear region of cytoplasm//lysosome//membrane part//intrinsic component of membrane//late endosome//integral component of membrane//lytic vacuole membrane//cytoplasm//organelle part//membrane-bounded organelle//intracellular organelle part//bounding membrane of organelle//organelle//intracellular//plasma membrane//vacuolar part//cell part//lysosomal membrane…	GO:0030246//GO:0051119//GO:0060089//GO:0036094//GO:0004871//GO:0015145//GO:0015578//GO:0004888//GO:0005488//GO:0022857//GO:1901476//GO:0005215//GO:0003674//GO:0004872//GO:0048029//GO:0022891//GO:0022892//GO:0038023//GO:0005537//GO:0015149//GO:0015144	carbohydrate binding//sugar transmembrane transporter activity//molecular transducer activity//small molecule binding//signal transducer activity//monosaccharide transmembrane transporter activity//mannose transmembrane transporter activity//transmembrane signaling receptor activity//binding//transmembrane transporter activity//carbohydrate transporter activity//transporter activity//molecular_fu…	--	--
ENSG00000003096	chrX	-	117897813	118117340	5331	89	58	61	113	1.381095772	0.763550359	0.799734299	1.505885251	1.381095772	0.763550359	0.799734299	1.505885251	2.788702559	3.896452184	-0.48257	0.44485	0.99889	FALSE	4.426350734	2.676663686	0.72568	0.37202	0.99921	FALSE	4.641656712	2.6734659	0.79593	0.40077	0.99964	FALSE	2.777042789	4.098236446	-0.56145	0.47728	0.99975	FALSE	GO:0019538//GO:0006996//GO:0036211//GO:0032446//GO:0016567//GO:0008152//GO:0044238//GO:0008150//GO:0016043//GO:0044267//GO:0022402//GO:1903047//GO:0000278//GO:1902589//GO:0051301//GO:0043412//GO:0007067//GO:0000910//GO:0044763//GO:0070647//GO:0000280//GO:0009987//GO:0044699//GO:0006464//GO:0071840//GO:0044237//GO:0048285//GO:0043170//GO:0071704//GO:0044260//GO:0007049	protein metabolic process//organelle organization//protein modification process//protein modification by small protein conjugation//protein ubiquitination//metabolic process//primary metabolic process//biological_process//cellular component organization//cellular protein metabolic process//cell cycle process//mitotic cell cycle process//mitotic cell cycle//single-organism organelle organization//…	GO:1990234//GO:0000151//GO:0005575//GO:0032991//GO:0044424//GO:0031461//GO:0005623//GO:0031463//GO:1902494//GO:0043234//GO:0005622//GO:0044464	transferase complex//ubiquitin ligase complex//cellular_component//macromolecular complex//intracellular part//cullin-RING ubiquitin ligase complex//cell//Cul3-RING ubiquitin ligase complex//catalytic complex//protein complex//intracellular//cell part	GO:0003674//GO:0005515//GO:0003824//GO:0019787//GO:0004842//GO:0016740//GO:0005488	molecular_function//protein binding//catalytic activity//ubiquitin-like protein transferase activity//ubiquitin-protein transferase activity//transferase activity//binding	--	--
ENSG00000003137	chr2	-	72129238	72148038	4732	21	18	18	28	0.367555749	0.267271305	0.266169647	0.420863831	0.367555749	0.267271305	0.266169647	0.420863831	0	0	-0.087207	0.83081	0.99889	FALSE	1.096794872	0	0.40091	0.75331	0.99921	FALSE	1.150145026	0	0.54392	0.75175	0.99964	FALSE	0	0	-0.23885	0.82926	0.99975	FALSE	GO:0048609//GO:0009111//GO:0051716//GO:0071704//GO:0016115//GO:0043436//GO:0042573//GO:0007275//GO:0007154//GO:0016054//GO:0044702//GO:0007049//GO:0019752//GO:0016103//GO:0044699//GO:0009954//GO:0001501//GO:0023051//GO:0019953//GO:0048385//GO:0023052//GO:1903046//GO:0060349//GO:0044237//GO:0048583//GO:0071840//GO:0044255//GO:0048285//GO:0055114//GO:0044248//GO:0006082//GO:0030522//GO:0030326//GO:…	multicellular organismal reproductive process//vitamin catabolic process//cellular response to stimulus//organic substance metabolic process//terpenoid catabolic process//oxoacid metabolic process//retinoic acid metabolic process//multicellular organismal development//cell communication//organic acid catabolic process//single organism reproductive process//cell cycle//carboxylic acid metabolic pr…	GO:0043227//GO:0044422//GO:0005737//GO:0098588//GO:0044446//GO:0043226//GO:0005622//GO:0044464//GO:0005789//GO:0044444//GO:0044425//GO:0042175//GO:0005783//GO:0016020//GO:0044432//GO:0043231//GO:0044424//GO:0043229//GO:0005623//GO:0005575//GO:0031090//GO:0012505	membrane-bounded organelle//organelle part//cytoplasm//bounding membrane of organelle//intracellular organelle part//organelle//intracellular//cell part//endoplasmic reticulum membrane//cytoplasmic part//membrane part//nuclear outer membrane-endoplasmic reticulum membrane network//endoplasmic reticulum//membrane//endoplasmic reticulum part//intracellular membrane-bounded organelle//intracellular …	GO:0005488//GO:0046914//GO:0031406//GO:0043168//GO:0016491//GO:0019840//GO:0005501//GO:0043169//GO:0004497//GO:0005506//GO:0043167//GO:0036094//GO:0008289//GO:0046872//GO:0046906//GO:0003824//GO:0020037//GO:0043177//GO:0001972//GO:0008401//GO:1901363//GO:0033293//GO:0016705//GO:0097159//GO:0003674	binding//transition metal ion binding//carboxylic acid binding//anion binding//oxidoreductase activity//isoprenoid binding//retinoid binding//cation binding//monooxygenase activity//iron ion binding//ion binding//small molecule binding//lipid binding//metal ion binding//tetrapyrrole binding//catalytic activity//heme binding//organic acid binding//retinoic acid binding//retinoic acid 4-hydroxylase…	--	--
ENSG00000003147	chr7	-	8113184	8262687	2458	27	20	33	40	1.062353076	0.667591832	1.096986174	1.351589329	1.062353076	0.667591832	1.096986174	1.351589329	0	1.182069764	-0.29777	0.7334	0.99889	FALSE	1.566849817	0	0.76348	0.58368	0.99921	FALSE	1.643064323	1.446301225	0.18402	0.85455	0.99964	FALSE	1.502334624	1.243285214	0.27305	0.97881	0.99975	FALSE	GO:0007267//GO:0070201//GO:0008150//GO:0006836//GO:0033036//GO:1902578//GO:0051641//GO:0010817//GO:0090276//GO:0046883//GO:0065007//GO:0050796//GO:0051179//GO:0044700//GO:0042886//GO:0002790//GO:0002791//GO:0010646//GO:0050789//GO:0050708//GO:0009306//GO:0051223//GO:0051046//GO:0032880//GO:0023061//GO:0051649//GO:0046879//GO:0008104//GO:0051234//GO:0060341//GO:0044699//GO:0032940//GO:0023051//GO:…	cell-cell signaling//regulation of establishment of protein localization//biological_process//neurotransmitter transport//macromolecule localization//single-organism localization//cellular localization//regulation of hormone levels//regulation of peptide hormone secretion//regulation of hormone secretion//biological regulation//regulation of insulin secretion//localization//single organism signal…	GO:0044424//GO:0043229//GO:0005623//GO:0043231//GO:0030054//GO:0098805//GO:0016020//GO:0030659//GO:0012505//GO:0031090//GO:0044456//GO:0012506//GO:0005575//GO:0005829//GO:0005622//GO:0016023//GO:0031982//GO:0044433//GO:0030141//GO:0044464//GO:0043226//GO:0044446//GO:0098588//GO:0030667//GO:0043227//GO:0097458//GO:0005737//GO:0044422//GO:0031988//GO:0045202//GO:0030672//GO:0031410//GO:0030133//GO:…	intracellular part//intracellular organelle//cell//intracellular membrane-bounded organelle//cell junction//whole membrane//membrane//cytoplasmic vesicle membrane//endomembrane system//organelle membrane//synapse part//vesicle membrane//cellular_component//cytosol//intracellular//cytoplasmic membrane-bounded vesicle//vesicle//cytoplasmic vesicle part//secretory granule//cell part//organelle//intr…	GO:0005515//GO:0003674//GO:0005488//GO:0019904	protein binding//molecular_function//binding//protein domain specific binding	--	--
ENSG00000003249	chr16	-	90004865	90020128	2889	1121	1164	853	885	32.96332618	29.03717079	21.19124853	22.34849764	32.96332618	29.03717079	21.19124853	22.34849764	55.96637549	49.07778537	0.18949	0.51446	0.99889	FALSE	34.66655221	53.71787121	-0.63186	0.22302	0.99921	FALSE	36.35279814	37.38469529	-0.040381	0.81935	0.99964	FALSE	38.83307376	51.61936018	-0.41063	0.036292	0.78786	FALSE	--	--	GO:0005737//GO:0044464//GO:0005622//GO:0005623//GO:0044424//GO:0005575	cytoplasm//cell part//intracellular//cell//intracellular part//cellular_component	--	--	--	--
ENSG00000003393	chr2	-	201700554	201781189	6644	875	835	666	812	21.26145655	17.21263419	13.67229083	16.94418314	21.26145655	17.21263419	13.67229083	16.94418314	40.14770063	38.30781642	0.067679	0.34754	0.99889	FALSE	31.80705129	38.5347272	-0.27681	0.94746	0.99921	FALSE	33.35420575	29.18898835	0.19244	0.39654	0.99964	FALSE	30.31984423	40.29165045	-0.41022	0.064509	0.99975	FALSE	GO:0044267//GO:0009893//GO:0050808//GO:0007165//GO:0044700//GO:0045859//GO:1902531//GO:0048666//GO:0016043//GO:0051179//GO:0048731//GO:0065007//GO:0050790//GO:0000902//GO:0033674//GO:0048584//GO:0044707//GO:0006468//GO:0051641//GO:0032989//GO:1902578//GO:0048856//GO:0033036//GO:0001932//GO:0007610//GO:0043112//GO:0031175//GO:0035249//GO:0031399//GO:0044767//GO:0007267//GO:0043009//GO:0051345//GO:…	cellular protein metabolic process//positive regulation of metabolic process//synapse organization//signal transduction//single organism signaling//regulation of protein kinase activity//regulation of intracellular signal transduction//neuron development//cellular component organization//localization//system development//biological regulation//regulation of catalytic activity//cell morphogenesis/…	GO:0031252//GO:0005768//GO:0044430//GO:0030427//GO:0005769//GO:0016020//GO:0043231//GO:0043228//GO:0005813//GO:0032991//GO:0043005//GO:0005623//GO:0043229//GO:0044424//GO:0005829//GO:0005575//GO:0015630//GO:0044463//GO:0044456//GO:0030027//GO:0098794//GO:0036477//GO:0043197//GO:0001726//GO:0012505//GO:0030426//GO:0005737//GO:0044422//GO:0043227//GO:0043025//GO:0097458//GO:0005856//GO:0042995//GO:…	cell leading edge//endosome//cytoskeletal part//site of polarized growth//early endosome//membrane//intracellular membrane-bounded organelle//non-membrane-bounded organelle//centrosome//macromolecular complex//neuron projection//cell//intracellular organelle//intracellular part//cytosol//cellular_component//microtubule cytoskeleton//cell projection part//synapse part//lamellipodium//postsynapse//…	GO:0005085//GO:0030676//GO:0019887//GO:0030295//GO:0008047//GO:0005087//GO:0003674//GO:0098772//GO:0005088//GO:0005515//GO:0017137//GO:0046983//GO:0031267//GO:0030234//GO:0051020//GO:0005488//GO:0005089//GO:0019899//GO:0017112//GO:0017016//GO:0019207//GO:0019209//GO:0042803//GO:0043539//GO:0042802	guanyl-nucleotide exchange factor activity//Rac guanyl-nucleotide exchange factor activity//protein kinase regulator activity//protein kinase activator activity//enzyme activator activity//Ran guanyl-nucleotide exchange factor activity//molecular_function//molecular function regulator//Ras guanyl-nucleotide exchange factor activity//protein binding//Rab GTPase binding//protein dimerization activi…	--	--
ENSG00000003400	chr2	+	201182881	201229406	5928	122	78	135	167	2.898012281	1.571849267	2.709294764	3.406720542	2.898012281	1.571849267	2.709294764	3.406720542	3.750324131	5.341204117	-0.51015	0.35811	0.99889	FALSE	6.541597987	3.599651164	0.86179	0.22736	0.99921	FALSE	6.859793547	5.916686828	0.21338	0.68255	0.99964	FALSE	6.14591437	5.617807263	0.12962	0.90797	0.99975	FALSE	GO:0012501//GO:0044260//GO:0010950//GO:0006952//GO:0006950//GO:0031323//GO:0009967//GO:0007154//GO:0060255//GO:0043170//GO:0051716//GO:0071704//GO:0006955//GO:1902533//GO:0010942//GO:0044237//GO:0032270//GO:0043122//GO:0048583//GO:0031638//GO:0044699//GO:0023051//GO:0097190//GO:0023052//GO:0048522//GO:0043067//GO:0045862//GO:0051246//GO:0009987//GO:0035556//GO:0050794//GO:0080090//GO:0044763//GO:…	programmed cell death//cellular macromolecule metabolic process//positive regulation of endopeptidase activity//defense response//response to stress//regulation of cellular metabolic process//positive regulation of signal transduction//cell communication//regulation of macromolecule metabolic process//macromolecule metabolic process//cellular response to stimulus//organic substance metabolic proc…	GO:0031264//GO:0005737//GO:0005886//GO:0005622//GO:0043234//GO:0044464//GO:0044425//GO:1902494//GO:0044444//GO:0016020//GO:0031265//GO:0044424//GO:0098796//GO:0005623//GO:0032991//GO:0097342//GO:0005575//GO:0005829//GO:0098797//GO:0044445//GO:0071944//GO:0044459	death-inducing signaling complex//cytoplasm//plasma membrane//intracellular//protein complex//cell part//membrane part//catalytic complex//cytoplasmic part//membrane//CD95 death-inducing signaling complex//intracellular part//membrane protein complex//cell//macromolecular complex//ripoptosome//cellular_component//cytosol//plasma membrane protein complex//cytosolic part//cell periphery//plasma mem…	GO:0005488//GO:0019899//GO:0035877//GO:0019904//GO:0003824//GO:0097153//GO:0031625//GO:0044389//GO:0004197//GO:0016787//GO:0008234//GO:0070011//GO:0008233//GO:0097199//GO:0004175//GO:0005515//GO:0003674	binding//enzyme binding//death effector domain binding//protein domain specific binding//catalytic activity//cysteine-type endopeptidase activity involved in apoptotic process//ubiquitin protein ligase binding//ubiquitin-like protein ligase binding//cysteine-type endopeptidase activity//hydrolase activity//cysteine-type peptidase activity//peptidase activity, acting on L-amino acid peptides//pept…	--	--
ENSG00000003402	chr2	+	201116104	201176687	14672	3092	2416	2069	2901	89.54675649	59.35853964	50.62359272	72.15023508	89.54675649	59.35853964	50.62359272	72.15023508	116.1638859	135.3688781	-0.22073	0.0010774	0.046837	FALSE	113.635783	111.4968873	0.027414	0.14238	0.99921	FALSE	119.16324	90.67870406	0.3941	0.010597	0.4846	FALSE	94.19182838	142.3791808	-0.59606	1.38E-05	0.0013653	FALSE	GO:0042127//GO:0043086//GO:0033002//GO:1902680//GO:0032502//GO:0040007//GO:0043066//GO:0050896//GO:0051346//GO:2001234//GO:0060537//GO:2001233//GO:0014866//GO:0031326//GO:0010830//GO:0051129//GO:0070925//GO:2000116//GO:1902589//GO:0016032//GO:0019222//GO:0051248//GO:2001236//GO:0043123//GO:0009968//GO:0010604//GO:0035556//GO:0050794//GO:0014706//GO:0030154//GO:0014856//GO:0097300//GO:0051246//GO:…	regulation of cell proliferation//negative regulation of catalytic activity//muscle cell proliferation//positive regulation of RNA biosynthetic process//developmental process//growth//negative regulation of apoptotic process//response to stimulus//negative regulation of hydrolase activity//negative regulation of apoptotic signaling pathway//muscle tissue development//regulation of apoptotic signa…	GO:0044425//GO:0044444//GO:1902494//GO:0044464//GO:0043234//GO:0005886//GO:0005622//GO:0098589//GO:0031264//GO:0005737//GO:0044459//GO:0071944//GO:0044445//GO:0005829//GO:0005575//GO:0098857//GO:0098797//GO:0005623//GO:0044424//GO:0098796//GO:0098805//GO:0032991//GO:0097342//GO:0016020//GO:0031265//GO:0045121	membrane part//cytoplasmic part//catalytic complex//cell part//protein complex//plasma membrane//intracellular//membrane region//death-inducing signaling complex//cytoplasm//plasma membrane part//cell periphery//cytosolic part//cytosol//cellular_component//membrane microdomain//plasma membrane protein complex//cell//intracellular part//membrane protein complex//whole membrane//macromolecular comp…	GO:0005123//GO:0019904//GO:0032403//GO:0019899//GO:0035877//GO:0005488//GO:0030234//GO:0003674//GO:0098772//GO:0005515//GO:0032813//GO:0008047//GO:0016787//GO:0008234//GO:0004175//GO:0005102//GO:0008233//GO:0097199//GO:0070011//GO:0005126//GO:0002020//GO:0097153//GO:0003824//GO:0004197//GO:0044877	death receptor binding//protein domain specific binding//protein complex binding//enzyme binding//death effector domain binding//binding//enzyme regulator activity//molecular_function//molecular function regulator//protein binding//tumor necrosis factor receptor superfamily binding//enzyme activator activity//hydrolase activity//cysteine-type peptidase activity//endopeptidase activity//receptor b…	--	--
ENSG00000003436	chr2	-	187464230	187565760	7690	174	194	121	148	4.850243219	4.587667163	2.849585797	3.542873382	4.850243219	4.587667163	2.849585797	3.542873382	9.327729249	7.617782922	0.29215	0.90865	0.99889	FALSE	5.797344324	8.952978535	-0.62698	0.62311	0.99921	FALSE	6.079337994	5.303104491	0.19708	0.71357	0.99964	FALSE	5.508560287	8.012282489	-0.54054	0.33163	0.99975	FALSE	GO:0044707//GO:0052547//GO:0009611//GO:0008150//GO:0050878//GO:0044267//GO:0032269//GO:0044092//GO:0052548//GO:0048523//GO:0030162//GO:0010951//GO:0065007//GO:0050790//GO:0048519//GO:0042060//GO:0009892//GO:0019538//GO:0010466//GO:0032501//GO:0050789//GO:0051336//GO:0032268//GO:0072378//GO:0007596//GO:0006508//GO:0007599//GO:0065009//GO:0044238//GO:0008152//GO:0044699//GO:0050817//GO:0031324//GO:…	single-multicellular organism process//regulation of peptidase activity//response to wounding//biological_process//regulation of body fluid levels//cellular protein metabolic process//negative regulation of cellular protein metabolic process//negative regulation of molecular function//regulation of endopeptidase activity//negative regulation of cellular process//regulation of proteolysis//negativ…	GO:0043231//GO:0005623//GO:0043229//GO:0044424//GO:0005783//GO:0005576//GO:0016020//GO:0071944//GO:0031090//GO:0012505//GO:0005575//GO:0043226//GO:0044464//GO:0005622//GO:0005886//GO:0044421//GO:0031225//GO:0005737//GO:0044422//GO:0043227//GO:0005615//GO:0031224//GO:0009986//GO:0044444//GO:0044425	intracellular membrane-bounded organelle//cell//intracellular organelle//intracellular part//endoplasmic reticulum//extracellular region//membrane//cell periphery//organelle membrane//endomembrane system//cellular_component//organelle//cell part//intracellular//plasma membrane//extracellular region part//anchored component of membrane//cytoplasm//organelle part//membrane-bounded organelle//extrac…	GO:0004857//GO:0004867//GO:0003674//GO:0098772//GO:0030414//GO:0030234//GO:0061135//GO:0004866//GO:0061134	enzyme inhibitor activity//serine-type endopeptidase inhibitor activity//molecular_function//molecular function regulator//peptidase inhibitor activity//enzyme regulator activity//endopeptidase regulator activity//endopeptidase inhibitor activity//peptidase regulator activity	--	--
ENSG00000003509	chr2	+	37231631	37253403	2974	297	339	307	323	12.66637752	12.26511374	11.06156186	11.82982032	12.66637752	12.26511374	11.06156186	11.82982032	16.29948565	13.0027674	0.32601	0.9305	0.99889	FALSE	12.65231227	15.64463775	-0.30627	0.9235	0.99921	FALSE	13.26774441	13.45498412	-0.020218	0.86216	0.99964	FALSE	13.97626453	13.67613735	0.031318	0.72128	0.99975	FALSE	GO:0008150//GO:0065003//GO:0097031//GO:0070271//GO:0071822//GO:0016043//GO:0043933//GO:0007005//GO:0043623//GO:0006996//GO:0008152//GO:0034622//GO:0044085//GO:0071840//GO:0032259//GO:0006461//GO:0033108//GO:0022607//GO:0010257//GO:0009987//GO:0032981	biological_process//macromolecular complex assembly//mitochondrial respiratory chain complex I biogenesis//protein complex biogenesis//protein complex subunit organization//cellular component organization//macromolecular complex subunit organization//mitochondrion organization//cellular protein complex assembly//organelle organization//metabolic process//cellular macromolecular complex assembly//…	GO:0044424//GO:0043229//GO:0005623//GO:0043231//GO:0005576//GO:0005575//GO:0005622//GO:0044421//GO:0044464//GO:0005739//GO:0043226//GO:0043227//GO:0005737//GO:0005615//GO:0044444	intracellular part//intracellular organelle//cell//intracellular membrane-bounded organelle//extracellular region//cellular_component//intracellular//extracellular region part//cell part//mitochondrion//organelle//membrane-bounded organelle//cytoplasm//extracellular space//cytoplasmic part	GO:0003824//GO:0005515//GO:0003674//GO:0016741//GO:0019899//GO:0016740//GO:0005488//GO:0008168	catalytic activity//protein binding//molecular_function//transferase activity, transferring one-carbon groups//enzyme binding//transferase activity//binding//methyltransferase activity	--	--
ENSG00000003756	chr3	+	50088908	50119021	5616	1235	1052	1162	1219	56.28408588	40.67338359	44.74112353	47.7091866	56.28408588	40.67338359	44.74112353	47.7091866	50.58129469	54.0687466	-0.096191	0.095312	0.99889	FALSE	47.74974818	48.54914133	-0.023953	0.43282	0.99921	FALSE	50.07238524	50.92733403	-0.024425	0.74678	0.99964	FALSE	52.90038887	56.86878663	-0.10436	0.22865	0.99975	FALSE	GO:0044763//GO:0016265//GO:0008219//GO:0019219//GO:0080090//GO:0009987//GO:0000398//GO:0050794//GO:0019222//GO:0050684//GO:0042127//GO:1903311//GO:0006725//GO:0071704//GO:0010942//GO:0043170//GO:0060255//GO:0022607//GO:0034641//GO:0031323//GO:0051252//GO:0012501//GO:0044260//GO:0022618//GO:0048522//GO:0043067//GO:0048024//GO:0044699//GO:0071826//GO:0043484//GO:0008380//GO:0016070//GO:0016071//GO:…	single-organism cellular process//death//cell death//regulation of nucleobase-containing compound metabolic process//regulation of primary metabolic process//cellular process//mRNA splicing, via spliceosome//regulation of cellular process//regulation of metabolic process//regulation of mRNA processing//regulation of cell proliferation//regulation of mRNA metabolic process//cellular aromatic compo…	GO:0070013//GO:0043227//GO:0044428//GO:0044422//GO:0044446//GO:1990904//GO:0005681//GO:0030529//GO:0031981//GO:0043226//GO:0044464//GO:0005622//GO:0005575//GO:0031974//GO:0005634//GO:0005654//GO:0043233//GO:0043231//GO:0032991//GO:0005623//GO:0044424//GO:0043229	intracellular organelle lumen//membrane-bounded organelle//nuclear part//organelle part//intracellular organelle part//ribonucleoprotein complex//spliceosomal complex//intracellular ribonucleoprotein complex//nuclear lumen//organelle//cell part//intracellular//cellular_component//membrane-enclosed lumen//nucleus//nucleoplasm//organelle lumen//intracellular membrane-bounded organelle//macromolecul…	GO:0043169//GO:0003729//GO:0000166//GO:0036094//GO:0043167//GO:0005488//GO:0044822//GO:0046914//GO:0003677//GO:0005515//GO:0003674//GO:0097159//GO:0003676//GO:0046872//GO:1901265//GO:0008270//GO:1901363//GO:0003723	cation binding//mRNA binding//nucleotide binding//small molecule binding//ion binding//binding//poly(A) RNA binding//transition metal ion binding//DNA binding//protein binding//molecular_function//organic cyclic compound binding//nucleic acid binding//metal ion binding//nucleoside phosphate binding//zinc ion binding//heterocyclic compound binding//RNA binding	--	--
ENSG00000003987	chr8	-	17298030	17413528	3850	23	34	18	12	1.004990152	1.260343107	0.66449019	0.450292655	1.004990152	1.260343107	0.66449019	0.450292655	1.634756672	1.006948317	0.69909	0.85551	0.99889	FALSE	0	1.569078712	-1.739	0.49919	0.99921	FALSE	0	0	-0.67848	0.82792	0.99964	FALSE	0	1.059094812	-0.37009	0.77734	0.99975	FALSE	GO:0006650//GO:0008150//GO:0008610//GO:0019637//GO:0044267//GO:0090407//GO:0009058//GO:0046434//GO:0016311//GO:0019538//GO:0035335//GO:0044712//GO:0044281//GO:0006796//GO:0036211//GO:0006644//GO:0019751//GO:0046474//GO:0006629//GO:0043647//GO:0044238//GO:0008152//GO:0044723//GO:0006470//GO:0006464//GO:0044699//GO:0006793//GO:0044255//GO:0044237//GO:0044711//GO:0046488//GO:0044262//GO:0071704//GO:…	glycerophospholipid metabolic process//biological_process//lipid biosynthetic process//organophosphate metabolic process//cellular protein metabolic process//organophosphate biosynthetic process//biosynthetic process//organophosphate catabolic process//dephosphorylation//protein metabolic process//peptidyl-tyrosine dephosphorylation//single-organism catabolic process//small molecule metabolic pro…	GO:0005623//GO:0044424//GO:0016020//GO:0005575//GO:0005829//GO:0044464//GO:0005622//GO:0005737//GO:0044444	cell//intracellular part//membrane//cellular_component//cytosol//cell part//intracellular//cytoplasm//cytoplasmic part	GO:0016791//GO:0003824//GO:0005515//GO:0003674//GO:0004721//GO:0016787//GO:0004725//GO:0042578//GO:0052866//GO:0005488//GO:0016788	phosphatase activity//catalytic activity//protein binding//molecular_function//phosphoprotein phosphatase activity//hydrolase activity//protein tyrosine phosphatase activity//phosphoric ester hydrolase activity//phosphatidylinositol phosphate phosphatase activity//binding//hydrolase activity, acting on ester bonds	--	--
ENSG00000003989	chr8	+	17497088	17570573	7638	5291	5168	4064	5151	40.36113788	33.44444924	26.19156431	33.74402135	40.36113788	33.44444924	26.19156431	33.74402135	248.4830142	231.6418933	0.10125	0.038669	0.71041	FALSE	201.7710852	238.4999643	-0.24127	0.92544	0.99921	FALSE	211.5856082	178.1141872	0.24844	0.012508	0.55323	FALSE	185.0147852	243.6378543	-0.3971	8.09E-06	0.00085026	FALSE	GO:1902578//GO:0001775//GO:0044707//GO:0090467//GO:0002376//GO:0015802//GO:0009611//GO:0008150//GO:0006809//GO:0072593//GO:0098739//GO:0006812//GO:0006807//GO:0051179//GO:1902837//GO:0043030//GO:0065007//GO:0009058//GO:0097639//GO:0098656//GO:0043092//GO:0015819//GO:0015849//GO:1903034//GO:0006520//GO:0050789//GO:1903826//GO:0044281//GO:0002274//GO:0032501//GO:1902022//GO:0015807//GO:0061461//GO:…	single-organism localization//cell activation//single-multicellular organism process//arginine import//immune system process//basic amino acid transport//response to wounding//biological_process//nitric oxide biosynthetic process//reactive oxygen species metabolic process//import across plasma membrane//cation transport//nitrogen compound metabolic process//localization//amino acid import into ce…	GO:0005623//GO:0031226//GO:0016020//GO:0044459//GO:0071944//GO:0005887//GO:0005575//GO:0044464//GO:0005886//GO:0031224//GO:0016021//GO:0044425	cell//intrinsic component of plasma membrane//membrane//plasma membrane part//cell periphery//integral component of plasma membrane//cellular_component//cell part//plasma membrane//intrinsic component of membrane//integral component of membrane//membrane part	GO:0005289//GO:0000064//GO:0015174//GO:0022892//GO:0022891//GO:0046943//GO:0003674//GO:0015075//GO:0015171//GO:0015189//GO:0008509//GO:0005215//GO:0022857//GO:0008324//GO:0097625//GO:0022804//GO:0015291//GO:0008514//GO:0097626//GO:0005342//GO:0005287//GO:0015179//GO:0061459//GO:0005292//GO:0015181//GO:0015297//GO:0097627	high-affinity arginine transmembrane transporter activity//L-ornithine transmembrane transporter activity//basic amino acid transmembrane transporter activity//substrate-specific transporter activity//substrate-specific transmembrane transporter activity//carboxylic acid transmembrane transporter activity//molecular_function//ion transmembrane transporter activity//amino acid transmembrane transp…	--	--
ENSG00000004059	chr7	+	127588345	127591705	1509	826	884	1035	837	51.88546119	47.10790628	54.9272786	45.15134992	51.88546119	47.10790628	54.9272786	45.15134992	42.50367348	36.1625787	0.23309	0.66758	0.99889	FALSE	32.78633243	40.79604652	-0.31533	0.85577	0.99921	FALSE	34.38112095	45.36126568	-0.39984	0.3836	0.99964	FALSE	47.11867684	38.03531802	0.30896	0.79292	0.99975	FALSE	GO:0050896//GO:0006886//GO:0034613//GO:0006810//GO:0050794//GO:0035556//GO:0007264//GO:0009987//GO:0044763//GO:0071702//GO:0045184//GO:0051234//GO:0023052//GO:0044699//GO:0007154//GO:0046907//GO:0051716//GO:0015031//GO:0050789//GO:0070727//GO:0008104//GO:0051649//GO:0008150//GO:0051641//GO:0033036//GO:0016192//GO:0065007//GO:0007165//GO:0044700//GO:0051179	response to stimulus//intracellular protein transport//cellular protein localization//transport//regulation of cellular process//intracellular signal transduction//small GTPase mediated signal transduction//cellular process//single-organism cellular process//organic substance transport//establishment of protein localization//establishment of localization//signaling//single-organism process//cell …	GO:1903561//GO:0048471//GO:0005794//GO:0044444//GO:0044464//GO:0031982//GO:0044421//GO:0005886//GO:0005622//GO:0070062//GO:0043226//GO:0031988//GO:0005737//GO:0043227//GO:0012505//GO:0071944//GO:0065010//GO:0005575//GO:0043230//GO:0005623//GO:0043229//GO:0044424//GO:0043231//GO:0005576//GO:0016020	extracellular vesicle//perinuclear region of cytoplasm//Golgi apparatus//cytoplasmic part//cell part//vesicle//extracellular region part//plasma membrane//intracellular//extracellular exosome//organelle//membrane-bounded vesicle//cytoplasm//membrane-bounded organelle//endomembrane system//cell periphery//extracellular membrane-bounded organelle//cellular_component//extracellular organelle//cell//…	GO:0003924//GO:0036094//GO:0001883//GO:0043167//GO:0035639//GO:0001882//GO:0016462//GO:0032553//GO:0000166//GO:0017111//GO:0032549//GO:0043168//GO:0019001//GO:0005488//GO:0016817//GO:0003674//GO:0005515//GO:0097159//GO:0016787//GO:0005525//GO:1901363//GO:0017076//GO:0016818//GO:0097367//GO:0032555//GO:0032550//GO:1901265//GO:0003824//GO:0032561	GTPase activity//small molecule binding//purine nucleoside binding//ion binding//purine ribonucleoside triphosphate binding//nucleoside binding//pyrophosphatase activity//ribonucleotide binding//nucleotide binding//nucleoside-triphosphatase activity//ribonucleoside binding//anion binding//guanyl nucleotide binding//binding//hydrolase activity, acting on acid anhydrides//molecular_function//protei…	--	--
ENSG00000004139	chr17	+	28364356	28404049	10309	38	23	36	64	0.804452658	0.413067127	0.643874897	1.163527133	0.804452658	0.413067127	0.643874897	1.163527133	1.105864808	1.663653741	-0.58918	0.58149	0.99889	FALSE	2.506959708	1.061435599	1.2399	0.34871	0.99921	FALSE	2.628902916	1.577783154	0.73656	0.55028	0.99964	FALSE	1.638910499	1.74980882	-0.09446	0.83742	0.99975	FALSE	GO:0016265//GO:0044763//GO:0009653//GO:0045087//GO:0008219//GO:1901700//GO:0009987//GO:0050793//GO:0048858//GO:0045089//GO:0050794//GO:0030154//GO:0007399//GO:0002684//GO:0048869//GO:0048814//GO:0009743//GO:0048667//GO:0002221//GO:0022604//GO:0042221//GO:0080134//GO:0050896//GO:0070997//GO:0032502//GO:0031347//GO:0006955//GO:0009746//GO:0002682//GO:0048699//GO:0051716//GO:0048468//GO:0006950//GO:…	death//single-organism cellular process//anatomical structure morphogenesis//innate immune response//cell death//response to oxygen-containing compound//cellular process//regulation of developmental process//cell projection morphogenesis//positive regulation of innate immune response//regulation of cellular process//cell differentiation//nervous system development//positive regulation of immune s…	GO:0044444//GO:0030425//GO:0044425//GO:0031967//GO:0031315//GO:0031968//GO:0045202//GO:0005741//GO:0097458//GO:0043227//GO:0044422//GO:0005737//GO:0042995//GO:0005856//GO:0043232//GO:0098588//GO:0044446//GO:0030424//GO:0044429//GO:0043226//GO:0005739//GO:0044464//GO:0005874//GO:0005622//GO:0043234//GO:0005575//GO:0005829//GO:0015630//GO:0031312//GO:0031090//GO:0031975//GO:0019867//GO:0036477//GO:…	cytoplasmic part//dendrite//membrane part//organelle envelope//extrinsic component of mitochondrial outer membrane//organelle outer membrane//synapse//mitochondrial outer membrane//neuron part//membrane-bounded organelle//organelle part//cytoplasm//cell projection//cytoskeleton//intracellular non-membrane-bounded organelle//bounding membrane of organelle//intracellular organelle part//axon//mitoc…	GO:0005488//GO:0005515//GO:0003674	binding//protein binding//molecular_function	--	--
ENSG00000004142	chr17	-	28347177	28357522	2121	4413	4851	5710	5127	120.5829988	112.4499666	131.816677	120.308169	120.5829988	112.4499666	131.816677	120.308169	233.2413123	193.2027358	0.27171	0.46999	0.99889	FALSE	200.8309753	223.8706127	-0.15668	0.48584	0.99921	FALSE	210.5997696	250.2539392	-0.24889	0.32744	0.99964	FALSE	259.9494152	203.2080611	0.35527	0.33884	0.99975	FALSE	GO:0071840//GO:0044699//GO:0032990//GO:0032502//GO:1902589//GO:0009987//GO:0048869//GO:0044763//GO:0009653//GO:0008150//GO:0044767//GO:0032989//GO:0048856//GO:0016043//GO:0007005//GO:0006996//GO:0070584	cellular component organization or biogenesis//single-organism process//cell part morphogenesis//developmental process//single-organism organelle organization//cellular process//cellular developmental process//single-organism cellular process//anatomical structure morphogenesis//biological_process//single-organism developmental process//cellular component morphogenesis//anatomical structure devel…	GO:0044464//GO:0005739//GO:0005622//GO:0043226//GO:0044429//GO:0044446//GO:0043232//GO:0043227//GO:0005737//GO:0044422//GO:0070013//GO:0009295//GO:0042645//GO:0044444//GO:0005623//GO:0044424//GO:0043229//GO:0043233//GO:0043231//GO:0043228//GO:0005634//GO:0031974//GO:0005575//GO:0005759	cell part//mitochondrion//intracellular//organelle//mitochondrial part//intracellular organelle part//intracellular non-membrane-bounded organelle//membrane-bounded organelle//cytoplasm//organelle part//intracellular organelle lumen//nucleoid//mitochondrial nucleoid//cytoplasmic part//cell//intracellular part//intracellular organelle//organelle lumen//intracellular membrane-bounded organelle//non…	GO:0003677//GO:0005488//GO:1901363//GO:0003676//GO:0005515//GO:0003674//GO:0097159	DNA binding//binding//heterocyclic compound binding//nucleic acid binding//protein binding//molecular_function//organic cyclic compound binding	--	--
ENSG00000004399	chr3	-	129555175	129606818	7094	703	365	736	885	27.94750711	12.3099565	24.71995427	30.21416999	27.94750711	12.3099565	24.71995427	30.21416999	17.54959369	30.77759422	-0.81044	0.0050057	0.16534	FALSE	34.66655221	16.84452147	1.0413	0.0017649	0.059281	FALSE	36.35279814	32.25690004	0.17246	0.40607	0.99964	FALSE	33.50661464	32.37146316	0.049723	0.61795	0.99975	FALSE	GO:0030334//GO:0048666//GO:0051179//GO:0001763//GO:0016043//GO:0007435//GO:2000145//GO:0009888//GO:0007165//GO:0044700//GO:0050808//GO:0035295//GO:0000902//GO:0007166//GO:0060600//GO:2000026//GO:0045765//GO:0022603//GO:0048731//GO:0065007//GO:0003151//GO:0048856//GO:0022612//GO:0044707//GO:0032989//GO:0044767//GO:0048732//GO:0048646//GO:0043393//GO:0008150//GO:0097485//GO:0042330//GO:0048870//GO:…	regulation of cell migration//neuron development//localization//morphogenesis of a branching structure//cellular component organization//salivary gland morphogenesis//regulation of cell motility//tissue development//signal transduction//single organism signaling//synapse organization//tube development//cell morphogenesis//cell surface receptor signaling pathway//dichotomous subdivision of an epit…	GO:0031226//GO:0031252//GO:0016020//GO:0005623//GO:0005575//GO:0071944//GO:0044459//GO:0030027//GO:0005887//GO:0042995//GO:0005886//GO:0044464//GO:0044425//GO:0031224//GO:0016021	intrinsic component of plasma membrane//cell leading edge//membrane//cell//cellular_component//cell periphery//plasma membrane part//lamellipodium//integral component of plasma membrane//cell projection//plasma membrane//cell part//membrane part//intrinsic component of membrane//integral component of membrane	GO:0004872//GO:0038023//GO:0003674//GO:0005515//GO:0004888//GO:0017154//GO:0005488//GO:0060089//GO:0019904//GO:0004871	receptor activity//signaling receptor activity//molecular_function//protein binding//transmembrane signaling receptor activity//semaphorin receptor activity//binding//molecular transducer activity//protein domain specific binding//signal transducer activity	--	--
ENSG00000004455	chr1	-	33007940	33080996	3586	1498	1480	2039	1606	71.13365865	59.62123282	81.80176179	65.49204044	71.13365865	59.62123282	81.80176179	65.49204044	71.15999633	65.5829817	0.11774	0.30013	0.99889	FALSE	62.90902016	68.30107336	-0.11864	0.59007	0.99921	FALSE	65.96903256	89.36388476	-0.4379	0.16807	0.99964	FALSE	92.82606963	68.97930557	0.42837	0.376	0.99975	FALSE	GO:0008152//GO:0044238//GO:0009167//GO:0009141//GO:1901362//GO:0009124//GO:0034654//GO:0046128//GO:0046031//GO:0072522//GO:1901137//GO:0018130//GO:0046939//GO:0044281//GO:0006796//GO:0009188//GO:1901360//GO:0009168//GO:0009058//GO:0009133//GO:0006807//GO:0046034//GO:0090407//GO:0009152//GO:1901135//GO:0019637//GO:0009179//GO:0008150//GO:1901293//GO:0009163//GO:0006172//GO:0006753//GO:0046483//GO:…	metabolic process//primary metabolic process//purine ribonucleoside monophosphate metabolic process//nucleoside triphosphate metabolic process//organic cyclic compound biosynthetic process//nucleoside monophosphate biosynthetic process//nucleobase-containing compound biosynthetic process//purine ribonucleoside metabolic process//ADP metabolic process//purine-containing compound biosynthetic proce…	GO:0044463//GO:0005575//GO:0005758//GO:0043230//GO:0005929//GO:0031090//GO:0065010//GO:0031975//GO:0031974//GO:0031514//GO:0016020//GO:0097223//GO:0005576//GO:0005740//GO:0044441//GO:0044424//GO:0043229//GO:0031966//GO:0005623//GO:0019866//GO:0043231//GO:0005743//GO:0031967//GO:0044444//GO:0036126//GO:1903561//GO:0044446//GO:0042995//GO:0031970//GO:0043227//GO:0097226//GO:0005737//GO:0044422//GO:…	cell projection part//cellular_component//mitochondrial intermembrane space//extracellular organelle//cilium//organelle membrane//extracellular membrane-bounded organelle//envelope//membrane-enclosed lumen//motile cilium//membrane//sperm part//extracellular region//mitochondrial envelope//ciliary part//intracellular part//intracellular organelle//mitochondrial membrane//cell//organelle inner memb…	GO:0097159//GO:0003674//GO:0003824//GO:1901265//GO:0032550//GO:0097367//GO:0032555//GO:0016776//GO:0017076//GO:0005524//GO:0016772//GO:1901363//GO:0019205//GO:0016301//GO:0032559//GO:0001882//GO:0035639//GO:0043167//GO:0001883//GO:0036094//GO:0032549//GO:0000166//GO:0032553//GO:0004017//GO:0019201//GO:0005488//GO:0030554//GO:0043168//GO:0016740	organic cyclic compound binding//molecular_function//catalytic activity//nucleoside phosphate binding//purine ribonucleoside binding//carbohydrate derivative binding//purine ribonucleotide binding//phosphotransferase activity, phosphate group as acceptor//purine nucleotide binding//ATP binding//transferase activity, transferring phosphorus-containing groups//heterocyclic compound binding//nucleob…	--	--
ENSG00000004468	chr4	+	15778275	15853230	5668	1385	1078	1083	1133	34.66853727	22.89182457	22.90320709	24.35540199	34.66853727	22.89182457	22.90320709	24.35540199	51.83140273	60.63580084	-0.22634	0.027338	0.57206	FALSE	44.38102107	49.74902505	-0.16473	0.76343	0.99921	FALSE	46.53979694	47.46497656	-0.028398	0.76559	0.99964	FALSE	49.30389084	63.77592671	-0.37131	0.027911	0.68147	FALSE	GO:0030307//GO:0042981//GO:0032570//GO:0003018//GO:1901362//GO:0008104//GO:0009628//GO:0032845//GO:0007268//GO:0046879//GO:0002793//GO:0010467//GO:0010648//GO:0051649//GO:0034097//GO:0040008//GO:0030888//GO:0045893//GO:0044238//GO:0023061//GO:0034103//GO:0032880//GO:0002696//GO:2000112//GO:0051222//GO:0008152//GO:0050778//GO:0048518//GO:0022414//GO:0051046//GO:0009725//GO:0009892//GO:0051223//GO:…	positive regulation of cell growth//regulation of apoptotic process//response to progesterone//vascular process in circulatory system//organic cyclic compound biosynthetic process//protein localization//response to abiotic stimulus//negative regulation of homeostatic process//synaptic transmission//hormone secretion//positive regulation of peptide secretion//gene expression//negative regulation o…	GO:0043230//GO:0005575//GO:0071944//GO:0065010//GO:0005634//GO:0005576//GO:0016020//GO:0043231//GO:0005623//GO:0043229//GO:0044424//GO:0044425//GO:0031224//GO:0009986//GO:1903561//GO:0016021//GO:0031988//GO:0043227//GO:0070062//GO:0043226//GO:0044464//GO:0031982//GO:0005622//GO:0044421//GO:0005886	extracellular organelle//cellular_component//cell periphery//extracellular membrane-bounded organelle//nucleus//extracellular region//membrane//intracellular membrane-bounded organelle//cell//intracellular organelle//intracellular part//membrane part//intrinsic component of membrane//cell surface//extracellular vesicle//integral component of membrane//membrane-bounded vesicle//membrane-bounded or…	GO:0016787//GO:0016799//GO:0003674//GO:0016798//GO:0003953//GO:0003824//GO:0016849//GO:0016829//GO:0050135//GO:0016740	hydrolase activity//hydrolase activity, hydrolyzing N-glycosyl compounds//molecular_function//hydrolase activity, acting on glycosyl bonds//NAD+ nucleosidase activity//catalytic activity//phosphorus-oxygen lyase activity//lyase activity//NAD(P)+ nucleosidase activity//transferase activity	--	--
ENSG00000004478	chr12	+	2794953	2805423	3732	1153	1454	1328	1265	65.19168709	69.74341724	63.4370657	61.42329155	65.19168709	69.74341724	63.4370657	61.42329155	69.90988829	50.47875695	0.46982	0.71185	0.99889	FALSE	49.55162547	67.10118964	-0.43741	0.49432	0.99921	FALSE	51.96190921	58.20266747	-0.16363	0.86561	0.99964	FALSE	60.45758728	53.09288339	0.1874	0.88436	0.99975	FALSE	GO:0032886//GO:0006996//GO:0045665//GO:0009408//GO:0048513//GO:0019538//GO:0043623//GO:0051494//GO:0006463//GO:0036211//GO:0032272//GO:0032501//GO:0000041//GO:0051128//GO:0050789//GO:0045595//GO:0043933//GO:0044085//GO:0009628//GO:0044087//GO:0008104//GO:0031109//GO:0003006//GO:0007566//GO:0031345//GO:0044238//GO:0050768//GO:0034622//GO:0010639//GO:0022414//GO:0008152//GO:0045664//GO:0044707//GO:…	regulation of microtubule-based process//organelle organization//negative regulation of neuron differentiation//response to heat//organ development//protein metabolic process//cellular protein complex assembly//negative regulation of cytoskeleton organization//steroid hormone receptor complex assembly//protein modification process//negative regulation of protein polymerization//multicellular orga…	GO:0031974//GO:0031090//GO:0065010//GO:0036477//GO:0005634//GO:0044295//GO:0012505//GO:0043230//GO:0005829//GO:0005575//GO:0015630//GO:0044463//GO:0043233//GO:0032991//GO:0043231//GO:0043228//GO:0043005//GO:0005623//GO:0043229//GO:0044424//GO:0005783//GO:0005654//GO:0030427//GO:0044430//GO:0005576//GO:0044432//GO:0016020//GO:1903561//GO:0044297//GO:0042175//GO:0070013//GO:0044444//GO:0005789//GO:…	membrane-enclosed lumen//organelle membrane//extracellular membrane-bounded organelle//somatodendritic compartment//nucleus//axonal growth cone//endomembrane system//extracellular organelle//cytosol//cellular_component//microtubule cytoskeleton//cell projection part//organelle lumen//macromolecular complex//intracellular membrane-bounded organelle//non-membrane-bounded organelle//neuron projectio…	GO:0003674//GO:0016859//GO:0060090//GO:0005515//GO:0097159//GO:0003676//GO:0005525//GO:0005102//GO:0035258//GO:0008144//GO:0048156//GO:0032559//GO:0016853//GO:0035259//GO:0003723//GO:0030674//GO:1901363//GO:0017076//GO:0005524//GO:0032561//GO:0031072//GO:0097367//GO:0032555//GO:0032550//GO:1901265//GO:0003824//GO:0032767//GO:0035257//GO:0005527//GO:0032553//GO:0000166//GO:0032549//GO:0051427//GO:…	molecular_function//cis-trans isomerase activity//binding, bridging//protein binding//organic cyclic compound binding//nucleic acid binding//GTP binding//receptor binding//steroid hormone receptor binding//drug binding//tau protein binding//adenyl ribonucleotide binding//isomerase activity//glucocorticoid receptor binding//RNA binding//protein binding, bridging//heterocyclic compound binding//pur…	--	--
ENSG00000004487	chr1	+	23019448	23083689	3059	1001	820	979	991	27.44213974	19.07100806	22.67507249	23.3312064	27.44213974	19.07100806	22.67507249	23.3312064	39.42648445	43.82414198	-0.15256	0.095719	0.99889	FALSE	38.81870422	37.84248659	0.036745	0.3765	0.99921	FALSE	40.7069186	42.90693633	-0.075937	0.89621	0.99964	FALSE	44.56926051	46.09364811	-0.048519	0.36293	0.99975	FALSE	GO:1902165//GO:0016265//GO:0044763//GO:0018205//GO:0044710//GO:2000177//GO:0032352//GO:0008219//GO:0019219//GO:0007420//GO:0042592//GO:0044249//GO:0061647//GO:0051090//GO:0072089//GO:0000122//GO:1903706//GO:0060215//GO:1901576//GO:0080090//GO:0043412//GO:0007417//GO:0009987//GO:0050793//GO:0051246//GO:0072331//GO:0007399//GO:0002684//GO:0007264//GO:0030154//GO:0050794//GO:0010558//GO:0035556//GO:…	regulation of intrinsic apoptotic signaling pathway in response to DNA damage by p53 class mediator//death//single-organism cellular process//peptidyl-lysine modification//single-organism metabolic process//regulation of neural precursor cell proliferation//positive regulation of hormone metabolic process//cell death//regulation of nucleobase-containing compound metabolic process//brain developme…	GO:0070013//GO:0005694//GO:0043227//GO:0044428//GO:0044422//GO:0044446//GO:0043232//GO:0005667//GO:0031981//GO:0043226//GO:0044464//GO:0005622//GO:0043234//GO:0044427//GO:0005575//GO:0000790//GO:0031974//GO:0000228//GO:0044454//GO:0005634//GO:0005654//GO:0043233//GO:0000785//GO:0043228//GO:0043231//GO:0032991//GO:0005623//GO:0044424//GO:0043229	intracellular organelle lumen//chromosome//membrane-bounded organelle//nuclear part//organelle part//intracellular organelle part//intracellular non-membrane-bounded organelle//transcription factor complex//nuclear lumen//organelle//cell part//intracellular//protein complex//chromosomal part//cellular_component//nuclear chromatin//membrane-enclosed lumen//nuclear chromosome//nuclear chromosome pa…	GO:0001071//GO:0000166//GO:0003700//GO:0036094//GO:0034648//GO:0051427//GO:0001085//GO:0043167//GO:0043426//GO:0003712//GO:0035257//GO:0000989//GO:0032454//GO:0005488//GO:0044212//GO:0032452//GO:0003713//GO:0003677//GO:0016491//GO:0019899//GO:0043168//GO:0005102//GO:0000988//GO:0003682//GO:0048037//GO:0035258//GO:0050660//GO:0050662//GO:0030374//GO:0000975//GO:0005515//GO:0003674//GO:0097159//GO:…	nucleic acid binding transcription factor activity//nucleotide binding//transcription factor activity, sequence-specific DNA binding//small molecule binding//histone demethylase activity (H3-dimethyl-K4 specific)//hormone receptor binding//RNA polymerase II transcription factor binding//ion binding//MRF binding//transcription cofactor activity//nuclear hormone receptor binding//transcription fact…	--	--
ENSG00000004534	chr3	+	49940007	50100045	4324	1103	1047	1189	1232	34.95117593	28.14549329	31.83099634	33.52560584	34.95117593	28.14549329	31.83099634	33.52560584	50.34088929	48.28973886	0.060014	0.28024	0.99889	FALSE	48.25897437	48.31839446	-0.0017753	0.38913	0.99921	FALSE	50.60638114	52.1106714	-0.04226	0.79259	0.99964	FALSE	54.12957175	50.79050337	0.091858	0.63155	0.99975	FALSE	GO:0008150//GO:0046483//GO:0006139//GO:0006396//GO:0006807//GO:0090304//GO:1901360//GO:0008152//GO:0044238//GO:0010467//GO:0044237//GO:0016070//GO:0044260//GO:0034641//GO:0043170//GO:0071704//GO:0006725//GO:0009987	biological_process//heterocycle metabolic process//nucleobase-containing compound metabolic process//RNA processing//nitrogen compound metabolic process//nucleic acid metabolic process//organic cyclic compound metabolic process//metabolic process//primary metabolic process//gene expression//cellular metabolic process//RNA metabolic process//cellular macromolecule metabolic process//cellular nitro…	GO:0043229//GO:0044424//GO:0005623//GO:0043231//GO:0005634//GO:0005575//GO:0005622//GO:0044464//GO:0043226//GO:0043227	intracellular organelle//intracellular part//cell//intracellular membrane-bounded organelle//nucleus//cellular_component//intracellular//cell part//organelle//membrane-bounded organelle	GO:0003723//GO:1901363//GO:1901265//GO:0003676//GO:0097159//GO:0003674//GO:0005515//GO:0003677//GO:0044822//GO:0005488//GO:0036094//GO:0000166	RNA binding//heterocyclic compound binding//nucleoside phosphate binding//nucleic acid binding//organic cyclic compound binding//molecular_function//protein binding//DNA binding//poly(A) RNA binding//binding//small molecule binding//nucleotide binding	--	--
ENSG00000004660	chr17	-	3860315	3894891	3898	80	60	90	92	1.187073109	0.755291564	1.128267525	1.172343702	1.187073109	0.755291564	1.128267525	1.172343702	2.884864716	3.502428929	-0.27985	0.56706	0.99889	FALSE	3.60375458	2.768962433	0.38016	0.57984	0.99921	FALSE	3.779047942	3.944457886	-0.061804	0.95752	0.99964	FALSE	4.097276247	3.683808041	0.15347	0.94346	0.99975	FALSE	GO:0001932//GO:0006468//GO:0007267//GO:0008150//GO:0031399//GO:0045859//GO:0009893//GO:0044700//GO:0044267//GO:0033674//GO:0050790//GO:0065007//GO:0019538//GO:0032147//GO:0031325//GO:0051247//GO:0044093//GO:0032268//GO:0050789//GO:0006796//GO:0036211//GO:0045937//GO:0065009//GO:0007268//GO:0042327//GO:0019220//GO:0042325//GO:0048518//GO:0008152//GO:0043085//GO:0051338//GO:0031401//GO:0044238//GO:…	regulation of protein phosphorylation//protein phosphorylation//cell-cell signaling//biological_process//regulation of protein modification process//regulation of protein kinase activity//positive regulation of metabolic process//single organism signaling//cellular protein metabolic process//positive regulation of kinase activity//regulation of catalytic activity//biological regulation//protein m…	GO:0043231//GO:0044424//GO:0043229//GO:0005623//GO:0005634//GO:0005575//GO:0005829//GO:0043226//GO:0005622//GO:0044464//GO:0043227//GO:0005737//GO:0044444	intracellular membrane-bounded organelle//intracellular part//intracellular organelle//cell//nucleus//cellular_component//cytosol//organelle//intracellular//cell part//membrane-bounded organelle//cytoplasm//cytoplasmic part	GO:0016301//GO:0032559//GO:0004674//GO:0017076//GO:0005524//GO:0016772//GO:1901363//GO:0003824//GO:1901265//GO:0032550//GO:0097367//GO:0032555//GO:0097159//GO:0005515//GO:0003674//GO:0004672//GO:0016740//GO:0043168//GO:0030554//GO:0005516//GO:0005488//GO:0016773//GO:0032549//GO:0000166//GO:0032553//GO:0001882//GO:0043167//GO:0035639//GO:0001883//GO:0036094//GO:0004683	kinase activity//adenyl ribonucleotide binding//protein serine/threonine kinase activity//purine nucleotide binding//ATP binding//transferase activity, transferring phosphorus-containing groups//heterocyclic compound binding//catalytic activity//nucleoside phosphate binding//purine ribonucleoside binding//carbohydrate derivative binding//purine ribonucleotide binding//organic cyclic compound bind…	--	--
ENSG00000004700	chr12	-	21468911	21501669	3702	160	115	112	168	6.024194147	3.673268892	3.562698724	5.432101874	6.024194147	3.673268892	3.562698724	5.432101874	5.529324039	7.004857859	-0.34125	0.38087	0.99889	FALSE	6.580769233	5.307177997	0.31031	0.50041	0.99921	FALSE	6.900870156	4.908658702	0.49145	0.47161	0.99964	FALSE	5.098832663	7.367616082	-0.53103	0.35708	0.99975	FALSE	GO:0006974//GO:0009059//GO:0006996//GO:0006310//GO:1901360//GO:0044238//GO:0008152//GO:0006260//GO:0046483//GO:0008150//GO:0006139//GO:0000733//GO:0009058//GO:0006281//GO:0006807//GO:0090304//GO:0016043//GO:0050896//GO:0051276//GO:0071103//GO:0006259//GO:0009987//GO:0032508//GO:0044249//GO:0044710//GO:0044763//GO:1901576//GO:0033554//GO:0071840//GO:0044237//GO:0034645//GO:0044699//GO:0032392//GO:…	cellular response to DNA damage stimulus//macromolecule biosynthetic process//organelle organization//DNA recombination//organic cyclic compound metabolic process//primary metabolic process//metabolic process//DNA replication//heterocycle metabolic process//biological_process//nucleobase-containing compound metabolic process//DNA strand renaturation//biosynthetic process//DNA repair//nitrogen com…	GO:0005634//GO:0031974//GO:0005575//GO:0005623//GO:0043229//GO:0044424//GO:0043233//GO:0043231//GO:0016020//GO:0005654//GO:0070013//GO:0044464//GO:0005622//GO:0043226//GO:0031981//GO:0044446//GO:0044428//GO:0044422//GO:0043227	nucleus//membrane-enclosed lumen//cellular_component//cell//intracellular organelle//intracellular part//organelle lumen//intracellular membrane-bounded organelle//membrane//nucleoplasm//intracellular organelle lumen//cell part//intracellular//organelle//nuclear lumen//intracellular organelle part//nuclear part//organelle part//membrane-bounded organelle	GO:0003676//GO:0016887//GO:0003674//GO:0005515//GO:0003678//GO:0097159//GO:0016787//GO:1901363//GO:0005524//GO:0017076//GO:0032559//GO:0097617//GO:0016818//GO:0032555//GO:0097367//GO:0003824//GO:0032550//GO:1901265//GO:0070035//GO:0036310//GO:0001883//GO:0036094//GO:0035639//GO:0043167//GO:0008094//GO:0001882//GO:0016462//GO:0042623//GO:0043140//GO:0032553//GO:0004386//GO:0032549//GO:0017111//GO:…	nucleic acid binding//ATPase activity//molecular_function//protein binding//DNA helicase activity//organic cyclic compound binding//hydrolase activity//heterocyclic compound binding//ATP binding//purine nucleotide binding//adenyl ribonucleotide binding//annealing activity//hydrolase activity, acting on acid anhydrides, in phosphorus-containing anhydrides//purine ribonucleotide binding//carbohydra…	--	--
ENSG00000004766	chr7	+	93232340	93361121	5736	405	326	299	345	14.30786164	9.770419528	8.924276045	10.46690906	14.30786164	9.770419528	8.924276045	10.46690906	15.67443162	17.73104646	-0.17786	0.26877	0.99889	FALSE	13.51407967	15.04469589	-0.15479	0.85384	0.99921	FALSE	14.17142978	13.10436564	0.11294	0.67714	0.99964	FALSE	13.6120622	18.64927821	-0.45423	0.18208	0.99975	FALSE	GO:0008150//GO:0033036//GO:0016192//GO:0051641//GO:1902578//GO:0051179//GO:0051649//GO:0008104//GO:0032456//GO:0051234//GO:1902582//GO:0044699//GO:0044765//GO:0015031//GO:0046907//GO:0006810//GO:0045184//GO:0071702//GO:0016197	biological_process//macromolecule localization//vesicle-mediated transport//cellular localization//single-organism localization//localization//establishment of localization in cell//protein localization//endocytic recycling//establishment of localization//single-organism intracellular transport//single-organism process//single-organism transport//protein transport//intracellular transport//transp…	GO:0043229//GO:1990745//GO:0044424//GO:0005623//GO:0032991//GO:0043231//GO:0016020//GO:0005576//GO:0005768//GO:0044440//GO:0012505//GO:0065010//GO:0005575//GO:0043230//GO:0043234//GO:0031982//GO:0044421//GO:0005622//GO:0044464//GO:0043226//GO:0070062//GO:0044446//GO:0044422//GO:0005737//GO:0043227//GO:0031988//GO:1903561//GO:0055037//GO:0044444	intracellular organelle//EARP complex//intracellular part//cell//macromolecular complex//intracellular membrane-bounded organelle//membrane//extracellular region//endosome//endosomal part//endomembrane system//extracellular membrane-bounded organelle//cellular_component//extracellular organelle//protein complex//vesicle//extracellular region part//intracellular//cell part//organelle//extracellula…	--	--	--	--
ENSG00000004776	chr19	-	35754568	35758079	1634	8126	8478	7554	7659	319.2246252	282.5458178	250.7140351	258.3873718	319.2246252	282.5458178	250.7140351	258.3873718	407.6313844	355.7592185	0.19636	0.090735	0.99889	FALSE	300.0125688	391.2543918	-0.38308	0.24107	0.99921	FALSE	314.6057412	331.0714985	-0.073598	0.70159	0.99964	FALSE	343.898053	374.1828018	-0.12176	0.0011912	0.063572	FALSE	GO:0044707//GO:0051239//GO:0008150//GO:0044057//GO:0065007//GO:0006937//GO:0003012//GO:0050789//GO:0032501//GO:0044699//GO:0003008//GO:0090257//GO:0006936	single-multicellular organism process//regulation of multicellular organismal process//biological_process//regulation of system process//biological regulation//regulation of muscle contraction//muscle system process//regulation of biological process//multicellular organismal process//single-organism process//system process//regulation of muscle system process//muscle contraction	GO:0043231//GO:0005623//GO:0044424//GO:0043229//GO:0005634//GO:0005575//GO:0043226//GO:0044464//GO:0005622//GO:0043227//GO:0005737	intracellular membrane-bounded organelle//cell//intracellular part//intracellular organelle//nucleus//cellular_component//organelle//cell part//intracellular//membrane-bounded organelle//cytoplasm	GO:0005515//GO:0003674//GO:0046983//GO:0005488//GO:0005212//GO:0042803//GO:0005198//GO:0042802	protein binding//molecular_function//protein dimerization activity//binding//structural constituent of eye lens//protein homodimerization activity//structural molecule activity//identical protein binding	--	--
ENSG00000004777	chr19	+	35774532	35788822	4219	67	39	77	77	2.160156122	1.066721008	2.097409164	2.131968138	2.160156122	1.066721008	2.097409164	2.131968138	1.875162065	2.933284228	-0.6455	0.44293	0.99889	FALSE	3.016185898	1.799825582	0.74487	0.45395	0.99921	FALSE	3.162898821	3.374702858	-0.093513	0.98333	0.99964	FALSE	3.505447456	3.085189234	0.18424	0.9698	0.99975	FALSE	GO:0045184//GO:0071702//GO:0044763//GO:0007264//GO:0035556//GO:0050794//GO:0009987//GO:0006810//GO:0019222//GO:0050896//GO:0051716//GO:0015031//GO:0043547//GO:0007154//GO:0023051//GO:0044699//GO:0023052//GO:0048583//GO:0043087//GO:0051234//GO:0065009//GO:0008104//GO:0043085//GO:0048518//GO:0008152//GO:0009966//GO:0051056//GO:0044093//GO:0010646//GO:0050789//GO:0051336//GO:1902531//GO:0051179//GO:…	establishment of protein localization//organic substance transport//single-organism cellular process//small GTPase mediated signal transduction//intracellular signal transduction//regulation of cellular process//cellular process//transport//regulation of metabolic process//response to stimulus//cellular response to stimulus//protein transport//positive regulation of GTPase activity//cell communic…	GO:0044444//GO:0005737//GO:0005622//GO:0005886//GO:0044464//GO:0005829//GO:0005575//GO:0071944//GO:0016020//GO:0044424//GO:0005623	cytoplasmic part//cytoplasm//intracellular//plasma membrane//cell part//cytosol//cellular_component//cell periphery//membrane//intracellular part//cell	GO:0043167//GO:0060589//GO:0005096//GO:0008289//GO:0030234//GO:0005488//GO:0043168//GO:0035091//GO:0008047//GO:0098772//GO:0003674//GO:0005515//GO:0005543//GO:0030695	ion binding//nucleoside-triphosphatase regulator activity//GTPase activator activity//lipid binding//enzyme regulator activity//binding//anion binding//phosphatidylinositol binding//enzyme activator activity//molecular function regulator//molecular_function//protein binding//phospholipid binding//GTPase regulator activity	--	--
ENSG00000004779	chr16	-	23581002	23596356	885	2954	3116	4022	2737	212.0263523	189.7372943	243.8953473	168.7072691	212.0263523	189.7372943	243.8953473	168.7072691	149.8206409	129.3271882	0.21221	0.3521	0.99889	FALSE	107.2116987	143.801449	-0.42362	0.35368	0.99921	FALSE	112.4266763	176.2734402	-0.64883	0.0019765	0.12976	FALSE	183.1027229	136.0246119	0.42879	0.2128	0.99975	FALSE	GO:0019693//GO:0019752//GO:0009199//GO:0034641//GO:0044260//GO:0009249//GO:0043436//GO:0009119//GO:0006725//GO:0071704//GO:0022900//GO:0043170//GO:0006163//GO:0006082//GO:0044255//GO:0055114//GO:0044711//GO:1901657//GO:0009205//GO:0044237//GO:0006464//GO:0009126//GO:0009259//GO:0072521//GO:1901564//GO:0006633//GO:0044699//GO:0046394//GO:0006631//GO:0006793//GO:0006119//GO:0009987//GO:0044283//GO:…	ribose phosphate metabolic process//carboxylic acid metabolic process//ribonucleoside triphosphate metabolic process//cellular nitrogen compound metabolic process//cellular macromolecule metabolic process//protein lipoylation//oxoacid metabolic process//ribonucleoside metabolic process//cellular aromatic compound metabolic process//organic substance metabolic process//electron transport chain//ma…	GO:0044446//GO:0005737//GO:0044422//GO:0043227//GO:0098803//GO:0044464//GO:0005739//GO:1990204//GO:0043234//GO:0005622//GO:0098798//GO:0043226//GO:0044429//GO:0044425//GO:0031967//GO:0005743//GO:0005747//GO:0005746//GO:0044444//GO:1902494//GO:0070013//GO:0005740//GO:0016020//GO:0045271//GO:0098800//GO:0019866//GO:0031966//GO:0044455//GO:0005623//GO:0043229//GO:0098796//GO:0044424//GO:0070469//GO:…	intracellular organelle part//cytoplasm//organelle part//membrane-bounded organelle//respiratory chain complex//cell part//mitochondrion//oxidoreductase complex//protein complex//intracellular//mitochondrial protein complex//organelle//mitochondrial part//membrane part//organelle envelope//mitochondrial inner membrane//mitochondrial respiratory chain complex I//mitochondrial respiratory chain//cy…	GO:0005488//GO:0005504//GO:0005509//GO:0051192//GO:0016491//GO:0043168//GO:0031406//GO:0044620//GO:0008137//GO:0036094//GO:0043167//GO:0043169//GO:0000036//GO:0008289//GO:0016651//GO:0003824//GO:0003954//GO:0046872//GO:0033293//GO:0043177//GO:0048037//GO:0050136//GO:0003674//GO:0016655	binding//fatty acid binding//calcium ion binding//prosthetic group binding//oxidoreductase activity//anion binding//carboxylic acid binding//ACP phosphopantetheine attachment site binding//NADH dehydrogenase (ubiquinone) activity//small molecule binding//ion binding//cation binding//ACP phosphopantetheine attachment site binding involved in fatty acid biosynthetic process//lipid binding//oxidored…	--	--
ENSG00000004799	chr7	-	95583499	95596491	3576	467	8551	5430	6035	15.72850801	244.3224964	154.5085708	174.5531012	15.72850801	244.3224964	154.5085708	174.5531012	411.1413031	20.44542888	4.3298	1.26E-77	8.20E-75	UP	236.3984662	394.6232961	-0.73926	3.13E-05	0.001726	FALSE	247.8973297	237.9822924	0.058889	0.17864	0.99964	FALSE	247.2023336	21.50422944	3.523	2.02E-43	1.38E-40	UP	GO:0044281//GO:0010906//GO:0050789//GO:0036211//GO:0002230//GO:0005996//GO:0032501//GO:0006796//GO:0006629//GO:0006084//GO:0007169//GO:0009725//GO:0043276//GO:0071616//GO:0051188//GO:0019538//GO:0010510//GO:1901701//GO:0006885//GO:0034103//GO:0044238//GO:0008152//GO:0016053//GO:0032869//GO:0006085//GO:0044723//GO:0043207//GO:0043434//GO:0032101//GO:0009267//GO:0042981//GO:0009605//GO:0042762//GO:…	small molecule metabolic process//regulation of glucose metabolic process//regulation of biological process//protein modification process//positive regulation of defense response to virus by host//monosaccharide metabolic process//multicellular organismal process//phosphate-containing compound metabolic process//lipid metabolic process//acetyl-CoA metabolic process//transmembrane receptor protein…	GO:0031974//GO:0031090//GO:0031975//GO:0005575//GO:0005759//GO:0005623//GO:0031966//GO:0019866//GO:0044424//GO:0043229//GO:0043233//GO:0043231//GO:0005740//GO:0016020//GO:0070013//GO:0005743//GO:0031967//GO:0044444//GO:0005739//GO:0044464//GO:0005622//GO:0044429//GO:0043226//GO:0044446//GO:0043227//GO:0044422//GO:0005737	membrane-enclosed lumen//organelle membrane//envelope//cellular_component//mitochondrial matrix//cell//mitochondrial membrane//organelle inner membrane//intracellular part//intracellular organelle//organelle lumen//intracellular membrane-bounded organelle//mitochondrial envelope//membrane//intracellular organelle lumen//mitochondrial inner membrane//organelle envelope//cytoplasmic part//mitochond…	GO:0003674//GO:0097159//GO:0004740//GO:0004672//GO:1901363//GO:0005524//GO:0017076//GO:0016772//GO:0032559//GO:0016301//GO:0032555//GO:0097367//GO:1901265//GO:0032550//GO:0003824//GO:0016773//GO:0036094//GO:0001883//GO:0001882//GO:0043167//GO:0035639//GO:0032553//GO:0000166//GO:0032549//GO:0043168//GO:0030554//GO:0016740//GO:0005488	molecular_function//organic cyclic compound binding//pyruvate dehydrogenase (acetyl-transferring) kinase activity//protein kinase activity//heterocyclic compound binding//ATP binding//purine nucleotide binding//transferase activity, transferring phosphorus-containing groups//adenyl ribonucleotide binding//kinase activity//purine ribonucleotide binding//carbohydrate derivative binding//nucleoside …	PDK4; pyruvate dehydrogenase kinase, isozyme 4 (EC:2.7.11.2); K00898 pyruvate dehydrogenase kinase 2/3/4 [EC:2.7.11.2]	http://www.genome.jp/dbget-bin/www_bget?hsa:5166
ENSG00000004809	chr6	-	110424687	110476641	2033	6	17	3	13	0.21470929	0.516088772	0.090699092	0.399505337	0.21470929	0.516088772	0.090699092	0.399505337	0	0	1.6377	0.67165	0.99889	FALSE	0	0	-0.62354	0.88532	0.99921	FALSE	0	0	2.022	0.58927	0.99964	FALSE	0	0	-1.0165	0.78795	0.99975	FALSE	GO:0015696//GO:0007275//GO:0044702//GO:0048609//GO:0044765//GO:1902603//GO:0030317//GO:0051234//GO:0006820//GO:0009566//GO:0044699//GO:0015672//GO:0098655//GO:0040011//GO:0019953//GO:0048869//GO:0046903//GO:0030154//GO:0046942//GO:0009987//GO:0071702//GO:0034220//GO:0055085//GO:0044763//GO:0015711//GO:0032504//GO:1903825//GO:0032502//GO:0071705//GO:0006810//GO:0015879//GO:0006811//GO:0015850//GO:…	ammonium transport//multicellular organismal development//single organism reproductive process//multicellular organismal reproductive process//single-organism transport//carnitine transmembrane transport//sperm motility//establishment of localization//anion transport//fertilization//single-organism process//monovalent inorganic cation transport//cation transmembrane transport//locomotion//sexual …	GO:0005886//GO:0044464//GO:0044425//GO:0016021//GO:0031224//GO:0016020//GO:0031226//GO:0005623//GO:0005575//GO:0005887//GO:0071944//GO:0044459	plasma membrane//cell part//membrane part//integral component of membrane//intrinsic component of membrane//membrane//intrinsic component of plasma membrane//cell//cellular_component//integral component of plasma membrane//cell periphery//plasma membrane part	GO:0022890//GO:0022804//GO:1901618//GO:0008324//GO:0022857//GO:0008519//GO:0008028//GO:0015101//GO:0005275//GO:0005342//GO:0008514//GO:0022891//GO:0022892//GO:0015651//GO:0072349//GO:0015077//GO:0005215//GO:0015199//GO:0008509//GO:0015226//GO:0015075//GO:0003674//GO:0046943	inorganic cation transmembrane transporter activity//active transmembrane transporter activity//organic hydroxy compound transmembrane transporter activity//cation transmembrane transporter activity//transmembrane transporter activity//ammonium transmembrane transporter activity//monocarboxylic acid transmembrane transporter activity//organic cation transmembrane transporter activity//amine trans…	--	--
ENSG00000004838	chr3	-	50341110	50346852	2896	25	18	11	23	1.067107013	0.651803028	0.396682233	0.843092932	1.067107013	0.651803028	0.396682233	0.843092932	0	1.09450904	-0.33875	0.72985	0.99889	FALSE	0	0	0.11712	0.86535	0.99921	FALSE	0	0	0.97062	0.66128	0.99964	FALSE	0	1.151190013	-1.2009	0.54142	0.99975	FALSE	GO:0006996//GO:0043623//GO:0043933//GO:0044085//GO:0010927//GO:0034622//GO:0032989//GO:0036159//GO:0065003//GO:0048856//GO:0008150//GO:0048646//GO:0044767//GO:0016043//GO:0035082//GO:0000226//GO:0071822//GO:0070286//GO:0070271//GO:0036158//GO:0000902//GO:1902589//GO:0032502//GO:0044782//GO:0001578//GO:0070925//GO:0007017//GO:0044763//GO:0007010//GO:0009653//GO:0009987//GO:0048858//GO:0048869//GO:…	organelle organization//cellular protein complex assembly//macromolecular complex subunit organization//cellular component biogenesis//cellular component assembly involved in morphogenesis//cellular macromolecular complex assembly//cellular component morphogenesis//inner dynein arm assembly//macromolecular complex assembly//anatomical structure development//biological_process//anatomical structur…	GO:0005575//GO:0034451//GO:0015630//GO:0005813//GO:0043228//GO:0005623//GO:0044424//GO:0043229//GO:0044430//GO:0005815//GO:0044444//GO:0043226//GO:0044464//GO:0005622//GO:0044422//GO:0005737//GO:0005856//GO:0043232//GO:0044446//GO:0044450	cellular_component//centriolar satellite//microtubule cytoskeleton//centrosome//non-membrane-bounded organelle//cell//intracellular part//intracellular organelle//cytoskeletal part//microtubule organizing center//cytoplasmic part//organelle//cell part//intracellular//organelle part//cytoplasm//cytoskeleton//intracellular non-membrane-bounded organelle//intracellular organelle part//microtubule or…	GO:0005515//GO:0003674//GO:0046872//GO:0043169//GO:0043167//GO:0005488	protein binding//molecular_function//metal ion binding//cation binding//ion binding//binding	--	--
ENSG00000004846	chr7	+	20615207	20777038	5811	0	0	0	0	0	0	0	0	0	0	0	0	NA	NA	NA	NA	NA	NA	NA	NA	NA	NA	NA	NA	NA	NA	NA	NA	NA	NA	NA	NA	NA	NA	NA	NA	GO:0002682//GO:0044765//GO:0002489//GO:0007275//GO:0002583//GO:0002591//GO:0044699//GO:0002579//GO:0002477//GO:0048749//GO:0051234//GO:0002428//GO:0002577//GO:0044763//GO:0002483//GO:0042391//GO:0055085//GO:0002481//GO:0048002//GO:0009987//GO:0002684//GO:0030154//GO:0048869//GO:0065008//GO:0006810//GO:0002484//GO:0032502//GO:0001654//GO:0002585//GO:0002476//GO:0051179//GO:0065007//GO:0048731//GO:…	regulation of immune system process//single-organism transport//antigen processing and presentation of endogenous peptide antigen via MHC class Ib via ER pathway, TAP-dependent//multicellular organismal development//regulation of antigen processing and presentation of peptide antigen//positive regulation of antigen processing and presentation of peptide antigen via MHC class I//single-organism pr…	GO:0044464//GO:0005886//GO:0044425//GO:0031224//GO:0016021//GO:0031226//GO:0016020//GO:0005623//GO:0005575//GO:0044459//GO:0071944//GO:0005887	cell part//plasma membrane//membrane part//intrinsic component of membrane//integral component of membrane//intrinsic component of plasma membrane//membrane//cell//cellular_component//plasma membrane part//cell periphery//integral component of plasma membrane	GO:0016817//GO:0022804//GO:0016820//GO:0005488//GO:0022857//GO:0030554//GO:0043168//GO:0032553//GO:0042623//GO:0016462//GO:0017111//GO:0032549//GO:0000166//GO:0001883//GO:0036094//GO:0001882//GO:0035639//GO:0043167//GO:0032555//GO:0097367//GO:0015405//GO:0003824//GO:0032550//GO:1901265//GO:0032559//GO:0042626//GO:0016818//GO:1901363//GO:0005524//GO:0017076//GO:0043492//GO:0016787//GO:0005215//GO:…	hydrolase activity, acting on acid anhydrides//active transmembrane transporter activity//hydrolase activity, acting on acid anhydrides, catalyzing transmembrane movement of substances//binding//transmembrane transporter activity//adenyl nucleotide binding//anion binding//ribonucleotide binding//ATPase activity, coupled//pyrophosphatase activity//nucleoside-triphosphatase activity//ribonucleoside…	--	--
ENSG00000004848	chrX	-	25003694	25015948	2876	396	306	601	468	6.858752406	4.496217064	8.794405975	6.961061007	6.858752406	4.496217064	8.794405975	6.961061007	14.71281005	17.3370232	-0.23678	0.2308	0.99889	FALSE	18.33214286	14.12170841	0.37646	0.21417	0.99921	FALSE	19.22385258	26.34021321	-0.45437	0.43274	0.99964	FALSE	27.36070027	18.2348498	0.58541	0.40538	0.99975	FALSE	GO:0048523//GO:0009888//GO:0021988//GO:0051171//GO:0044241//GO:0022028//GO:0006807//GO:0090304//GO:0048666//GO:0016043//GO:0051179//GO:0048731//GO:0065007//GO:0000902//GO:0051253//GO:0048519//GO:0009058//GO:0001764//GO:0060322//GO:0044707//GO:0035265//GO:0021795//GO:0032989//GO:0006139//GO:0048857//GO:0048856//GO:0019438//GO:0032774//GO:0031175//GO:0046483//GO:0051239//GO:0051240//GO:0044767//GO:…	negative regulation of cellular process//tissue development//olfactory lobe development//regulation of nitrogen compound metabolic process//lipid digestion//tangential migration from the subventricular zone to the olfactory bulb//nitrogen compound metabolic process//nucleic acid metabolic process//neuron development//cellular component organization//localization//system development//biological re…	GO:0043231//GO:0005623//GO:0043229//GO:0044424//GO:0005575//GO:0005634//GO:0043227//GO:0043226//GO:0044464//GO:0005622	intracellular membrane-bounded organelle//cell//intracellular organelle//intracellular part//cellular_component//nucleus//membrane-bounded organelle//organelle//cell part//intracellular	GO:0001067//GO:0044877//GO:0001227//GO:0001206//GO:1990837//GO:1901363//GO:0000977//GO:0000976//GO:0003682//GO:0003705//GO:0000975//GO:0001158//GO:0003674//GO:0097159//GO:0003676//GO:0005488//GO:0000980//GO:0044212//GO:0000981//GO:0003677//GO:0001012//GO:0003690//GO:0003700//GO:0001071//GO:0035326//GO:0043565	regulatory region nucleic acid binding//macromolecular complex binding//transcriptional repressor activity, RNA polymerase II transcription regulatory region sequence-specific binding//transcriptional repressor activity, RNA polymerase II distal enhancer sequence-specific binding//sequence-specific double-stranded DNA binding//heterocyclic compound binding//RNA polymerase II regulatory region seq…	--	--
ENSG00000004864	chr7	-	96120220	96322147	3192	112	113	153	139	4.74002226	4.057109276	5.470611671	5.051923971	4.74002226	4.057109276	5.470611671	5.051923971	5.433161882	4.903400501	0.14801	0.80184	0.99889	FALSE	5.444803115	5.21487925	0.062246	0.71986	0.99921	FALSE	5.709648522	6.705578406	-0.23196	0.88858	0.99964	FALSE	6.965369619	5.157331258	0.43358	0.80372	0.99975	FALSE	GO:1902578//GO:0006139//GO:0009161//GO:0051641//GO:0019438//GO:0009144//GO:0006753//GO:0046483//GO:0016051//GO:0008150//GO:1901293//GO:0009163//GO:0009152//GO:1901135//GO:0019637//GO:0006807//GO:0090407//GO:0046034//GO:0043490//GO:0051179//GO:0009058//GO:0098656//GO:0009206//GO:0009168//GO:0015849//GO:1901360//GO:0015800//GO:0018130//GO:0045333//GO:0044281//GO:0006796//GO:0015807//GO:0005996//GO:…	single-organism localization//nucleobase-containing compound metabolic process//ribonucleoside monophosphate metabolic process//cellular localization//aromatic compound biosynthetic process//purine nucleoside triphosphate metabolic process//nucleoside phosphate metabolic process//heterocycle metabolic process//carbohydrate biosynthetic process//biological_process//nucleoside phosphate biosyntheti…	GO:0043231//GO:0031966//GO:0005623//GO:0019866//GO:0044424//GO:0043229//GO:0031226//GO:0005740//GO:0016020//GO:0044459//GO:0031090//GO:0071944//GO:0031975//GO:0005887//GO:0005575//GO:0043226//GO:0044429//GO:0044464//GO:0005739//GO:0005622//GO:0005886//GO:0043227//GO:0005737//GO:0044422//GO:0044446//GO:0031224//GO:0016021//GO:0044444//GO:0044425//GO:0005743//GO:0031967	intracellular membrane-bounded organelle//mitochondrial membrane//cell//organelle inner membrane//intracellular part//intracellular organelle//intrinsic component of plasma membrane//mitochondrial envelope//membrane//plasma membrane part//organelle membrane//cell periphery//envelope//integral component of plasma membrane//cellular_component//organelle//mitochondrial part//cell part//mitochondrion…	GO:0015172//GO:0046872//GO:0015556//GO:0022892//GO:0022891//GO:0046943//GO:0003674//GO:0005313//GO:0015075//GO:0015171//GO:0008509//GO:0005215//GO:0022857//GO:0005509//GO:0005488//GO:0008514//GO:0005342//GO:0015179//GO:0005310//GO:0043169//GO:0015183//GO:0043167	acidic amino acid transmembrane transporter activity//metal ion binding//C4-dicarboxylate transmembrane transporter activity//substrate-specific transporter activity//substrate-specific transmembrane transporter activity//carboxylic acid transmembrane transporter activity//molecular_function//L-glutamate transmembrane transporter activity//ion transmembrane transporter activity//amino acid transm…	--	--
ENSG00000004866	chr7	+	116953238	117230103	2899	119	143	147	112	4.511182715	4.59891515	4.70806976	3.646205367	4.511182715	4.59891515	4.70806976	3.646205367	6.87559424	5.209863033	0.40024	0.97331	0.99889	FALSE	4.387179488	6.599360466	-0.58903	0.70284	0.99921	FALSE	4.600580104	6.442614546	-0.48583	0.67312	0.99964	FALSE	6.69221787	5.479664461	0.2884	0.94065	0.99975	FALSE	--	--	GO:0044425//GO:0016021//GO:0031224//GO:0016020//GO:0005575	membrane part//integral component of membrane//intrinsic component of membrane//membrane//cellular_component	--	--	--	--
ENSG00000004897	chr17	-	47117703	47189422	5801	874	852	671	804	32.70937143	27.05056023	21.21609173	25.84023517	32.70937143	27.05056023	21.21609173	25.84023517	40.96507897	38.26403605	0.098406	0.39606	0.99889	FALSE	31.49368133	39.31926656	-0.32017	0.84744	0.99921	FALSE	33.02559289	29.4081249	0.16737	0.43618	0.99964	FALSE	30.54747068	40.24560285	-0.39778	0.069461	0.99975	FALSE	GO:0031398//GO:0016043//GO:0051784//GO:0022402//GO:0048523//GO:1903321//GO:0009893//GO:0044267//GO:0044092//GO:0032269//GO:0045732//GO:0010948//GO:0033048//GO:1903047//GO:0051444//GO:0050790//GO:0033046//GO:0048519//GO:0065007//GO:0030162//GO:0000278//GO:0030163//GO:0051306//GO:1903364//GO:0051348//GO:0070979//GO:1903320//GO:0045839//GO:0032435//GO:0043161//GO:1903362//GO:0051443//GO:0008150//GO:…	positive regulation of protein ubiquitination//cellular component organization//negative regulation of nuclear division//cell cycle process//negative regulation of cellular process//negative regulation of protein modification by small protein conjugation or removal//positive regulation of metabolic process//cellular protein metabolic process//negative regulation of molecular function//negative re…	GO:0044430//GO:0005654//GO:0005876//GO:0000152//GO:0043231//GO:0043228//GO:0032991//GO:0005813//GO:0043233//GO:0044424//GO:0043229//GO:0005623//GO:0031461//GO:0000151//GO:0015630//GO:0005575//GO:0005829//GO:0031974//GO:0005634//GO:1990234//GO:0043227//GO:0005737//GO:0044428//GO:0044422//GO:0044446//GO:0043232//GO:0005680//GO:0005856//GO:0031981//GO:0043226//GO:0005622//GO:0043234//GO:0005874//GO:…	cytoskeletal part//nucleoplasm//spindle microtubule//nuclear ubiquitin ligase complex//intracellular membrane-bounded organelle//non-membrane-bounded organelle//macromolecular complex//centrosome//organelle lumen//intracellular part//intracellular organelle//cell//cullin-RING ubiquitin ligase complex//ubiquitin ligase complex//microtubule cytoskeleton//cellular_component//cytosol//membrane-enclos…	GO:0005515//GO:0019902//GO:0003674//GO:0005488//GO:0019903//GO:0019899	protein binding//phosphatase binding//molecular_function//binding//protein phosphatase binding//enzyme binding	--	--
ENSG00000004939	chr17	-	44248385	44268141	4965	1	0	0	2	0.022891799	0	0	0.039317833	0.022891799	0	0	0.039317833	0	0	NA	NA	NA	NA	0	0	NA	NA	NA	NA	0	0	NA	NA	NA	NA	0	0	NA	NA	NA	NA	GO:0098660//GO:0048878//GO:0008150//GO:1902578//GO:0050801//GO:0065007//GO:0030003//GO:0098656//GO:0051453//GO:0006873//GO:0051179//GO:0055080//GO:0044281//GO:0098661//GO:0015701//GO:0006821//GO:0030004//GO:0030641//GO:0006885//GO:0015698//GO:0008152//GO:0051234//GO:0006820//GO:0098771//GO:0044699//GO:0044765//GO:0019725//GO:0055082//GO:0006811//GO:0065008//GO:0006810//GO:0009987//GO:1902476//GO:…	inorganic ion transmembrane transport//chemical homeostasis//biological_process//single-organism localization//ion homeostasis//biological regulation//cellular cation homeostasis//anion transmembrane transport//regulation of intracellular pH//cellular ion homeostasis//localization//cation homeostasis//small molecule metabolic process//inorganic anion transmembrane transport//bicarbonate transport…	GO:0005623//GO:0044424//GO:0043229//GO:0005938//GO:0098590//GO:0098805//GO:0030018//GO:0043228//GO:0005576//GO:0016020//GO:0031226//GO:0072562//GO:0030016//GO:0005887//GO:0044449//GO:0031674//GO:0044459//GO:0065010//GO:0030863//GO:0071944//GO:0005575//GO:0043230//GO:0030017//GO:0044464//GO:0005886//GO:0044421//GO:0005622//GO:0043292//GO:0031982//GO:0070062//GO:0016323//GO:0043226//GO:0005856//GO:…	cell//intracellular part//intracellular organelle//cell cortex//plasma membrane region//whole membrane//Z disc//non-membrane-bounded organelle//extracellular region//membrane//intrinsic component of plasma membrane//blood microparticle//myofibril//integral component of plasma membrane//contractile fiber part//I band//plasma membrane part//extracellular membrane-bounded organelle//cortical cytoske…	GO:0015301//GO:0043495//GO:0015108//GO:0022892//GO:0022891//GO:0030506//GO:0005452//GO:0046983//GO:0005515//GO:0003674//GO:0015075//GO:0008022//GO:0005215//GO:0008509//GO:0008092//GO:0003779//GO:0015103//GO:0022857//GO:0005488//GO:0015291//GO:0022804//GO:0042803//GO:0015106//GO:0042802//GO:0008514//GO:0015297	anion:anion antiporter activity//protein anchor//chloride transmembrane transporter activity//substrate-specific transporter activity//substrate-specific transmembrane transporter activity//ankyrin binding//inorganic anion exchanger activity//protein dimerization activity//protein binding//molecular_function//ion transmembrane transporter activity//protein C-terminus binding//transporter activity…	--	--
ENSG00000004948	chr7	-	93424487	93574730	3696	29	9	33	26	0.659317255	0.173586064	0.633858739	0.507632523	0.659317255	0.173586064	0.633858739	0.507632523	0	1.269630487	-1.5529	0.41461	0.99889	FALSE	1.018452381	0	1.294	0.5398	0.99921	FALSE	1.06799181	1.446301225	-0.43747	0.86098	0.99964	FALSE	1.502334624	1.335380415	0.16996	0.97352	0.99975	FALSE	GO:0002521//GO:0044260//GO:0009891//GO:0007275//GO:0043488//GO:0019693//GO:0007154//GO:0014070//GO:0007204//GO:0034641//GO:0051173//GO:0031323//GO:0009889//GO:0051716//GO:0044765//GO:0015031//GO:0043170//GO:0060255//GO:0048545//GO:0007188//GO:0048534//GO:0033993//GO:0006725//GO:0030801//GO:0030279//GO:0051384//GO:0071704//GO:0071840//GO:0044711//GO:0006164//GO:0051234//GO:0072659//GO:0010033//GO:…	leukocyte differentiation//cellular macromolecule metabolic process//positive regulation of biosynthetic process//multicellular organismal development//regulation of mRNA stability//ribose phosphate metabolic process//cell communication//response to organic cyclic compound//positive regulation of cytosolic calcium ion concentration//cellular nitrogen compound metabolic process//positive regulatio…	GO:0001669//GO:0042995//GO:0005737//GO:0043227//GO:0043025//GO:0097458//GO:0031988//GO:0031982//GO:0005622//GO:0005886//GO:0016023//GO:0044464//GO:0030141//GO:0043226//GO:0030424//GO:0044425//GO:0044444//GO:0031410//GO:0016021//GO:0044297//GO:0031224//GO:0016020//GO:0097223//GO:0031226//GO:0043229//GO:0044424//GO:0043005//GO:0005623//GO:0043231//GO:0005829//GO:0005575//GO:0012505//GO:0036477//GO:…	acrosomal vesicle//cell projection//cytoplasm//membrane-bounded organelle//neuronal cell body//neuron part//membrane-bounded vesicle//vesicle//intracellular//plasma membrane//cytoplasmic membrane-bounded vesicle//cell part//secretory granule//organelle//axon//membrane part//cytoplasmic part//cytoplasmic vesicle//integral component of membrane//cell body//intrinsic component of membrane//membrane/…	GO:0005488//GO:0004888//GO:0004930//GO:0033218//GO:0042562//GO:0060089//GO:0004871//GO:0017046//GO:0004948//GO:0022892//GO:0038023//GO:0042277//GO:0008565//GO:0004872//GO:0008528//GO:0005215//GO:0001653//GO:0097644//GO:0097642//GO:0003674//GO:0005515//GO:0032841	binding//transmembrane signaling receptor activity//G-protein coupled receptor activity//amide binding//hormone binding//molecular transducer activity//signal transducer activity//peptide hormone binding//calcitonin receptor activity//substrate-specific transporter activity//signaling receptor activity//peptide binding//protein transporter activity//receptor activity//G-protein coupled peptide re…	--	--
ENSG00000004961	chrX	+	11111301	11123078	2277	880	883	998	1011	30.23106808	25.73400767	28.96566201	29.82645385	30.23106808	25.73400767	28.96566201	29.82645385	42.4555924	38.52671822	0.1401	0.46706	0.99889	FALSE	39.60212913	40.74989715	-0.041218	0.50751	0.99921	FALSE	41.52845076	43.73965522	-0.074842	0.89242	0.99964	FALSE	45.43424105	40.52188845	0.16508	0.84276	0.99975	FALSE	GO:0044710//GO:0009653//GO:0032502//GO:0007275//GO:0044699//GO:0055114//GO:0009887//GO:0008152//GO:0048513//GO:0032501//GO:0048731//GO:0044707//GO:0048856//GO:0008150//GO:0044767	single-organism metabolic process//anatomical structure morphogenesis//developmental process//multicellular organismal development//single-organism process//oxidation-reduction process//organ morphogenesis//metabolic process//organ development//multicellular organismal process//system development//single-multicellular organism process//anatomical structure development//biological_process//single-…	GO:0044444//GO:0005743//GO:0031967//GO:0043227//GO:0044422//GO:0005737//GO:0044446//GO:0044429//GO:0043226//GO:0005739//GO:0044464//GO:0005622//GO:0005575//GO:0031090//GO:0031975//GO:0005740//GO:0016020//GO:0043231//GO:0005623//GO:0031966//GO:0019866//GO:0044424//GO:0043229	cytoplasmic part//mitochondrial inner membrane//organelle envelope//membrane-bounded organelle//organelle part//cytoplasm//intracellular organelle part//mitochondrial part//organelle//mitochondrion//cell part//intracellular//cellular_component//organelle membrane//envelope//mitochondrial envelope//membrane//intracellular membrane-bounded organelle//cell//mitochondrial membrane//organelle inner me…	GO:0043169//GO:0016829//GO:0043167//GO:0005488//GO:0004408//GO:0005515//GO:0003674//GO:0046872//GO:0016846//GO:0003824	cation binding//lyase activity//ion binding//binding//holocytochrome-c synthase activity//protein binding//molecular_function//metal ion binding//carbon-sulfur lyase activity//catalytic activity	--	--
ENSG00000004975	chr17	-	7225341	7234545	3018	284	167	368	367	13.32087168	6.645178926	14.58291088	14.78291283	13.32087168	6.645178926	14.58291088	14.78291283	8.029540126	12.4336227	-0.63086	0.11855	0.99889	FALSE	14.37584707	7.70694544	0.89942	0.066079	0.86805	FALSE	15.07511516	16.12845002	-0.097439	0.96965	0.99964	FALSE	16.75330732	13.07751855	0.35736	0.80519	0.99975	FALSE	GO:0042127//GO:0050730//GO:0090263//GO:1902680//GO:0032502//GO:0060027//GO:0050896//GO:0080134//GO:0045860//GO:0022007//GO:0031326//GO:0010562//GO:0050731//GO:0034613//GO:0060828//GO:0090179//GO:0019222//GO:0090175//GO:0014020//GO:0072359//GO:0016310//GO:0001839//GO:0031098//GO:0009968//GO:0001736//GO:0010604//GO:0070302//GO:0050794//GO:0048839//GO:0035556//GO:0035282//GO:0007399//GO:0007264//GO:…	regulation of cell proliferation//regulation of peptidyl-tyrosine phosphorylation//positive regulation of canonical Wnt signaling pathway//positive regulation of RNA biosynthetic process//developmental process//convergent extension involved in gastrulation//response to stimulus//regulation of response to stress//positive regulation of protein kinase activity//convergent extension involved in neur…	GO:0031410//GO:0044444//GO:0044464//GO:0031982//GO:0005886//GO:0016023//GO:0005622//GO:0043226//GO:0030135//GO:0031988//GO:0005737//GO:0043227//GO:0005634//GO:0071944//GO:0005829//GO:0005575//GO:0045177//GO:0005623//GO:0030139//GO:0043229//GO:0044424//GO:0043231//GO:0030136//GO:0016020//GO:0045334	cytoplasmic vesicle//cytoplasmic part//cell part//vesicle//plasma membrane//cytoplasmic membrane-bounded vesicle//intracellular//organelle//coated vesicle//membrane-bounded vesicle//cytoplasm//membrane-bounded organelle//nucleus//cell periphery//cytosol//cellular_component//apical part of cell//cell//endocytic vesicle//intracellular organelle//intracellular part//intracellular membrane-bounded or…	GO:0042802//GO:0019904//GO:0043621//GO:0005488//GO:0005109//GO:0003674//GO:0005515//GO:0001664//GO:0005102	identical protein binding//protein domain specific binding//protein self-association//binding//frizzled binding//molecular_function//protein binding//G-protein coupled receptor binding//receptor binding	--	--
ENSG00000005001	chr16	-	2852727	2858170	1386	0	0	0	0	0	0	0	0	0	0	0	0	NA	NA	NA	NA	NA	NA	NA	NA	NA	NA	NA	NA	NA	NA	NA	NA	NA	NA	NA	NA	NA	NA	NA	NA	GO:0019538//GO:0044238//GO:0008152//GO:0006508//GO:0008150//GO:0071704//GO:0043170	protein metabolic process//primary metabolic process//metabolic process//proteolysis//biological_process//organic substance metabolic process//macromolecule metabolic process	GO:0005575//GO:0005576	cellular_component//extracellular region	GO:0003674//GO:0016787//GO:0004175//GO:0008233//GO:0070011//GO:0004252//GO:0008236//GO:0017171//GO:0003824	molecular_function//hydrolase activity//endopeptidase activity//peptidase activity//peptidase activity, acting on L-amino acid peptides//serine-type endopeptidase activity//serine-type peptidase activity//serine hydrolase activity//catalytic activity	--	--
ENSG00000005007	chr19	+	18831938	18868236	5348	1294	1200	1102	1357	36.6027522	28.79629505	26.33559642	32.96392826	36.6027522	28.79629505	26.33559642	32.96392826	57.69729432	56.65178793	0.026382	0.19778	0.99889	FALSE	53.15538005	55.37924867	-0.05913	0.48056	0.99921	FALSE	55.74095715	48.29769544	0.20678	0.25265	0.99964	FALSE	50.16887138	59.58559506	-0.24817	0.084718	0.99975	FALSE	GO:0019439//GO:0006281//GO:0051171//GO:0044267//GO:0006807//GO:0090304//GO:0016043//GO:0051179//GO:0051168//GO:0065007//GO:0071822//GO:0000184//GO:0009058//GO:0006401//GO:1902578//GO:0006139//GO:0006913//GO:0051641//GO:0033036//GO:0046483//GO:0009048//GO:0007549//GO:0010468//GO:0008150//GO:0043603//GO:0051649//GO:0006260//GO:0006406//GO:0034248//GO:0010467//GO:0034655//GO:0022411//GO:0010608//GO:…	aromatic compound catabolic process//DNA repair//regulation of nitrogen compound metabolic process//cellular protein metabolic process//nitrogen compound metabolic process//nucleic acid metabolic process//cellular component organization//localization//nuclear export//biological regulation//protein complex subunit organization//nuclear-transcribed mRNA catabolic process, nonsense-mediated decay//b…	GO:0005654//GO:0000932//GO:0043233//GO:0036464//GO:0000785//GO:0043231//GO:0043228//GO:0032991//GO:0005623//GO:0044424//GO:0043229//GO:0044427//GO:0005575//GO:0005829//GO:0031974//GO:0044530//GO:0035145//GO:0005634//GO:0043227//GO:0005737//GO:0044428//GO:0044422//GO:0044446//GO:0043232//GO:1990904//GO:0005681//GO:0031981//GO:0030529//GO:0043226//GO:0044464//GO:0005622//GO:0043234//GO:0044444//GO:…	nucleoplasm//cytoplasmic mRNA processing body//organelle lumen//cytoplasmic ribonucleoprotein granule//chromatin//intracellular membrane-bounded organelle//non-membrane-bounded organelle//macromolecular complex//cell//intracellular part//intracellular organelle//chromosomal part//cellular_component//cytosol//membrane-enclosed lumen//supraspliceosomal complex//exon-exon junction complex//nucleus//…	GO:0044877//GO:0046872//GO:0097367//GO:0032555//GO:0070035//GO:0003824//GO:0032550//GO:1901265//GO:0008270//GO:0032559//GO:0016818//GO:0008186//GO:1901363//GO:0003723//GO:0005524//GO:0017076//GO:0003682//GO:0016787//GO:0005515//GO:0003674//GO:0097159//GO:0003676//GO:0016887//GO:0004004//GO:0016817//GO:0003724//GO:0005488//GO:0044822//GO:0046914//GO:0003677//GO:0008026//GO:0043168//GO:0030554//GO:…	macromolecular complex binding//metal ion binding//carbohydrate derivative binding//purine ribonucleotide binding//purine NTP-dependent helicase activity//catalytic activity//purine ribonucleoside binding//nucleoside phosphate binding//zinc ion binding//adenyl ribonucleotide binding//hydrolase activity, acting on acid anhydrides, in phosphorus-containing anhydrides//RNA-dependent ATPase activity/…	--	--
ENSG00000005020	chr7	-	26667062	26995239	3998	81	85	103	133	4.055092446	3.610027994	4.35647337	5.71803789	4.055092446	3.610027994	4.35647337	5.71803789	4.086891681	3.546209291	0.20473	0.87204	0.99889	FALSE	5.209775642	3.922696781	0.40938	0.48844	0.99921	FALSE	5.463188873	4.514212914	0.27527	0.66812	0.99964	FALSE	4.689105038	3.729855642	0.33019	0.91731	0.99975	FALSE	GO:0048518//GO:0050778//GO:0044085//GO:0002764//GO:0050789//GO:0010646//GO:0043933//GO:0009966//GO:0010647//GO:0071822//GO:0065007//GO:0048584//GO:0070271//GO:0007165//GO:0044700//GO:0016043//GO:0008150//GO:0001775//GO:0002376//GO:0065003//GO:0050794//GO:0002684//GO:0009987//GO:0023056//GO:0044763//GO:0050896//GO:0045321//GO:0009967//GO:0007154//GO:0002253//GO:0006461//GO:0002757//GO:0002682//GO:…	positive regulation of biological process//positive regulation of immune response//cellular component biogenesis//immune response-regulating signaling pathway//regulation of biological process//regulation of cell communication//macromolecular complex subunit organization//regulation of signal transduction//positive regulation of cell communication//protein complex subunit organization//biological…	GO:0005829//GO:0005575//GO:0005634//GO:0031974//GO:0071944//GO:0016020//GO:0005654//GO:0005623//GO:0043229//GO:0044424//GO:0043233//GO:0043231//GO:0044444//GO:0070013//GO:0044446//GO:0044422//GO:0044428//GO:0005737//GO:0043227//GO:0044464//GO:0005886//GO:0005622//GO:0043226//GO:0031981	cytosol//cellular_component//nucleus//membrane-enclosed lumen//cell periphery//membrane//nucleoplasm//cell//intracellular organelle//intracellular part//organelle lumen//intracellular membrane-bounded organelle//cytoplasmic part//intracellular organelle lumen//intracellular organelle part//organelle part//nuclear part//cytoplasm//membrane-bounded organelle//cell part//plasma membrane//intracellul…	GO:0003674//GO:0060090//GO:0005515//GO:0035591//GO:0030674//GO:0005488//GO:0005070	molecular_function//binding, bridging//protein binding//signaling adaptor activity//protein binding, bridging//binding//SH3/SH2 adaptor activity	--	--
ENSG00000005022	chrX	+	119468400	119471319	1274	194	287	334	263	13.04134378	16.36735166	18.96920712	15.18294466	13.04134378	16.36735166	18.96920712	15.18294466	13.79926956	8.493390154	0.70018	0.59561	0.99889	FALSE	10.30203755	13.24487031	-0.3625	0.85567	0.99921	FALSE	10.80314792	14.63832149	-0.4383	0.57649	0.99964	FALSE	15.2054474	8.9332345	0.76733	0.36498	0.99975	FALSE	GO:0055085//GO:0015833//GO:0071702//GO:0045184//GO:0016265//GO:0044763//GO:0044710//GO:0008219//GO:1903530//GO:0030072//GO:0032386//GO:0010821//GO:0006091//GO:0006863//GO:0009914//GO:0007059//GO:0009987//GO:0090087//GO:0008637//GO:0050794//GO:0046903//GO:0009968//GO:0006810//GO:0065008//GO:0071705//GO:0061024//GO:1902589//GO:0016032//GO:1902110//GO:0051051//GO:0051129//GO:0007006//GO:2001233//GO:…	transmembrane transport//peptide transport//organic substance transport//establishment of protein localization//death//single-organism cellular process//single-organism metabolic process//cell death//regulation of secretion by cell//peptide hormone secretion//regulation of intracellular transport//regulation of mitochondrion organization//generation of precursor metabolites and energy//purine nuc…	GO:0044444//GO:0005743//GO:0005819//GO:0031967//GO:0044425//GO:0031224//GO:0042645//GO:0070013//GO:0016021//GO:0009295//GO:1903561//GO:0043227//GO:0005737//GO:0044422//GO:0031988//GO:0044446//GO:0043232//GO:0005856//GO:0043209//GO:0043226//GO:0071817//GO:0044429//GO:0070062//GO:0005622//GO:0044421//GO:0005886//GO:0031982//GO:0043234//GO:0044464//GO:0005739//GO:0005759//GO:0043230//GO:0015630//GO:…	cytoplasmic part//mitochondrial inner membrane//spindle//organelle envelope//membrane part//intrinsic component of membrane//mitochondrial nucleoid//intracellular organelle lumen//integral component of membrane//nucleoid//extracellular vesicle//membrane-bounded organelle//cytoplasm//organelle part//membrane-bounded vesicle//intracellular organelle part//intracellular non-membrane-bounded organell…	GO:0015205//GO:0044822//GO:0005488//GO:0015207//GO:0022857//GO:0019899//GO:0005215//GO:0097159//GO:0005515//GO:0003674//GO:0003676//GO:0031625//GO:0044389//GO:0022892//GO:0022891//GO:1901363//GO:0003723//GO:0005345	nucleobase transmembrane transporter activity//poly(A) RNA binding//binding//adenine transmembrane transporter activity//transmembrane transporter activity//enzyme binding//transporter activity//organic cyclic compound binding//protein binding//molecular_function//nucleic acid binding//ubiquitin protein ligase binding//ubiquitin-like protein ligase binding//substrate-specific transporter activity…	--	--
ENSG00000005059	chr4	+	109560205	109688726	2278	27	17	37	18	1.193379764	0.637440613	1.381652184	0.683230205	1.193379764	0.637440613	1.381652184	0.683230205	0	1.182069764	-0.53224	0.65889	0.99889	FALSE	0	0	-0.15405	0.96619	0.99921	FALSE	0	1.621610464	-1.133	0.60218	0.99964	FALSE	1.68443579	1.243285214	0.43811	0.90068	0.99975	FALSE	GO:0051234//GO:0098771//GO:1902582//GO:0044699//GO:0006839//GO:0046907//GO:0044765//GO:0019725//GO:0055074//GO:0006811//GO:0055082//GO:0006875//GO:0006810//GO:0065008//GO:0009987//GO:0042592//GO:0072503//GO:0044763//GO:0070838//GO:0048878//GO:0072507//GO:0006874//GO:0008150//GO:0051641//GO:1902578//GO:0006816//GO:0072511//GO:0050801//GO:0030001//GO:0006851//GO:0065007//GO:0030003//GO:0055065//GO:…	establishment of localization//inorganic ion homeostasis//single-organism intracellular transport//single-organism process//mitochondrial transport//intracellular transport//single-organism transport//cellular homeostasis//calcium ion homeostasis//ion transport//cellular chemical homeostasis//cellular metal ion homeostasis//transport//regulation of biological quality//cellular process//homeostati…	GO:1990246//GO:0005739//GO:0044464//GO:0043234//GO:0005622//GO:0034702//GO:0098798//GO:0044429//GO:1902495//GO:0043226//GO:0034704//GO:0044446//GO:0044422//GO:0005737//GO:1990351//GO:0043227//GO:0098573//GO:0016021//GO:0031224//GO:0044425//GO:0031967//GO:0005743//GO:0031300//GO:0044444//GO:0019866//GO:0005623//GO:0044455//GO:0031966//GO:0043229//GO:0032592//GO:0044424//GO:0098796//GO:0032991//GO:…	uniplex complex//mitochondrion//cell part//protein complex//intracellular//ion channel complex//mitochondrial protein complex//mitochondrial part//transmembrane transporter complex//organelle//calcium channel complex//intracellular organelle part//organelle part//cytoplasm//transporter complex//membrane-bounded organelle//intrinsic component of mitochondrial membrane//integral component of membra…	GO:0019855//GO:0016248//GO:0005488//GO:0005246//GO:0016247//GO:0008200//GO:0003674//GO:0098772//GO:0005515	calcium channel inhibitor activity//channel inhibitor activity//binding//calcium channel regulator activity//channel regulator activity//ion channel inhibitor activity//molecular_function//molecular function regulator//protein binding	--	--
ENSG00000005073	chr7	-	27181510	27185223	2295	116	59	142	123	2.607516436	1.12511517	2.696742677	2.374399674	2.607516436	1.12511517	2.696742677	2.374399674	2.836783637	5.078521948	-0.84015	0.24494	0.99889	FALSE	4.818063188	2.72281306	0.82336	0.31392	0.99921	FALSE	5.052422792	6.223477997	-0.30075	0.83114	0.99964	FALSE	6.464591411	5.34152166	0.27531	0.95394	0.99975	FALSE	GO:0010628//GO:0018130//GO:0050789//GO:0048333//GO:0035113//GO:0032501//GO:0007283//GO:0048729//GO:0060350//GO:0034654//GO:0008584//GO:0045595//GO:0009059//GO:0031325//GO:0048598//GO:0048736//GO:0010557//GO:0001656//GO:0072171//GO:1903506//GO:1901360//GO:0009953//GO:2001141//GO:0061035//GO:0048513//GO:0060675//GO:0001710//GO:0045893//GO:0001823//GO:0044238//GO:0035108//GO:0010092//GO:0048518//GO:…	positive regulation of gene expression//heterocycle biosynthetic process//regulation of biological process//mesodermal cell differentiation//embryonic appendage morphogenesis//multicellular organismal process//spermatogenesis//tissue morphogenesis//endochondral bone morphogenesis//nucleobase-containing compound biosynthetic process//male gonad development//regulation of cell differentiation//macr…	GO:0005634//GO:0005575//GO:0005623//GO:0044424//GO:0043229//GO:0032993//GO:0043231//GO:0032991//GO:0044464//GO:0005622//GO:0043234//GO:0043226//GO:0005667//GO:0043227	nucleus//cellular_component//cell//intracellular part//intracellular organelle//protein-DNA complex//intracellular membrane-bounded organelle//macromolecular complex//cell part//intracellular//protein complex//organelle//transcription factor complex//membrane-bounded organelle	GO:0003676//GO:0005515//GO:0003674//GO:0097159//GO:1901363//GO:0043565//GO:0003677//GO:0005488	nucleic acid binding//protein binding//molecular_function//organic cyclic compound binding//heterocyclic compound binding//sequence-specific DNA binding//DNA binding//binding	--	--
ENSG00000005075	chr7	-	102473118	102478907	932	945	976	1166	998	54.8634788	48.07034671	57.19159153	49.75786323	54.8634788	48.07034671	57.19159153	49.75786323	46.92713271	41.37244173	0.18175	0.53327	0.99889	FALSE	39.09290294	45.04178892	-0.20436	0.87418	0.99921	FALSE	40.99445485	51.10264327	-0.31797	0.50517	0.99964	FALSE	53.08249004	43.51498249	0.28672	0.83832	0.99975	FALSE	GO:1901362//GO:1903900//GO:0010467//GO:0043903//GO:0044238//GO:0008152//GO:0048518//GO:0006289//GO:0006397//GO:0044403//GO:0000377//GO:0031325//GO:0010557//GO:0006352//GO:1901360//GO:2001141//GO:0050789//GO:0018130//GO:0010628//GO:0035019//GO:0032501//GO:0006974//GO:0034654//GO:0009059//GO:0009893//GO:0051171//GO:0006281//GO:0098727//GO:0090304//GO:0006807//GO:0044764//GO:0065007//GO:0000375//GO:…	organic cyclic compound biosynthetic process//regulation of viral life cycle//gene expression//regulation of symbiosis, encompassing mutualism through parasitism//primary metabolic process//metabolic process//positive regulation of biological process//nucleotide-excision repair//mRNA processing//symbiosis, encompassing mutualism through parasitism//RNA splicing, via transesterification reactions …	GO:0055029//GO:0005575//GO:0005665//GO:0031974//GO:0061695//GO:0000428//GO:1990234//GO:0005634//GO:0005654//GO:0043233//GO:0030880//GO:0043231//GO:0032991//GO:0005623//GO:0044424//GO:0043229//GO:0044451//GO:1902494//GO:0070013//GO:0016591//GO:0043227//GO:0044428//GO:0044422//GO:0044446//GO:0031981//GO:0043226//GO:0044464//GO:0005622//GO:0043234	nuclear DNA-directed RNA polymerase complex//cellular_component//DNA-directed RNA polymerase II, core complex//membrane-enclosed lumen//transferase complex, transferring phosphorus-containing groups//DNA-directed RNA polymerase complex//transferase complex//nucleus//nucleoplasm//organelle lumen//RNA polymerase complex//intracellular membrane-bounded organelle//macromolecular complex//cell//intrac…	GO:0005515//GO:0003674//GO:0097159//GO:0003676//GO:0046983//GO:0001055//GO:0016779//GO:0003824//GO:0003899//GO:1901363//GO:0016772//GO:0019904//GO:0034062//GO:0005488//GO:0016740//GO:0003677//GO:0030275	protein binding//molecular_function//organic cyclic compound binding//nucleic acid binding//protein dimerization activity//RNA polymerase II activity//nucleotidyltransferase activity//catalytic activity//DNA-directed RNA polymerase activity//heterocyclic compound binding//transferase activity, transferring phosphorus-containing groups//protein domain specific binding//RNA polymerase activity//bin…	--	--
ENSG00000005100	chr17	-	5440912	5469060	5618	242	285	224	296	4.054705145	4.051022688	3.170837815	4.259074829	4.054705145	4.051022688	3.170837815	4.259074829	13.7031074	10.59484751	0.37114	0.99821	0.9996	FALSE	11.59468865	13.15257156	-0.18188	0.90077	0.99921	FALSE	12.15867599	9.817317404	0.30859	0.49025	0.99964	FALSE	10.19766533	11.14351932	-0.12797	0.56966	0.99975	FALSE	GO:0046483//GO:0010468//GO:0008150//GO:1903508//GO:0031328//GO:0006139//GO:0019438//GO:0032774//GO:0065007//GO:0006396//GO:0051254//GO:0009058//GO:0009893//GO:0051171//GO:0090304//GO:0006807//GO:0050789//GO:0018130//GO:0010628//GO:0034654//GO:0009059//GO:0031325//GO:0010557//GO:1903506//GO:1901360//GO:2001141//GO:0045893//GO:0044238//GO:0008152//GO:0048518//GO:0045943//GO:2000112//GO:1901362//GO:…	heterocycle metabolic process//regulation of gene expression//biological_process//positive regulation of nucleic acid-templated transcription//positive regulation of cellular biosynthetic process//nucleobase-containing compound metabolic process//aromatic compound biosynthetic process//RNA biosynthetic process//biological regulation//RNA processing//positive regulation of RNA metabolic process//b…	GO:0005623//GO:0044424//GO:0043229//GO:0043233//GO:0043228//GO:0043231//GO:0005654//GO:0005634//GO:0031974//GO:0005575//GO:0044464//GO:0005622//GO:0031981//GO:0043226//GO:0044446//GO:0043232//GO:0043227//GO:0005737//GO:0044428//GO:0044422//GO:0070013//GO:0005730	cell//intracellular part//intracellular organelle//organelle lumen//non-membrane-bounded organelle//intracellular membrane-bounded organelle//nucleoplasm//nucleus//membrane-enclosed lumen//cellular_component//cell part//intracellular//nuclear lumen//organelle//intracellular organelle part//intracellular non-membrane-bounded organelle//membrane-bounded organelle//cytoplasm//nuclear part//organelle…	GO:1901363//GO:0003723//GO:0005524//GO:0017076//GO:0032559//GO:0008186//GO:0016818//GO:1990837//GO:0097367//GO:0032555//GO:0070035//GO:0003824//GO:1901265//GO:0032550//GO:0003676//GO:0008134//GO:0016887//GO:0004004//GO:0005515//GO:0003674//GO:0097159//GO:0016787//GO:0003690//GO:0008026//GO:0030554//GO:0043168//GO:0003677//GO:0005488//GO:0044822//GO:0016817//GO:0003724//GO:0043565//GO:0033613//GO:…	heterocyclic compound binding//RNA binding//ATP binding//purine nucleotide binding//adenyl ribonucleotide binding//RNA-dependent ATPase activity//hydrolase activity, acting on acid anhydrides, in phosphorus-containing anhydrides//sequence-specific double-stranded DNA binding//carbohydrate derivative binding//purine ribonucleotide binding//purine NTP-dependent helicase activity//catalytic activity…	--	--
ENSG00000005102	chr17	-	43640388	43661954	2707	108	102	141	115	2.990414663	2.395983004	3.298442131	2.734545447	2.990414663	2.395983004	3.298442131	2.734545447	4.904270017	4.728279055	0.052723	0.72986	0.99889	FALSE	4.504693225	4.707236137	-0.063451	0.84074	0.99921	FALSE	4.723809928	6.179650687	-0.38757	0.75787	0.99964	FALSE	6.41906612	4.973140855	0.36821	0.86892	0.99975	FALSE	GO:1901576//GO:0080090//GO:0060218//GO:0044763//GO:0009952//GO:0044249//GO:0009653//GO:0019219//GO:0006355//GO:0048869//GO:0061053//GO:0045944//GO:0007379//GO:0009987//GO:0001757//GO:0035282//GO:0050794//GO:0030154//GO:0010604//GO:0019222//GO:0031326//GO:0061056//GO:0032502//GO:1902680//GO:0060255//GO:0043170//GO:0009889//GO:0071704//GO:0006725//GO:0010556//GO:0002244//GO:0048534//GO:0007275//GO:…	organic substance biosynthetic process//regulation of primary metabolic process//hematopoietic stem cell differentiation//single-organism cellular process//anterior/posterior pattern specification//cellular biosynthetic process//anatomical structure morphogenesis//regulation of nucleobase-containing compound metabolic process//regulation of transcription, DNA-templated//cellular developmental pro…	GO:0043227//GO:0005737//GO:0043226//GO:0005622//GO:0044464//GO:0005575//GO:0005634//GO:0043231//GO:0044424//GO:0043229//GO:0005623	membrane-bounded organelle//cytoplasm//organelle//intracellular//cell part//cellular_component//nucleus//intracellular membrane-bounded organelle//intracellular part//intracellular organelle//cell	GO:0001071//GO:0003700//GO:0019904//GO:0043565//GO:0001046//GO:0044212//GO:0001159//GO:0005488//GO:0000987//GO:0003677//GO:0000981//GO:0003690//GO:0001012//GO:0000976//GO:0000977//GO:0071837//GO:0000975//GO:0003682//GO:0097159//GO:0005515//GO:0000978//GO:0003674//GO:0003676//GO:0044877//GO:0001067//GO:0001047//GO:0000982//GO:0001228//GO:1990837//GO:0001077//GO:1901363	nucleic acid binding transcription factor activity//transcription factor activity, sequence-specific DNA binding//protein domain specific binding//sequence-specific DNA binding//core promoter sequence-specific DNA binding//transcription regulatory region DNA binding//core promoter proximal region DNA binding//binding//core promoter proximal region sequence-specific DNA binding//DNA binding//RNA p…	--	--
ENSG00000005108	chr7	-	11370357	11832198	10663	8	6	12	15	0.082934535	0.052768237	0.105101466	0.133541526	0.082934535	0.052768237	0.105101466	0.133541526	0	0	-0.27985	0.85636	0.99889	FALSE	0	0	1.0854	0.6761	0.99921	FALSE	0	0	0.22842	0.89829	0.99964	FALSE	0	0	0.5685	0.91054	0.99975	FALSE	GO:0048514//GO:0032501//GO:0048731//GO:0008150//GO:0048646//GO:0044767//GO:0048856//GO:0044707//GO:0048869//GO:0009987//GO:0030154//GO:0044763//GO:0009653//GO:0032502//GO:0072359//GO:0007275//GO:0001525//GO:0072358//GO:0001944//GO:0001568//GO:0044699	blood vessel morphogenesis//multicellular organismal process//system development//biological_process//anatomical structure formation involved in morphogenesis//single-organism developmental process//anatomical structure development//single-multicellular organism process//cellular developmental process//cellular process//cell differentiation//single-organism cellular process//anatomical structure …	GO:0005575//GO:0043230//GO:0065010//GO:0071944//GO:0016020//GO:0005576//GO:0005623//GO:0044425//GO:0016021//GO:1903561//GO:0031224//GO:0043227//GO:0031988//GO:0005886//GO:0044421//GO:0031982//GO:0044464//GO:0043226//GO:0070062	cellular_component//extracellular organelle//extracellular membrane-bounded organelle//cell periphery//membrane//extracellular region//cell//membrane part//integral component of membrane//extracellular vesicle//intrinsic component of membrane//membrane-bounded organelle//membrane-bounded vesicle//plasma membrane//extracellular region part//vesicle//cell part//organelle//extracellular exosome	--	--	--	--
ENSG00000005156	chr17	+	34980494	35009743	8400	238	274	241	268	7.359024317	7.187365772	6.29567676	7.116356924	7.359024317	7.187365772	6.29567676	7.116356924	13.17421554	10.41972607	0.3384	0.95425	0.99889	FALSE	10.49789378	12.64492845	-0.26846	0.98095	0.99921	FALSE	11.00853096	10.56238167	0.059687	0.77592	0.99964	FALSE	10.97159528	10.95932892	0.0016139	0.71437	0.99975	FALSE	GO:0006139//GO:0000018//GO:0019438//GO:0046483//GO:0008156//GO:0008150//GO:0010823//GO:0048523//GO:0006281//GO:0051171//GO:0045910//GO:0006807//GO:0090304//GO:0016043//GO:0097681//GO:0065007//GO:0048519//GO:0009058//GO:0009892//GO:0006996//GO:0032042//GO:0006303//GO:0006310//GO:0051053//GO:1901360//GO:1901859//GO:0006974//GO:0050789//GO:0018130//GO:0090298//GO:0007005//GO:0051128//GO:0009059//GO:…	nucleobase-containing compound metabolic process//regulation of DNA recombination//aromatic compound biosynthetic process//heterocycle metabolic process//negative regulation of DNA replication//biological_process//negative regulation of mitochondrion organization//negative regulation of cellular process//DNA repair//regulation of nitrogen compound metabolic process//negative regulation of DNA rec…	GO:0043233//GO:0043231//GO:0043228//GO:0000794//GO:0032991//GO:0005623//GO:0043229//GO:0044424//GO:0005654//GO:0031974//GO:0000228//GO:0044454//GO:0005634//GO:0044427//GO:0005575//GO:0043226//GO:0031981//GO:0005739//GO:0044464//GO:0043234//GO:0005622//GO:0005737//GO:0044428//GO:0044422//GO:0043227//GO:0070421//GO:0044446//GO:0043232//GO:0000795//GO:0005694//GO:0070013//GO:0044444//GO:0000793	organelle lumen//intracellular membrane-bounded organelle//non-membrane-bounded organelle//condensed nuclear chromosome//macromolecular complex//cell//intracellular organelle//intracellular part//nucleoplasm//membrane-enclosed lumen//nuclear chromosome//nuclear chromosome part//nucleus//chromosomal part//cellular_component//organelle//nuclear lumen//mitochondrion//cell part//protein complex//intr…	GO:0008270//GO:0032559//GO:1901363//GO:0005524//GO:0017076//GO:0016886//GO:0046872//GO:0003909//GO:0032555//GO:0097367//GO:0003824//GO:1901265//GO:0032550//GO:0003674//GO:0005515//GO:0097159//GO:0003676//GO:0003910//GO:0046914//GO:0003677//GO:0043168//GO:0030554//GO:0005488//GO:0016874//GO:0032553//GO:0043169//GO:0032549//GO:0000166//GO:0001883//GO:0036094//GO:0035639//GO:0043167//GO:0001882	zinc ion binding//adenyl ribonucleotide binding//heterocyclic compound binding//ATP binding//purine nucleotide binding//ligase activity, forming phosphoric ester bonds//metal ion binding//DNA ligase activity//purine ribonucleotide binding//carbohydrate derivative binding//catalytic activity//nucleoside phosphate binding//purine ribonucleoside binding//molecular_function//protein binding//organic …	--	--
ENSG00000005175	chr12	-	47661249	47706061	4370	547	487	376	527	17.63590147	13.32033668	10.2418941	14.59152219	17.63590147	13.32033668	10.2418941	14.59152219	23.41548528	23.94785781	-0.032434	0.33219	0.99889	FALSE	20.64324634	22.47474508	-0.12263	0.7644	0.99921	FALSE	21.64737245	16.4790685	0.39356	0.27652	0.99964	FALSE	17.11750965	25.18803748	-0.55727	0.079466	0.99975	FALSE	--	--	--	--	GO:0005515//GO:0003674//GO:0005488	protein binding//molecular_function//binding	--	--
ENSG00000005187	chr16	+	20610243	20797581	3311	1	3	3	5	0.045574159	0.115988736	0.115510646	0.195689855	0.045574159	0.115988736	0.115510646	0.195689855	0	0	1.7201	0.85167	0.99889	FALSE	0	0	0.50045	0.88047	0.99921	FALSE	0	0	0.64345	0.87984	0.99964	FALSE	0	0	1.5685	0.85285	0.99975	FALSE	GO:0019752//GO:0043436//GO:0071704//GO:0055092//GO:0003008//GO:0006082//GO:0008217//GO:0044255//GO:0044711//GO:0044237//GO:0006633//GO:0006631//GO:0046394//GO:0044699//GO:0009987//GO:0044283//GO:0044249//GO:0042592//GO:0072330//GO:0044710//GO:0044763//GO:1901576//GO:0055088//GO:0032787//GO:0065008//GO:0065007//GO:0003013//GO:0008015//GO:0009058//GO:0048878//GO:0008610//GO:0008150//GO:0044707//GO:…	carboxylic acid metabolic process//oxoacid metabolic process//organic substance metabolic process//sterol homeostasis//system process//organic acid metabolic process//regulation of blood pressure//cellular lipid metabolic process//single-organism biosynthetic process//cellular metabolic process//fatty acid biosynthetic process//fatty acid metabolic process//carboxylic acid biosynthetic process//s…	GO:0044446//GO:0044422//GO:0005737//GO:0043227//GO:0005739//GO:0044464//GO:0005622//GO:0044429//GO:0043226//GO:0044444//GO:0070013//GO:0005623//GO:0043229//GO:0044424//GO:0043233//GO:0043231//GO:0005575//GO:0005759//GO:0031974	intracellular organelle part//organelle part//cytoplasm//membrane-bounded organelle//mitochondrion//cell part//intracellular//mitochondrial part//organelle//cytoplasmic part//intracellular organelle lumen//cell//intracellular organelle//intracellular part//organelle lumen//intracellular membrane-bounded organelle//cellular_component//mitochondrial matrix//membrane-enclosed lumen	GO:0005488//GO:0016874//GO:0043168//GO:0030554//GO:0036094//GO:0001883//GO:0043167//GO:0035639//GO:0001882//GO:0043169//GO:0032553//GO:0000166//GO:0032549//GO:0015645//GO:0016877//GO:0097367//GO:0032555//GO:0032550//GO:1901265//GO:0003824//GO:0047760//GO:0016878//GO:0046872//GO:1901363//GO:0017076//GO:0005524//GO:0032559//GO:0003674//GO:0097159	binding//ligase activity//anion binding//adenyl nucleotide binding//small molecule binding//purine nucleoside binding//ion binding//purine ribonucleoside triphosphate binding//nucleoside binding//cation binding//ribonucleotide binding//nucleotide binding//ribonucleoside binding//fatty acid ligase activity//ligase activity, forming carbon-sulfur bonds//carbohydrate derivative binding//purine ribon…	--	--
ENSG00000005189	chr16	+	20806429	20849668	2722	19	20	23	17	0.872293596	0.778959686	0.892111253	0.67025128	0.872293596	0.778959686	0.892111253	0.67025128	0	0	0.20919	0.93943	0.99889	FALSE	0	0	-0.47098	0.92488	0.99921	FALSE	0	1.008028126	-0.52961	0.85301	0.99964	FALSE	1.047081707	0	0.25918	0.98758	0.99975	FALSE	GO:0008152//GO:0044238//GO:1901360//GO:0090304//GO:0006807//GO:0008150//GO:0046483//GO:0006139//GO:0090305//GO:0009987//GO:0034641//GO:0043170//GO:0006725//GO:0071704//GO:0044237	metabolic process//primary metabolic process//organic cyclic compound metabolic process//nucleic acid metabolic process//nitrogen compound metabolic process//biological_process//heterocycle metabolic process//nucleobase-containing compound metabolic process//nucleic acid phosphodiester bond hydrolysis//cellular process//cellular nitrogen compound metabolic process//macromolecule metabolic process…	GO:0005575//GO:0043230//GO:0005634//GO:0065010//GO:0031974//GO:0005576//GO:0043229//GO:0044424//GO:0005623//GO:0043228//GO:0043231//GO:0043233//GO:0005730//GO:0070013//GO:1903561//GO:0044446//GO:0043232//GO:0044428//GO:0044422//GO:0043227//GO:0031988//GO:0031982//GO:0005622//GO:0044421//GO:0044464//GO:0043226//GO:0031981//GO:0070062	cellular_component//extracellular organelle//nucleus//extracellular membrane-bounded organelle//membrane-enclosed lumen//extracellular region//intracellular organelle//intracellular part//cell//non-membrane-bounded organelle//intracellular membrane-bounded organelle//organelle lumen//nucleolus//intracellular organelle lumen//extracellular vesicle//intracellular organelle part//intracellular non-m…	GO:0016787//GO:0003676//GO:0097159//GO:0004518//GO:0003674//GO:0003824//GO:1901265//GO:0003723//GO:1901363//GO:0016788//GO:0036094//GO:0000166//GO:0004527//GO:0005488	hydrolase activity//nucleic acid binding//organic cyclic compound binding//nuclease activity//molecular_function//catalytic activity//nucleoside phosphate binding//RNA binding//heterocyclic compound binding//hydrolase activity, acting on ester bonds//small molecule binding//nucleotide binding//exonuclease activity//binding	--	--
ENSG00000005194	chr16	-	57428169	57447528	2182	488	453	537	504	22.65473161	17.84075399	21.06179995	20.09320814	22.65473161	17.84075399	21.06179995	20.09320814	21.78072861	21.36481647	0.027815	0.43081	0.99889	FALSE	19.7423077	20.90566637	-0.082603	0.70418	0.99921	FALSE	20.70261047	23.53526538	-0.18501	0.87566	0.99964	FALSE	24.44708161	22.47122905	0.12158	0.80261	0.99975	FALSE	GO:0032502//GO:0043066//GO:0008219//GO:0044710//GO:0016265//GO:0044763//GO:0016226//GO:0050794//GO:0009987//GO:0032259//GO:0043067//GO:0044699//GO:0071840//GO:0060548//GO:0043069//GO:0048534//GO:0022607//GO:0012501//GO:0007275//GO:0031163//GO:0048513//GO:0030097//GO:0032501//GO:0044281//GO:0050789//GO:0042981//GO:0044085//GO:0008152//GO:0044707//GO:0002376//GO:0048856//GO:0010941//GO:0044767//GO:…	developmental process//negative regulation of apoptotic process//cell death//single-organism metabolic process//death//single-organism cellular process//iron-sulfur cluster assembly//regulation of cellular process//cellular process//methylation//regulation of programmed cell death//single-organism process//cellular component organization or biogenesis//negative regulation of cell death//negative …	GO:0005730//GO:0070013//GO:0044444//GO:0031967//GO:0044429//GO:0043226//GO:0031981//GO:0044464//GO:0005739//GO:0005622//GO:0044422//GO:0044428//GO:0005737//GO:0043227//GO:0031970//GO:0043232//GO:0044446//GO:0031974//GO:0031975//GO:0005634//GO:0005758//GO:0005575//GO:0043233//GO:0043231//GO:0043228//GO:0005623//GO:0043229//GO:0044424//GO:0005654//GO:0005740	nucleolus//intracellular organelle lumen//cytoplasmic part//organelle envelope//mitochondrial part//organelle//nuclear lumen//cell part//mitochondrion//intracellular//organelle part//nuclear part//cytoplasm//membrane-bounded organelle//organelle envelope lumen//intracellular non-membrane-bounded organelle//intracellular organelle part//membrane-enclosed lumen//envelope//nucleus//mitochondrial int…	GO:0043169//GO:0009055//GO:0043167//GO:0008168//GO:0016740//GO:0051537//GO:0005488//GO:0051540//GO:0003674//GO:0005515//GO:0051536//GO:0016741//GO:0046872//GO:0003824	cation binding//electron carrier activity//ion binding//methyltransferase activity//transferase activity//2 iron, 2 sulfur cluster binding//binding//metal cluster binding//molecular_function//protein binding//iron-sulfur cluster binding//transferase activity, transferring one-carbon groups//metal ion binding//catalytic activity	--	--
ENSG00000005206	chr19	+	2328615	2354806	3456	547	350	592	611	21.10570703	11.45662049	19.29818139	20.24572981	21.10570703	11.45662049	19.29818139	20.24572981	16.82837751	23.94785781	-0.509	0.051923	0.83565	FALSE	23.93363096	16.15228086	0.5673	0.073661	0.92535	FALSE	25.09780753	25.94576743	-0.047938	0.864	0.99964	FALSE	26.95097264	25.18803748	0.097599	0.7462	0.99975	FALSE	GO:0050896//GO:0033619//GO:0050776//GO:0048583//GO:0006955//GO:0071704//GO:0002682//GO:0043170//GO:0031293//GO:0019538//GO:0050789//GO:0006508//GO:0044238//GO:0008152//GO:0002376//GO:0008150//GO:0065007//GO:0006509	response to stimulus//membrane protein proteolysis//regulation of immune response//regulation of response to stimulus//immune response//organic substance metabolic process//regulation of immune system process//macromolecule metabolic process//membrane protein intracellular domain proteolysis//protein metabolic process//regulation of biological process//proteolysis//primary metabolic process//meta…	GO:0000139//GO:0098562//GO:0031224//GO:0098852//GO:0016021//GO:0030660//GO:0031410//GO:0042175//GO:0098552//GO:0031300//GO:0005789//GO:0000323//GO:0030176//GO:0044444//GO:0044425//GO:0005764//GO:0005794//GO:0044431//GO:0098553//GO:0043226//GO:0044433//GO:0031227//GO:0010008//GO:0044464//GO:0044437//GO:0005886//GO:0016023//GO:0005622//GO:0005798//GO:0098576//GO:0031982//GO:0031988//GO:0043227//GO:…	Golgi membrane//cytoplasmic side of membrane//intrinsic component of membrane//lytic vacuole membrane//integral component of membrane//Golgi-associated vesicle membrane//cytoplasmic vesicle//nuclear outer membrane-endoplasmic reticulum membrane network//side of membrane//intrinsic component of organelle membrane//endoplasmic reticulum membrane//lytic vacuole//integral component of endoplasmic ret…	GO:0042803//GO:0042802//GO:0004190//GO:0070001//GO:0005488//GO:0005515//GO:0003674//GO:0042500//GO:0046983//GO:0004175//GO:0070011//GO:0008233//GO:0016787//GO:0003824	protein homodimerization activity//identical protein binding//aspartic-type endopeptidase activity//aspartic-type peptidase activity//binding//protein binding//molecular_function//aspartic endopeptidase activity, intramembrane cleaving//protein dimerization activity//endopeptidase activity//peptidase activity, acting on L-amino acid peptides//peptidase activity//hydrolase activity//catalytic acti…	--	--
ENSG00000005238	chr9	-	35104112	35116341	5771	181	192	243	252	3.265509786	2.938661389	3.703913081	3.904384704	3.265509786	2.938661389	3.703913081	3.904384704	9.231567091	7.924245453	0.2203	0.82665	0.99889	FALSE	9.871153849	8.860679787	0.1558	0.53813	0.99921	FALSE	10.35130523	10.65003629	-0.041046	0.90383	0.99964	FALSE	11.06264587	8.334615693	0.40851	0.7822	0.99975	FALSE	--	--	GO:0043226//GO:0044464//GO:0005622//GO:0043227//GO:0005634//GO:0005575//GO:0043231//GO:0005623//GO:0044424//GO:0043229	organelle//cell part//intracellular//membrane-bounded organelle//nucleus//cellular_component//intracellular membrane-bounded organelle//cell//intracellular part//intracellular organelle	GO:0005488//GO:0005515//GO:0003674	binding//protein binding//molecular_function	--	--
ENSG00000005243	chr17	-	48026167	48038030	895	698	856	906	744	58.04534831	60.38953242	63.65350097	53.13302985	58.04534831	60.38953242	63.65350097	53.13302985	41.15740328	30.55869241	0.42957	0.86704	0.99889	FALSE	29.1434066	39.50386405	-0.43882	0.59728	0.99921	FALSE	30.5609964	39.70754272	-0.37772	0.45068	0.99964	FALSE	41.24591422	32.14122516	0.35983	0.69348	0.99975	FALSE	GO:0051234//GO:0046907//GO:0015031//GO:0034613//GO:0006810//GO:0006886//GO:0071702//GO:0045184//GO:0051641//GO:0033036//GO:0016192//GO:0008150//GO:0051179//GO:0070727//GO:0008104//GO:0051649	establishment of localization//intracellular transport//protein transport//cellular protein localization//transport//intracellular protein transport//organic substance transport//establishment of protein localization//cellular localization//macromolecule localization//vesicle-mediated transport//biological_process//localization//cellular macromolecule localization//protein localization//establish…	GO:0005801//GO:0043226//GO:0048475//GO:0044464//GO:0044433//GO:0005798//GO:0043234//GO:0031982//GO:0016023//GO:0005622//GO:0031988//GO:0044422//GO:0005737//GO:0043227//GO:0030126//GO:0098588//GO:0030135//GO:0044446//GO:0000139//GO:0033116//GO:0031410//GO:0030660//GO:0044444//GO:0044425//GO:0005794//GO:0044431//GO:0030137//GO:0098805//GO:0032991//GO:0043231//GO:0005623//GO:0043229//GO:0044424//GO:…	cis-Golgi network//organelle//coated membrane//cell part//cytoplasmic vesicle part//Golgi-associated vesicle//protein complex//vesicle//cytoplasmic membrane-bounded vesicle//intracellular//membrane-bounded vesicle//organelle part//cytoplasm//membrane-bounded organelle//COPI vesicle coat//bounding membrane of organelle//coated vesicle//intracellular organelle part//Golgi membrane//endoplasmic reti…	--	--	--	--
ENSG00000005249	chr7	+	107044649	107161811	3745	60	24	55	79	1.79504704	0.609132439	1.390174671	2.029697524	1.79504704	0.609132439	1.390174671	2.029697524	1.153945886	2.626821697	-1.1867	0.31127	0.99889	FALSE	3.094528389	1.107584973	1.4823	0.24594	0.99921	FALSE	3.245052037	2.410502041	0.42891	0.65435	0.99964	FALSE	2.50389104	2.762856031	-0.14199	0.76909	0.99975	FALSE	GO:0038179//GO:1900274//GO:0006091//GO:0010243//GO:0071363//GO:0071901//GO:0033762//GO:0009914//GO:0051246//GO:0090087//GO:0009987//GO:0046903//GO:0035556//GO:0050794//GO:0051174//GO:0055085//GO:1901700//GO:0045184//GO:0043412//GO:0015833//GO:0080090//GO:0071702//GO:0071310//GO:0050877//GO:0001933//GO:0044710//GO:0044763//GO:0030072//GO:0045087//GO:0042592//GO:1903530//GO:0043549//GO:0010562//GO:…	neurotrophin signaling pathway//regulation of phospholipase C activity//generation of precursor metabolites and energy//response to organonitrogen compound//cellular response to growth factor stimulus//negative regulation of protein serine/threonine kinase activity//response to glucagon//hormone transport//regulation of protein metabolic process//regulation of peptide transport//cellular process/…	GO:0005743//GO:0031967//GO:0048471//GO:0030425//GO:0044425//GO:1902494//GO:0044444//GO:0045202//GO:0005815//GO:0097546//GO:0044297//GO:1903561//GO:0044309//GO:1902554//GO:0043232//GO:0044446//GO:0098589//GO:0042995//GO:0005856//GO:0097458//GO:0043025//GO:0043227//GO:0044422//GO:0005737//GO:0031988//GO:0005886//GO:0044421//GO:0005622//GO:0043234//GO:0031982//GO:0044464//GO:0005739//GO:0044429//GO:…	mitochondrial inner membrane//organelle envelope//perinuclear region of cytoplasm//dendrite//membrane part//catalytic complex//cytoplasmic part//synapse//microtubule organizing center//ciliary base//cell body//extracellular vesicle//neuron spine//serine/threonine protein kinase complex//intracellular non-membrane-bounded organelle//intracellular organelle part//membrane region//cell projection//c…	GO:0043167//GO:0036094//GO:0019904//GO:0000166//GO:0032553//GO:0019900//GO:0019207//GO:0030291//GO:0019210//GO:0005488//GO:0030234//GO:0019899//GO:0043168//GO:0030554//GO:0019901//GO:0030551//GO:0004860//GO:0019887//GO:0030552//GO:0097159//GO:0008603//GO:0004862//GO:0005515//GO:0003674//GO:0098772//GO:1901265//GO:0032555//GO:0097367//GO:0051018//GO:0031625//GO:0044389//GO:0017076//GO:0004857//GO:…	ion binding//small molecule binding//protein domain specific binding//nucleotide binding//ribonucleotide binding//kinase binding//kinase regulator activity//protein serine/threonine kinase inhibitor activity//kinase inhibitor activity//binding//enzyme regulator activity//enzyme binding//anion binding//adenyl nucleotide binding//protein kinase binding//cyclic nucleotide binding//protein kinase inh…	--	--
ENSG00000005302	chrX	+	11758159	11775753	3446	837	855	828	721	32.29520436	27.98688719	26.99137532	23.89062388	32.29520436	27.98688719	26.99137532	23.89062388	41.1093222	36.64416267	0.16588	0.52648	0.99889	FALSE	28.24246796	39.45771468	-0.48244	0.51712	0.99921	FALSE	29.61623442	36.28901255	-0.29314	0.62111	0.99964	FALSE	37.69494147	38.54184163	-0.032055	0.4328	0.99975	FALSE	GO:1901362//GO:0010467//GO:0044238//GO:0043984//GO:0043968//GO:0008152//GO:0045814//GO:2000112//GO:0006996//GO:0009892//GO:1903506//GO:1901360//GO:0019538//GO:2001141//GO:0018130//GO:0050789//GO:0036211//GO:0043543//GO:0018393//GO:0034654//GO:0010629//GO:0043933//GO:0040029//GO:0009059//GO:0048523//GO:0051171//GO:0044267//GO:0006807//GO:0090304//GO:0016043//GO:0035601//GO:0065007//GO:0006338//GO:…	organic cyclic compound biosynthetic process//gene expression//primary metabolic process//histone H4-K16 acetylation//histone H2A acetylation//metabolic process//negative regulation of gene expression, epigenetic//regulation of cellular macromolecule biosynthetic process//organelle organization//negative regulation of metabolic process//regulation of nucleic acid-templated transcription//organic …	GO:0005575//GO:0031974//GO:0072487//GO:0005634//GO:1990234//GO:0005654//GO:0031248//GO:0043233//GO:0043231//GO:0032991//GO:0005623//GO:0044424//GO:0043229//GO:1902493//GO:1902494//GO:0044451//GO:0035267//GO:0000123//GO:0070013//GO:0043227//GO:0044428//GO:0044422//GO:0043189//GO:0044446//GO:1902562//GO:0031981//GO:0043226//GO:0044464//GO:0005622//GO:0043234	cellular_component//membrane-enclosed lumen//MSL complex//nucleus//transferase complex//nucleoplasm//protein acetyltransferase complex//organelle lumen//intracellular membrane-bounded organelle//macromolecular complex//cell//intracellular part//intracellular organelle//acetyltransferase complex//catalytic complex//nucleoplasm part//NuA4 histone acetyltransferase complex//histone acetyltransferase…	GO:0005515//GO:0003674//GO:0097159//GO:0003676//GO:0042393//GO:1901363//GO:0005488//GO:0035064//GO:0003677	protein binding//molecular_function//organic cyclic compound binding//nucleic acid binding//histone binding//heterocyclic compound binding//binding//methylated histone binding//DNA binding	--	--
ENSG00000005339	chr16	-	3725054	3880726	10803	1449	1607	1298	2067	30.99115187	29.15822702	23.454497	37.9655291	30.99115187	29.15822702	23.454497	37.9655291	77.26629331	63.43774398	0.2845	0.71719	0.99889	FALSE	80.96696431	74.16204384	0.12665	0.09973	0.99921	FALSE	84.90534888	56.88784817	0.57773	0.0045067	0.25002	FALSE	59.09182854	66.72297314	-0.17522	0.11788	0.99975	FALSE	GO:0071822//GO:0065007//GO:0030718//GO:0002218//GO:0051254//GO:0000278//GO:0001816//GO:0048584//GO:1903047//GO:0006475//GO:0070271//GO:0009058//GO:0031349//GO:2000045//GO:0007166//GO:0006473//GO:0048519//GO:0051253//GO:0044700//GO:0007165//GO:0051171//GO:0009893//GO:0022402//GO:0048523//GO:0098727//GO:0044267//GO:0044764//GO:0016043//GO:0090304//GO:0002768//GO:1901992//GO:0006807//GO:0061418//GO:…	protein complex subunit organization//biological regulation//germ-line stem cell population maintenance//activation of innate immune response//positive regulation of RNA metabolic process//mitotic cell cycle//cytokine production//positive regulation of response to stimulus//mitotic cell cycle process//internal protein amino acid acetylation//protein complex biogenesis//biosynthetic process//posit…	GO:0005654//GO:0031248//GO:0005623//GO:0044424//GO:1902493//GO:0043229//GO:0000785//GO:0043233//GO:0044798//GO:0016604//GO:0032991//GO:0043228//GO:0043231//GO:0005575//GO:0000790//GO:0044427//GO:0044454//GO:0098687//GO:1990234//GO:0005634//GO:0031974//GO:0000228//GO:0043232//GO:0044446//GO:0005667//GO:0043227//GO:0044422//GO:0044428//GO:0005737//GO:0044464//GO:0005622//GO:0000776//GO:0000775//GO:…	nucleoplasm//protein acetyltransferase complex//cell//intracellular part//acetyltransferase complex//intracellular organelle//chromatin//organelle lumen//nuclear transcription factor complex//nuclear body//macromolecular complex//non-membrane-bounded organelle//intracellular membrane-bounded organelle//cellular_component//nuclear chromatin//chromosomal part//nuclear chromosome part//chromosomal r…	GO:0001228//GO:0001227//GO:0016747//GO:0000982//GO:0003824//GO:0001067//GO:0046872//GO:0044877//GO:0001076//GO:0046332//GO:1901363//GO:0008270//GO:0043425//GO:1990837//GO:0002039//GO:0016410//GO:0003682//GO:0000975//GO:0008080//GO:0000977//GO:0005102//GO:0000988//GO:0000976//GO:0001191//GO:0003676//GO:0008134//GO:0042975//GO:0016746//GO:0005515//GO:0003674//GO:0097159//GO:0004402//GO:0001159//GO:…	transcriptional activator activity, RNA polymerase II transcription regulatory region sequence-specific binding//transcriptional repressor activity, RNA polymerase II transcription regulatory region sequence-specific binding//transferase activity, transferring acyl groups other than amino-acyl groups//transcription factor activity, RNA polymerase II core promoter proximal region sequence-specific…	--	--
ENSG00000005379	chr17	-	58301228	58328760	7483	256	167	268	337	5.759717331	3.187524851	5.0942247	6.511345691	5.759717331	3.187524851	5.0942247	6.511345691	8.029540126	11.20777257	-0.48111	0.1957	0.99889	FALSE	13.20070971	7.70694544	0.77638	0.108	0.99921	FALSE	13.84281692	11.74571904	0.237	0.53526	0.99964	FALSE	12.20077816	11.78818573	0.049631	0.76332	0.99975	FALSE	GO:0051649//GO:0007268//GO:0023061//GO:0046717//GO:0015849//GO:0006835//GO:0044700//GO:0051179//GO:0065007//GO:1902578//GO:0051641//GO:0006836//GO:0007267//GO:0008150//GO:0044763//GO:0015711//GO:0071702//GO:0009987//GO:0046942//GO:0046903//GO:0007269//GO:0006811//GO:0006810//GO:0065008//GO:0071705//GO:0001505//GO:0044765//GO:0007154//GO:0014047//GO:0006865//GO:0023052//GO:0044699//GO:0032940//GO:…	establishment of localization in cell//synaptic transmission//signal release//acid secretion//organic acid transport//dicarboxylic acid transport//single organism signaling//localization//biological regulation//single-organism localization//cellular localization//neurotransmitter transport//cell-cell signaling//biological_process//single-organism cellular process//organic anion transport//organic…	GO:0005575//GO:0005829//GO:0043231//GO:0005623//GO:0044424//GO:0043229//GO:0044444//GO:0043227//GO:0005737//GO:0043226//GO:0005739//GO:0044464//GO:0005622	cellular_component//cytosol//intracellular membrane-bounded organelle//cell//intracellular part//intracellular organelle//cytoplasmic part//membrane-bounded organelle//cytoplasm//organelle//mitochondrion//cell part//intracellular	GO:0005102//GO:0005515//GO:0003674//GO:0005488//GO:0030156	receptor binding//protein binding//molecular_function//binding//benzodiazepine receptor binding	--	--
ENSG00000005381	chr17	-	58269856	58280935	3215	18	15	13	18	0.927224402	0.655510284	0.565767242	0.796277601	0.927224402	0.655510284	0.565767242	0.796277601	0	0	-0.12785	0.83071	0.99889	FALSE	0	0	0.026518	0.90829	0.99921	FALSE	0	0	0.37597	0.84557	0.99964	FALSE	0	0	-0.48594	0.76968	0.99975	FALSE	GO:0044117//GO:0009056//GO:0043066//GO:0050896//GO:0070887//GO:0042221//GO:0034614//GO:0040007//GO:0008219//GO:0034374//GO:0016265//GO:0044763//GO:0000305//GO:0044710//GO:0097006//GO:1901700//GO:0050794//GO:0009987//GO:0051707//GO:0043901//GO:0044283//GO:0002149//GO:0043067//GO:0098869//GO:0098754//GO:0050832//GO:0044699//GO:0033554//GO:0044116//GO:0044248//GO:0006082//GO:0010035//GO:0055114//GO:…	growth of symbiont in host//catabolic process//negative regulation of apoptotic process//response to stimulus//cellular response to chemical stimulus//response to chemical//cellular response to reactive oxygen species//growth//cell death//low-density lipoprotein particle remodeling//death//single-organism cellular process//response to oxygen radical//single-organism metabolic process//regulation …	GO:0005615//GO:0042582//GO:1903561//GO:0031410//GO:0044444//GO:0000323//GO:0005764//GO:0070062//GO:0043226//GO:0005739//GO:0044464//GO:0030141//GO:0031982//GO:0005622//GO:0044421//GO:0016023//GO:0031988//GO:0005737//GO:0043227//GO:0005773//GO:0065010//GO:0005634//GO:0012505//GO:0043230//GO:0005575//GO:0043231//GO:0005766//GO:0005623//GO:0043229//GO:0044424//GO:0005576	extracellular space//azurophil granule//extracellular vesicle//cytoplasmic vesicle//cytoplasmic part//lytic vacuole//lysosome//extracellular exosome//organelle//mitochondrion//cell part//secretory granule//vesicle//intracellular//extracellular region part//cytoplasmic membrane-bounded vesicle//membrane-bounded vesicle//cytoplasm//membrane-bounded organelle//vacuole//extracellular membrane-bounded…	GO:0043169//GO:0043167//GO:1901681//GO:0016209//GO:0005539//GO:0016491//GO:0043168//GO:0005488//GO:0008201//GO:0003674//GO:0097159//GO:0003682//GO:0016684//GO:0004601//GO:1901363//GO:0046906//GO:0044877//GO:0046872//GO:0020037//GO:0097367//GO:0003824	cation binding//ion binding//sulfur compound binding//antioxidant activity//glycosaminoglycan binding//oxidoreductase activity//anion binding//binding//heparin binding//molecular_function//organic cyclic compound binding//chromatin binding//oxidoreductase activity, acting on peroxide as acceptor//peroxidase activity//heterocyclic compound binding//tetrapyrrole binding//macromolecular complex bind…	--	--
ENSG00000005421	chr7	-	95297676	95324707	2568	3	0	0	1	0.125683487	0	0	0.035977967	0.125683487	0	0	0.035977967	0	0	NA	NA	NA	NA	0	0	NA	NA	NA	NA	0	0	NA	NA	NA	NA	0	0	NA	NA	NA	NA	GO:0006644//GO:0032370//GO:0044093//GO:0006629//GO:0044281//GO:0050789//GO:0044712//GO:0044106//GO:0036211//GO:0006796//GO:0032374//GO:0016311//GO:0019538//GO:0033344//GO:0008152//GO:0032376//GO:0048518//GO:0009308//GO:0044238//GO:0051098//GO:0006576//GO:0065009//GO:0009605//GO:0008150//GO:0042439//GO:0097164//GO:0006650//GO:0033036//GO:1902578//GO:0046470//GO:0009991//GO:0046434//GO:0065007//GO:…	phospholipid metabolic process//positive regulation of lipid transport//positive regulation of molecular function//lipid metabolic process//small molecule metabolic process//regulation of biological process//single-organism catabolic process//cellular amine metabolic process//protein modification process//phosphate-containing compound metabolic process//regulation of cholesterol transport//dephos…	GO:0065010//GO:0005575//GO:1990777//GO:0043230//GO:0044424//GO:0043229//GO:0032994//GO:0005623//GO:0032991//GO:0043231//GO:0005576//GO:0072562//GO:1903561//GO:0005615//GO:0044421//GO:0005622//GO:0031982//GO:0044464//GO:0043226//GO:0070062//GO:0034364//GO:0034366//GO:0043227//GO:0034358//GO:0031988	extracellular membrane-bounded organelle//cellular_component//lipoprotein particle//extracellular organelle//intracellular part//intracellular organelle//protein-lipid complex//cell//macromolecular complex//intracellular membrane-bounded organelle//extracellular region//blood microparticle//extracellular vesicle//extracellular space//extracellular region part//intracellular//vesicle//cell part//o…	GO:0046983//GO:0005515//GO:0003674//GO:0016787//GO:0003824//GO:0005543//GO:0046872//GO:0016791//GO:0004063//GO:0042802//GO:0042803//GO:0008289//GO:0052689//GO:0043167//GO:0016788//GO:0043169//GO:0043168//GO:0005488//GO:0042578//GO:0004064//GO:0005509	protein dimerization activity//protein binding//molecular_function//hydrolase activity//catalytic activity//phospholipid binding//metal ion binding//phosphatase activity//aryldialkylphosphatase activity//identical protein binding//protein homodimerization activity//lipid binding//carboxylic ester hydrolase activity//ion binding//hydrolase activity, acting on ester bonds//cation binding//anion bin…	--	--
ENSG00000005436	chr2	-	75652000	75710989	4440	405	359	329	364	10.57341977	7.951165678	7.256687937	8.160964372	10.57341977	7.951165678	7.256687937	8.160964372	17.26110722	17.73104646	-0.038753	0.39727	0.99889	FALSE	14.25833334	16.56762523	-0.21656	0.94233	0.99921	FALSE	14.95188534	14.41918494	0.052338	0.75023	0.99964	FALSE	14.97782095	18.64927821	-0.31629	0.27579	0.99975	FALSE	GO:0071704//GO:0006725//GO:0010556//GO:0060255//GO:0031327//GO:0043170//GO:0022607//GO:0010605//GO:0009889//GO:0031323//GO:0034641//GO:0009890//GO:1902679//GO:0051252//GO:1903507//GO:0044260//GO:0022618//GO:0034645//GO:0016070//GO:0008380//GO:0006357//GO:0097659//GO:0071826//GO:0044271//GO:0031324//GO:0016071//GO:0006366//GO:0051172//GO:0045892//GO:0044237//GO:0006351//GO:0071840//GO:0044249//GO:…	organic substance metabolic process//cellular aromatic compound metabolic process//regulation of macromolecule biosynthetic process//regulation of macromolecule metabolic process//negative regulation of cellular biosynthetic process//macromolecule metabolic process//cellular component assembly//negative regulation of macromolecule metabolic process//regulation of biosynthetic process//regulation …	GO:0043227//GO:0044422//GO:0044428//GO:0043232//GO:0044446//GO:1990904//GO:0005681//GO:0030529//GO:0031981//GO:0043226//GO:0044464//GO:0005622//GO:0070013//GO:0005730//GO:0005654//GO:0043233//GO:0032991//GO:0043228//GO:0043231//GO:0005623//GO:0044424//GO:0043229//GO:0005575//GO:0005684//GO:0071014//GO:0031974//GO:0071008//GO:0005634	membrane-bounded organelle//organelle part//nuclear part//intracellular non-membrane-bounded organelle//intracellular organelle part//ribonucleoprotein complex//spliceosomal complex//intracellular ribonucleoprotein complex//nuclear lumen//organelle//cell part//intracellular//intracellular organelle lumen//nucleolus//nucleoplasm//organelle lumen//macromolecular complex//non-membrane-bounded organe…	GO:0001159//GO:0005488//GO:0000987//GO:0044212//GO:0000981//GO:0003677//GO:0003690//GO:0001012//GO:0001071//GO:0003700//GO:0043565//GO:0001078//GO:0001067//GO:0001227//GO:0000982//GO:1990837//GO:1901363//GO:0000977//GO:0000976//GO:0000975//GO:0003674//GO:0000978//GO:0097159//GO:0003676	core promoter proximal region DNA binding//binding//core promoter proximal region sequence-specific DNA binding//transcription regulatory region DNA binding//RNA polymerase II transcription factor activity, sequence-specific DNA binding//DNA binding//double-stranded DNA binding//RNA polymerase II regulatory region DNA binding//nucleic acid binding transcription factor activity//transcription fact…	--	--
ENSG00000005448	chr2	+	74421678	74425755	2356	15	6	20	11	0.751698521	0.255081869	0.846768183	0.473396202	0.751698521	0.255081869	0.846768183	0.473396202	0	0	-1.1867	0.61266	0.99889	FALSE	0	0	0.63795	0.79682	0.99921	FALSE	0	0	-0.95601	0.74418	0.99964	FALSE	0	0	0.39858	0.94013	0.99975	FALSE	--	--	--	--	GO:0005515//GO:0003674//GO:0005488	protein binding//molecular_function//binding	--	--
ENSG00000005469	chr7	+	87345681	87399795	3175	249	202	244	270	7.900207824	5.437088996	6.540502163	7.356692108	7.900207824	5.437088996	6.540502163	7.356692108	9.712377877	10.90131004	-0.16661	0.39475	0.99889	FALSE	10.57623627	9.322173526	0.18209	0.49966	0.99921	FALSE	11.09068418	10.6938636	0.052565	0.78368	0.99964	FALSE	11.10817116	11.46585253	-0.045722	0.65317	0.99975	FALSE	GO:1901360//GO:0015718//GO:0015849//GO:0033865//GO:0046128//GO:0006629//GO:0033540//GO:0006796//GO:0044281//GO:0044712//GO:0072329//GO:0008152//GO:0044238//GO:0015936//GO:0006732//GO:0033036//GO:0006635//GO:0016042//GO:0006139//GO:1902578//GO:0008150//GO:0046483//GO:0006753//GO:0097164//GO:0051179//GO:0006807//GO:0046395//GO:0019637//GO:0044242//GO:1901135//GO:0015908//GO:0006810//GO:0009056//GO:…	organic cyclic compound metabolic process//monocarboxylic acid transport//organic acid transport//nucleoside bisphosphate metabolic process//purine ribonucleoside metabolic process//lipid metabolic process//fatty acid beta-oxidation using acyl-CoA oxidase//phosphate-containing compound metabolic process//small molecule metabolic process//single-organism catabolic process//monocarboxylic acid cata…	GO:0044438//GO:0031974//GO:0044439//GO:0005575//GO:0043231//GO:0031907//GO:0043233//GO:0005777//GO:0043229//GO:0044424//GO:0005623//GO:0070013//GO:0044444//GO:0043226//GO:0005622//GO:0005739//GO:0044464//GO:0042579//GO:0044422//GO:0005737//GO:0043227//GO:0005782//GO:0044446	microbody part//membrane-enclosed lumen//peroxisomal part//cellular_component//intracellular membrane-bounded organelle//microbody lumen//organelle lumen//peroxisome//intracellular organelle//intracellular part//cell//intracellular organelle lumen//cytoplasmic part//organelle//intracellular//mitochondrion//cell part//microbody//organelle part//cytoplasm//membrane-bounded organelle//peroxisomal ma…	GO:0003674//GO:0016746//GO:0005515//GO:0016406//GO:0016415//GO:0005102//GO:0016414//GO:0016747//GO:0003824//GO:0008458//GO:0016740//GO:0008374//GO:0005488	molecular_function//transferase activity, transferring acyl groups//protein binding//carnitine O-acyltransferase activity//octanoyltransferase activity//receptor binding//O-octanoyltransferase activity//transferase activity, transferring acyl groups other than amino-acyl groups//catalytic activity//carnitine O-octanoyltransferase activity//transferase activity//O-acyltransferase activity//binding	--	--
ENSG00000005471	chr7	-	87401697	87480435	4020	162	332	218	270	3.829916453	6.658681971	4.354245159	5.481730712	3.829916453	6.658681971	4.354245159	5.481730712	15.9629181	7.092418582	1.1704	0.20019	0.99889	FALSE	10.57623627	15.32159213	-0.53474	0.62296	0.99921	FALSE	11.09068418	9.554353545	0.21512	0.60123	0.99964	FALSE	9.924513575	7.459711283	0.41188	0.78982	0.99975	FALSE	GO:0009987//GO:0055085//GO:0044710//GO:0044763//GO:0042221//GO:0050896//GO:0006810//GO:0044765//GO:0071704//GO:0006855//GO:0044237//GO:0051234//GO:0042908//GO:0044255//GO:0044699//GO:0015893//GO:0008152//GO:0044238//GO:0006629//GO:0044281//GO:0051179//GO:0042493//GO:0008150//GO:1902578	cellular process//transmembrane transport//single-organism metabolic process//single-organism cellular process//response to chemical//response to stimulus//transport//single-organism transport//organic substance metabolic process//drug transmembrane transport//cellular metabolic process//establishment of localization//xenobiotic transport//cellular lipid metabolic process//single-organism process…	GO:0044425//GO:0016021//GO:1903561//GO:0031224//GO:0043227//GO:0005911//GO:0031988//GO:0005886//GO:0044421//GO:0031982//GO:0046581//GO:0044464//GO:0043226//GO:0070062//GO:0005575//GO:0043230//GO:0005887//GO:0065010//GO:0071944//GO:0044459//GO:0016020//GO:0005576//GO:0031226//GO:0005623//GO:0030054	membrane part//integral component of membrane//extracellular vesicle//intrinsic component of membrane//membrane-bounded organelle//cell-cell junction//membrane-bounded vesicle//plasma membrane//extracellular region part//vesicle//intercellular canaliculus//cell part//organelle//extracellular exosome//cellular_component//extracellular organelle//integral component of plasma membrane//extracellular…	GO:0001882//GO:0035639//GO:0043167//GO:0008559//GO:0001883//GO:0036094//GO:0032549//GO:0017111//GO:0000166//GO:0032553//GO:0016462//GO:0042623//GO:0015238//GO:0005488//GO:0016820//GO:0016817//GO:0022804//GO:0090484//GO:0043168//GO:0030554//GO:0022857//GO:0005215//GO:0016787//GO:0043492//GO:0016887//GO:0015399//GO:0097159//GO:0003674//GO:0003824//GO:0015405//GO:0032550//GO:1901265//GO:0032555//GO:…	nucleoside binding//purine ribonucleoside triphosphate binding//ion binding//xenobiotic-transporting ATPase activity//purine nucleoside binding//small molecule binding//ribonucleoside binding//nucleoside-triphosphatase activity//nucleotide binding//ribonucleotide binding//pyrophosphatase activity//ATPase activity, coupled//drug transmembrane transporter activity//binding//hydrolase activity, acti…	--	--
ENSG00000005483	chr7	+	105014179	105114361	6874	546	801	388	619	11.86634172	14.76837214	7.124231643	11.55299284	11.86634172	14.76837214	7.124231643	11.55299284	38.51294396	23.90407744	0.68809	0.39216	0.99889	FALSE	24.24700092	36.96564849	-0.60838	0.34117	0.99921	FALSE	25.42642039	17.00499622	0.58037	0.11888	0.99964	FALSE	17.66381315	25.14198988	-0.5093	0.097171	0.99975	FALSE	GO:0051171//GO:0044700//GO:0007165//GO:0022402//GO:0048523//GO:0009893//GO:1902107//GO:0044267//GO:0016043//GO:0006807//GO:0018022//GO:0090304//GO:0071396//GO:0065007//GO:0051254//GO:0048731//GO:2000026//GO:0009058//GO:0048519//GO:0002520//GO:0006139//GO:0001775//GO:0031328//GO:0030854//GO:0044707//GO:0030851//GO:0006325//GO:0032774//GO:0071300//GO:0071229//GO:0019438//GO:0034101//GO:0048856//GO:…	regulation of nitrogen compound metabolic process//single organism signaling//signal transduction//cell cycle process//negative regulation of cellular process//positive regulation of metabolic process//positive regulation of leukocyte differentiation//cellular protein metabolic process//cellular component organization//nitrogen compound metabolic process//peptidyl-lysine methylation//nucleic acid…	GO:0005654//GO:0005576//GO:0016020//GO:0043233//GO:0016604//GO:0032991//GO:0043231//GO:0005623//GO:0045171//GO:0044424//GO:0043229//GO:0005575//GO:0031974//GO:0071944//GO:0005634//GO:1990234//GO:0043227//GO:0044422//GO:0005737//GO:0044428//GO:0044446//GO:0034708//GO:0031981//GO:0070688//GO:0035097//GO:0043226//GO:0044464//GO:0005886//GO:0044421//GO:0005622//GO:0043234//GO:1902494//GO:0044451//GO:…	nucleoplasm//extracellular region//membrane//organelle lumen//nuclear body//macromolecular complex//intracellular membrane-bounded organelle//cell//intercellular bridge//intracellular part//intracellular organelle//cellular_component//membrane-enclosed lumen//cell periphery//nucleus//transferase complex//membrane-bounded organelle//organelle part//cytoplasm//nuclear part//intracellular organelle …	GO:0046872//GO:0003824//GO:0008270//GO:0008276//GO:0016741//GO:0000988//GO:0008757//GO:0042800//GO:0005515//GO:0003674//GO:0016278//GO:0008170//GO:0000989//GO:0005488//GO:0016740//GO:0018024//GO:0003713//GO:0046914//GO:0019899//GO:0043169//GO:0042054//GO:0008168//GO:0043167//GO:0016279//GO:0003712	metal ion binding//catalytic activity//zinc ion binding//protein methyltransferase activity//transferase activity, transferring one-carbon groups//transcription factor activity, protein binding//S-adenosylmethionine-dependent methyltransferase activity//histone methyltransferase activity (H3-K4 specific)//protein binding//molecular_function//lysine N-methyltransferase activity//N-methyltransferas…	--	--
ENSG00000005486	chr7	+	75842602	75888926	1878	183	173	236	217	8.615971295	6.909954062	9.387441746	8.77389706	8.615971295	6.909954062	9.387441746	8.77389706	8.318026598	8.011806176	0.054114	0.6544	0.99889	FALSE	8.500160259	7.983841683	0.090407	0.62723	0.99921	FALSE	8.913623951	10.34324512	-0.2146	0.88221	0.99964	FALSE	10.74396882	8.426710894	0.35049	0.8514	0.99975	FALSE	GO:0008150//GO:0019538//GO:0008152//GO:0044238//GO:0006508//GO:0043170//GO:0071704	biological_process//protein metabolic process//metabolic process//primary metabolic process//proteolysis//macromolecule metabolic process//organic substance metabolic process	GO:0044424//GO:0043229//GO:0005623//GO:0043231//GO:0043233//GO:0016020//GO:0005654//GO:0012505//GO:0005634//GO:0031090//GO:0031974//GO:0005575//GO:0005622//GO:0044464//GO:0031981//GO:0043226//GO:0098588//GO:0044446//GO:0043227//GO:0044422//GO:0044428//GO:0005737//GO:0016021//GO:0070013//GO:0031224//GO:0000139//GO:0005794//GO:0048471//GO:0044431//GO:0044425//GO:0044444	intracellular part//intracellular organelle//cell//intracellular membrane-bounded organelle//organelle lumen//membrane//nucleoplasm//endomembrane system//nucleus//organelle membrane//membrane-enclosed lumen//cellular_component//intracellular//cell part//nuclear lumen//organelle//bounding membrane of organelle//intracellular organelle part//membrane-bounded organelle//organelle part//nuclear part/…	GO:0004252//GO:0003824//GO:0017171//GO:0008236//GO:0003674//GO:0016787//GO:0070011//GO:0008233//GO:0004175	serine-type endopeptidase activity//catalytic activity//serine hydrolase activity//serine-type peptidase activity//molecular_function//hydrolase activity//peptidase activity, acting on L-amino acid peptides//peptidase activity//endopeptidase activity	--	--
ENSG00000005513	chr16	+	981808	986979	4153	50	33	29	30	0.691648922	0.387262588	0.338918906	0.35638269	0.691648922	0.387262588	0.338918906	0.35638269	1.586675594	2.189018081	-0.46428	0.57399	0.99889	FALSE	1.175137363	1.522929338	-0.37402	0.94571	0.99921	FALSE	1.232298242	1.270991985	-0.044603	0.96828	0.99964	FALSE	1.320233457	2.302380026	-0.80233	0.50475	0.99975	FALSE	GO:0048483//GO:0044260//GO:0009891//GO:0001701//GO:0012501//GO:0007275//GO:1903507//GO:0051252//GO:0060429//GO:0044702//GO:1902679//GO:0060562//GO:0072197//GO:0009890//GO:0007154//GO:0051173//GO:0061061//GO:0034641//GO:0048762//GO:0060284//GO:0048468//GO:0031323//GO:0014013//GO:0045662//GO:0001822//GO:0009889//GO:0033687//GO:0051716//GO:0010605//GO:0048609//GO:0043170//GO:0072080//GO:0046533//GO:…	autonomic nervous system development//cellular macromolecule metabolic process//positive regulation of biosynthetic process//in utero embryonic development//programmed cell death//multicellular organismal development//negative regulation of nucleic acid-templated transcription//regulation of RNA metabolic process//epithelium development//single organism reproductive process//negative regulation o…	GO:0005667//GO:0044446//GO:0005737//GO:0044428//GO:0044422//GO:0043227//GO:0043234//GO:0005622//GO:0044464//GO:0043226//GO:0043229//GO:0044424//GO:0005623//GO:0043231//GO:0032991//GO:0044798//GO:0005575//GO:0005634	transcription factor complex//intracellular organelle part//cytoplasm//nuclear part//organelle part//membrane-bounded organelle//protein complex//intracellular//cell part//organelle//intracellular organelle//intracellular part//cell//intracellular membrane-bounded organelle//macromolecular complex//nuclear transcription factor complex//cellular_component//nucleus	GO:0044212//GO:0005488//GO:0001046//GO:0001012//GO:0003690//GO:0003677//GO:0000981//GO:0046982//GO:0003700//GO:0001071//GO:0043565//GO:0000979//GO:0001047//GO:0001067//GO:1901363//GO:1990837//GO:0000975//GO:0000976//GO:0000977//GO:0046983//GO:0008134//GO:0003676//GO:0097159//GO:0003674//GO:0005515	transcription regulatory region DNA binding//binding//core promoter sequence-specific DNA binding//RNA polymerase II regulatory region DNA binding//double-stranded DNA binding//DNA binding//RNA polymerase II transcription factor activity, sequence-specific DNA binding//protein heterodimerization activity//transcription factor activity, sequence-specific DNA binding//nucleic acid binding transcrip…	--	--
ENSG00000005700	chr6	-	82169983	82247754	6054	1969	1927	1403	1915	23.89303812	19.83733274	14.3835282	19.95602712	23.89303812	19.83733274	14.3835282	19.95602712	92.65223846	86.20353203	0.10408	0.21177	0.99889	FALSE	75.012935	88.92984349	-0.24553	0.96953	0.99921	FALSE	78.66170445	61.48971571	0.35532	0.053384	0.99964	FALSE	63.87198416	90.66772541	-0.50541	0.0017158	0.087908	FALSE	GO:0031324//GO:0044237//GO:0051234//GO:0061099//GO:0006464//GO:0016482//GO:0006793//GO:0098771//GO:1902582//GO:0044699//GO:0042326//GO:0031323//GO:0007204//GO:0032844//GO:0044260//GO:0071704//GO:0032879//GO:0046907//GO:0060255//GO:0043170//GO:0044765//GO:0010605//GO:0018193//GO:0050730//GO:0019725//GO:0043086//GO:0060401//GO:0055082//GO:0051208//GO:0016310//GO:0051248//GO:0019222//GO:0055074//GO:…	negative regulation of cellular metabolic process//cellular metabolic process//establishment of localization//negative regulation of protein tyrosine kinase activity//cellular protein modification process//cytoplasmic transport//phosphorus metabolic process//inorganic ion homeostasis//single-organism intracellular transport//single-organism process//negative regulation of phosphorylation//regulat…	GO:0044464//GO:0005622//GO:0031981//GO:0043226//GO:0044446//GO:0043227//GO:0044422//GO:0005737//GO:0044428//GO:0070013//GO:0005623//GO:0044424//GO:0043229//GO:0043233//GO:0043231//GO:0016020//GO:0005654//GO:0005634//GO:0031974//GO:0005575	cell part//intracellular//nuclear lumen//organelle//intracellular organelle part//membrane-bounded organelle//organelle part//cytoplasm//nuclear part//intracellular organelle lumen//cell//intracellular part//intracellular organelle//organelle lumen//intracellular membrane-bounded organelle//membrane//nucleoplasm//nucleus//membrane-enclosed lumen//cellular_component	GO:0019901//GO:0019899//GO:0005488//GO:0019210//GO:0030234//GO:0019207//GO:0019900//GO:0004857//GO:0005515//GO:0003674//GO:0098772//GO:0004860//GO:0019887//GO:0030292	protein kinase binding//enzyme binding//binding//kinase inhibitor activity//enzyme regulator activity//kinase regulator activity//kinase binding//enzyme inhibitor activity//protein binding//molecular_function//molecular function regulator//protein kinase inhibitor activity//protein kinase regulator activity//protein tyrosine kinase inhibitor activity	--	--
ENSG00000005801	chr11	-	3339261	3379222	3342	165	187	146	183	7.458322716	7.170917676	5.575607338	7.103754821	7.458322716	7.170917676	5.575607338	7.103754821	8.991161698	7.223759667	0.31576	0.93686	0.99889	FALSE	7.168337914	8.629932918	-0.26771	0.98508	0.99921	FALSE	7.517019277	6.398787237	0.23236	0.65181	0.99964	FALSE	6.646692578	7.597854085	-0.19296	0.58284	0.99975	FALSE	GO:0044238//GO:2000112//GO:0008152//GO:1901362//GO:0010467//GO:0050789//GO:0018130//GO:0009059//GO:0034654//GO:2001141//GO:1901360//GO:1903506//GO:0065007//GO:0009058//GO:0051171//GO:0006807//GO:0090304//GO:0046483//GO:0010468//GO:0008150//GO:0006139//GO:0032774//GO:0019438//GO:0050794//GO:0009987//GO:0006355//GO:0044249//GO:0019219//GO:0080090//GO:1901576//GO:0031326//GO:0019222//GO:0051252//GO:…	primary metabolic process//regulation of cellular macromolecule biosynthetic process//metabolic process//organic cyclic compound biosynthetic process//gene expression//regulation of biological process//heterocycle biosynthetic process//macromolecule biosynthetic process//nucleobase-containing compound biosynthetic process//regulation of RNA biosynthetic process//organic cyclic compound metabolic …	GO:0005575//GO:0005634//GO:0005623//GO:0043229//GO:0044424//GO:0043231//GO:0043227//GO:0044464//GO:0005622//GO:0043226	cellular_component//nucleus//cell//intracellular organelle//intracellular part//intracellular membrane-bounded organelle//membrane-bounded organelle//cell part//intracellular//organelle	GO:0000975//GO:0000977//GO:0000976//GO:0003676//GO:0000978//GO:0003674//GO:0097159//GO:0001067//GO:0046872//GO:1901363//GO:0008270//GO:1990837//GO:0043167//GO:0043169//GO:0043565//GO:0000987//GO:0005488//GO:0001159//GO:0044212//GO:0001012//GO:0003690//GO:0003677//GO:0046914	regulatory region DNA binding//RNA polymerase II regulatory region sequence-specific DNA binding//transcription regulatory region sequence-specific DNA binding//nucleic acid binding//RNA polymerase II core promoter proximal region sequence-specific DNA binding//molecular_function//organic cyclic compound binding//regulatory region nucleic acid binding//metal ion binding//heterocyclic compound bin…	--	--
ENSG00000005810	chr13	-	77044655	77327050	14736	569	495	451	525	8.4606997	6.244175725	5.665687995	6.703983936	8.4606997	6.244175725	5.665687995	6.703983936	23.80013391	24.91102576	-0.065815	0.28715	0.99889	FALSE	20.56490385	22.84394008	-0.15163	0.8147	0.99921	FALSE	21.56521924	19.76611674	0.12568	0.58859	0.99964	FALSE	20.53190653	26.20108469	-0.35176	0.1714	0.99975	FALSE	GO:0044267//GO:0051171//GO:0051179//GO:0016043//GO:0090304//GO:0048666//GO:0006807//GO:0030163//GO:0048731//GO:0065007//GO:0048519//GO:0000902//GO:0009058//GO:0044707//GO:0006139//GO:0032989//GO:0048856//GO:0033036//GO:0032774//GO:0019438//GO:0031175//GO:0046483//GO:0042177//GO:0044767//GO:0008150//GO:0010468//GO:0042330//GO:0097485//GO:0022008//GO:0009605//GO:0021952//GO:0032446//GO:0008104//GO:…	cellular protein metabolic process//regulation of nitrogen compound metabolic process//localization//cellular component organization//nucleic acid metabolic process//neuron development//nitrogen compound metabolic process//protein catabolic process//system development//biological regulation//negative regulation of biological process//cell morphogenesis//biosynthetic process//single-multicellular …	GO:0016020//GO:0043228//GO:0043231//GO:0043005//GO:0005623//GO:0043229//GO:0044424//GO:0005575//GO:0015630//GO:0005634//GO:0097458//GO:0043227//GO:0005856//GO:0042995//GO:0043232//GO:0030424//GO:0043226//GO:0044464//GO:0005622	membrane//non-membrane-bounded organelle//intracellular membrane-bounded organelle//neuron projection//cell//intracellular organelle//intracellular part//cellular_component//microtubule cytoskeleton//nucleus//neuron part//membrane-bounded organelle//cytoskeleton//cell projection//intracellular non-membrane-bounded organelle//axon//organelle//cell part//intracellular	GO:0046872//GO:0003824//GO:0008270//GO:0003674//GO:0005515//GO:0046983//GO:0005488//GO:0016874//GO:0004842//GO:0016740//GO:0046914//GO:0019787//GO:0043169//GO:0043167//GO:0042803//GO:0042802	metal ion binding//catalytic activity//zinc ion binding//molecular_function//protein binding//protein dimerization activity//binding//ligase activity//ubiquitin-protein transferase activity//transferase activity//transition metal ion binding//ubiquitin-like protein transferase activity//cation binding//ion binding//protein homodimerization activity//identical protein binding	--	--
ENSG00000005812	chr13	-	76992598	77027195	3503	723	598	648	816	23.52349936	16.50595733	17.8123301	22.79992596	23.52349936	16.50595733	17.8123301	22.79992596	28.752485	31.65320145	-0.13866	0.16706	0.99889	FALSE	31.96373627	27.59732559	0.21191	0.21229	0.99921	FALSE	33.51851218	28.40009678	0.23906	0.33203	0.99964	FALSE	29.50038898	33.29241517	-0.17446	0.2702	0.99975	FALSE	GO:0009056//GO:0065008//GO:0009314//GO:1901575//GO:0050896//GO:0043412//GO:0009649//GO:0009057//GO:0070647//GO:0031146//GO:0044257//GO:0044265//GO:0042752//GO:0009987//GO:0010498//GO:0006464//GO:0009648//GO:0044237//GO:0044248//GO:0019941//GO:0051603//GO:0043153//GO:0043170//GO:0071704//GO:0044260//GO:0048511//GO:0007623//GO:0019538//GO:0036211//GO:0006511//GO:0050789//GO:0009416//GO:0006508//GO:…	catabolic process//regulation of biological quality//response to radiation//organic substance catabolic process//response to stimulus//macromolecule modification//entrainment of circadian clock//macromolecule catabolic process//protein modification by small protein conjugation or removal//SCF-dependent proteasomal ubiquitin-dependent protein catabolic process//cellular protein catabolic process//…	GO:0070013//GO:0044444//GO:1902494//GO:0043226//GO:0031981//GO:0043234//GO:0005622//GO:0044464//GO:0044422//GO:0044428//GO:0005737//GO:0043227//GO:0044446//GO:0031974//GO:1990234//GO:0005634//GO:0000151//GO:0005829//GO:0005575//GO:0032991//GO:0043231//GO:0043233//GO:0043229//GO:0044424//GO:0031461//GO:0005623//GO:0005654//GO:0019005	intracellular organelle lumen//cytoplasmic part//catalytic complex//organelle//nuclear lumen//protein complex//intracellular//cell part//organelle part//nuclear part//cytoplasm//membrane-bounded organelle//intracellular organelle part//membrane-enclosed lumen//transferase complex//nucleus//ubiquitin ligase complex//cytosol//cellular_component//macromolecular complex//intracellular membrane-bounde…	GO:0019787//GO:0004842//GO:0016740//GO:0005488//GO:0003674//GO:0005515//GO:0061630//GO:0061659//GO:0003824	ubiquitin-like protein transferase activity//ubiquitin-protein transferase activity//transferase activity//binding//molecular_function//protein binding//ubiquitin protein ligase activity//ubiquitin-like protein ligase activity//catalytic activity	--	--
ENSG00000005844	chr16	+	30472658	30523185	5213	21	16	31	41	0.952699146	0.615789625	1.188174626	1.597349629	0.952699146	0.615789625	1.188174626	1.597349629	0	0	-0.25713	0.77629	0.99889	FALSE	1.606021063	0	1.121	0.48098	0.99921	FALSE	1.684140931	1.358646605	0.30984	0.79682	0.99964	FALSE	1.411284041	0	0.54542	0.86574	0.99975	FALSE	GO:0044707//GO:0072657//GO:0051641//GO:0016337//GO:1902578//GO:0001775//GO:0002376//GO:0033036//GO:0051251//GO:0030155//GO:1903037//GO:0050863//GO:0032946//GO:0032944//GO:0009611//GO:0048870//GO:0008150//GO:0050878//GO:0051249//GO:0098609//GO:0098602//GO:0007165//GO:0044700//GO:0044802//GO:0050870//GO:1902531//GO:0016043//GO:0019932//GO:0008284//GO:0051179//GO:0007157//GO:0098742//GO:0065007//GO:…	single-multicellular organism process//protein localization to membrane//cellular localization//single organismal cell-cell adhesion//single-organism localization//cell activation//immune system process//macromolecule localization//positive regulation of lymphocyte activation//regulation of cell adhesion//regulation of leukocyte cell-cell adhesion//regulation of T cell activation//positive regula…	GO:0098802//GO:0030054//GO:0032991//GO:0005623//GO:0098796//GO:0034687//GO:0031226//GO:0009897//GO:0008305//GO:0005576//GO:0016020//GO:0044459//GO:0071944//GO:0065010//GO:0005887//GO:0098797//GO:0043230//GO:0005575//GO:0098636//GO:0070062//GO:0043226//GO:0044464//GO:0031982//GO:0043234//GO:0001772//GO:0005886//GO:0044421//GO:0031988//GO:0005911//GO:0043227//GO:0031224//GO:0009986//GO:1903561//GO:…	plasma membrane receptor complex//cell junction//macromolecular complex//cell//membrane protein complex//integrin alphaL-beta2 complex//intrinsic component of plasma membrane//external side of plasma membrane//integrin complex//extracellular region//membrane//plasma membrane part//cell periphery//extracellular membrane-bounded organelle//integral component of plasma membrane//plasma membrane prot…	GO:0050839//GO:0004872//GO:0046872//GO:0038023//GO:0003674//GO:0005515//GO:0004888//GO:0005488//GO:0004871//GO:0043169//GO:0030369//GO:0043167//GO:0060089	cell adhesion molecule binding//receptor activity//metal ion binding//signaling receptor activity//molecular_function//protein binding//transmembrane signaling receptor activity//binding//signal transducer activity//cation binding//ICAM-3 receptor activity//ion binding//molecular transducer activity	--	--
ENSG00000005882	chr17	+	50094737	50112152	3440	1394	1507	1716	1953	66.38499251	60.88303482	69.04091186	79.87098261	66.38499251	60.88303482	69.04091186	79.87098261	72.45818545	61.0298241	0.24763	0.61639	0.99889	FALSE	76.50144233	69.54710645	0.1375	0.10047	0.99921	FALSE	80.22261556	75.20766369	0.093129	0.36362	0.99964	FALSE	78.12140044	64.19035512	0.28336	0.81515	0.99975	FALSE	GO:0009719//GO:0008150//GO:0016051//GO:0031669//GO:0071495//GO:0048878//GO:0031668//GO:0035384//GO:0006732//GO:1901698//GO:0010675//GO:0050801//GO:0019216//GO:0006468//GO:0071417//GO:0009991//GO:0007166//GO:0071375//GO:0006790//GO:0009058//GO:0065007//GO:0044272//GO:0055080//GO:0006915//GO:0044267//GO:1901653//GO:0071496//GO:0007167//GO:0007165//GO:0044700//GO:0042593//GO:0006629//GO:0006084//GO:…	response to endogenous stimulus//biological_process//carbohydrate biosynthetic process//cellular response to nutrient levels//cellular response to endogenous stimulus//chemical homeostasis//cellular response to extracellular stimulus//thioester biosynthetic process//coenzyme metabolic process//response to nitrogen compound//regulation of cellular carbohydrate metabolic process//ion homeostasis//r…	GO:0043229//GO:0044424//GO:0005623//GO:0032991//GO:0005967//GO:0043231//GO:0045254//GO:0043233//GO:0005654//GO:0005634//GO:0031974//GO:0005575//GO:0005759//GO:0043234//GO:0005622//GO:1990204//GO:0005739//GO:0044464//GO:0044429//GO:0043226//GO:0031981//GO:0098798//GO:0044446//GO:0044422//GO:0005737//GO:0044428//GO:0043227//GO:0070013//GO:0044444//GO:1902494	intracellular organelle//intracellular part//cell//macromolecular complex//mitochondrial pyruvate dehydrogenase complex//intracellular membrane-bounded organelle//pyruvate dehydrogenase complex//organelle lumen//nucleoplasm//nucleus//membrane-enclosed lumen//cellular_component//mitochondrial matrix//protein complex//intracellular//oxidoreductase complex//mitochondrion//cell part//mitochondrial pa…	GO:0016772//GO:0005524//GO:0017076//GO:1901363//GO:0016301//GO:0032559//GO:1901265//GO:0032550//GO:0003824//GO:0097367//GO:0032555//GO:0046983//GO:0097159//GO:0004740//GO:0003674//GO:0005515//GO:0004672//GO:0043168//GO:0030554//GO:0016740//GO:0005488//GO:0042802//GO:0042803//GO:0016773//GO:0043167//GO:0035639//GO:0001882//GO:0036094//GO:0001883//GO:0000166//GO:0032549//GO:0032553	transferase activity, transferring phosphorus-containing groups//ATP binding//purine nucleotide binding//heterocyclic compound binding//kinase activity//adenyl ribonucleotide binding//nucleoside phosphate binding//purine ribonucleoside binding//catalytic activity//carbohydrate derivative binding//purine ribonucleotide binding//protein dimerization activity//organic cyclic compound binding//pyruva…	--	--
ENSG00000005884	chr17	+	50055968	50090481	5479	131	178	178	228	3.888822855	4.48273195	4.46425471	5.812478495	3.888822855	4.48273195	4.46425471	5.812478495	8.558431991	5.735227372	0.5775	0.78938	0.99889	FALSE	8.931043958	8.214588553	0.12064	0.59014	0.99921	FALSE	9.36546664	7.801261152	0.26364	0.5852	0.99964	FALSE	8.10350191	6.032235667	0.42585	0.79609	0.99975	FALSE	GO:0016070//GO:0031344//GO:0006357//GO:1902532//GO:0010631//GO:0044699//GO:0097659//GO:0043954//GO:0023051//GO:0044271//GO:0035023//GO:0035640//GO:0034645//GO:0030509//GO:0040011//GO:0023052//GO:0048522//GO:0031346//GO:0072659//GO:0010033//GO:0051960//GO:0051234//GO:0044237//GO:0090002//GO:0006351//GO:0010976//GO:0044708//GO:0048583//GO:0022610//GO:0071840//GO:0030182//GO:0030030//GO:0006366//GO:…	RNA metabolic process//regulation of cell projection organization//regulation of transcription from RNA polymerase II promoter//negative regulation of intracellular signal transduction//epithelial cell migration//single-organism process//nucleic acid-templated transcription//cellular component maintenance//regulation of signaling//cellular nitrogen compound biosynthetic process//regulation of Rho…	GO:0016323//GO:0043226//GO:0070062//GO:0098636//GO:0044421//GO:0005886//GO:0005622//GO:0043234//GO:0031982//GO:0060076//GO:0044464//GO:0097458//GO:0043227//GO:0005737//GO:0031253//GO:0098858//GO:0030426//GO:0031988//GO:0098589//GO:0042995//GO:0070161//GO:0009986//GO:0031224//GO:0045202//GO:0016021//GO:0005912//GO:0043235//GO:1903561//GO:0071438//GO:0044444//GO:0098552//GO:0097060//GO:0030175//GO:…	basolateral plasma membrane//organelle//extracellular exosome//protein complex involved in cell adhesion//extracellular region part//plasma membrane//intracellular//protein complex//vesicle//excitatory synapse//cell part//neuron part//membrane-bounded organelle//cytoplasm//cell projection membrane//actin-based cell projection//growth cone//membrane-bounded vesicle//membrane region//cell projectio…	GO:0005178//GO:0019899//GO:0005518//GO:0005488//GO:0032403//GO:0043169//GO:0043167//GO:0046982//GO:0019904//GO:0002020//GO:0050839//GO:0001948//GO:0001968//GO:0046872//GO:0044877//GO:0097367//GO:0050840//GO:0043236//GO:0005515//GO:0003674//GO:0046983//GO:0005102	integrin binding//enzyme binding//collagen binding//binding//protein complex binding//cation binding//ion binding//protein heterodimerization activity//protein domain specific binding//protease binding//cell adhesion molecule binding//glycoprotein binding//fibronectin binding//metal ion binding//macromolecular complex binding//carbohydrate derivative binding//extracellular matrix binding//laminin…	--	--
ENSG00000005889	chrX	+	24149173	24216255	7558	612	591	566	722	10.87206986	8.906851187	8.494920945	11.0148264	10.87206986	8.906851187	8.494920945	11.0148264	28.41591745	26.79358131	0.084812	0.45709	0.99889	FALSE	28.2816392	27.27427997	0.052325	0.4277	0.99921	FALSE	29.65731103	24.80625737	0.25768	0.33854	0.99964	FALSE	25.76731506	28.18113151	-0.12919	0.36437	0.99975	FALSE	GO:2001141//GO:1901360//GO:1903506//GO:0032501//GO:0050789//GO:0018130//GO:0009059//GO:0034654//GO:1901362//GO:0010467//GO:0044238//GO:2000112//GO:0008152//GO:0044707//GO:0006139//GO:0032774//GO:0019438//GO:0046483//GO:0044767//GO:0010468//GO:0008150//GO:0051171//GO:0090304//GO:0006807//GO:0065007//GO:0009058//GO:0019222//GO:0032502//GO:0031326//GO:0044249//GO:0019219//GO:1901576//GO:0080090//GO:…	regulation of RNA biosynthetic process//organic cyclic compound metabolic process//regulation of nucleic acid-templated transcription//multicellular organismal process//regulation of biological process//heterocycle biosynthetic process//macromolecule biosynthetic process//nucleobase-containing compound biosynthetic process//organic cyclic compound biosynthetic process//gene expression//primary me…	GO:0031974//GO:0005634//GO:0005575//GO:0043233//GO:0043231//GO:0005623//GO:0043229//GO:0044424//GO:0005654//GO:0070013//GO:0043226//GO:0031981//GO:0044464//GO:0005622//GO:0044422//GO:0044428//GO:0043227//GO:0044446	membrane-enclosed lumen//nucleus//cellular_component//organelle lumen//intracellular membrane-bounded organelle//cell//intracellular organelle//intracellular part//nucleoplasm//intracellular organelle lumen//organelle//nuclear lumen//cell part//intracellular//organelle part//nuclear part//membrane-bounded organelle//intracellular organelle part	GO:0003674//GO:0097159//GO:0003676//GO:0000977//GO:0000976//GO:0000988//GO:0000975//GO:1990837//GO:1901363//GO:0001067//GO:0046872//GO:0043565//GO:0003712//GO:0043169//GO:0003700//GO:0001071//GO:0043167//GO:0003713//GO:0003677//GO:0001012//GO:0003690//GO:0000989//GO:0005488//GO:0044212	molecular_function//organic cyclic compound binding//nucleic acid binding//RNA polymerase II regulatory region sequence-specific DNA binding//transcription regulatory region sequence-specific DNA binding//transcription factor activity, protein binding//regulatory region DNA binding//sequence-specific double-stranded DNA binding//heterocyclic compound binding//regulatory region nucleic acid bindin…	--	--
ENSG00000005893	chrX	-	120427827	120469365	4030	2868	2534	2855	2964	63.10177065	47.2982326	53.070186	56.00415454	63.10177065	47.2982326	53.070186	56.00415454	121.8374532	125.5620771	-0.043443	0.022811	0.5095	FALSE	116.1035715	116.9425134	-0.010387	0.1963	0.99921	FALSE	121.7510663	125.1269696	-0.039458	0.67235	0.99964	FALSE	129.9747076	132.0645183	-0.023012	0.16045	0.99975	FALSE	GO:0044699//GO:0032940//GO:0050817//GO:0051234//GO:0044765//GO:0006950//GO:0050821//GO:0065008//GO:0006810//GO:0050896//GO:0044763//GO:0009987//GO:0046903//GO:0001775//GO:1902578//GO:0044707//GO:0051641//GO:0016192//GO:0009611//GO:0008150//GO:0050878//GO:0030168//GO:0051179//GO:0065007//GO:0042060//GO:0002576//GO:0032501//GO:0006887//GO:0007599//GO:0007596//GO:0051649//GO:0031647	single-organism process//secretion by cell//coagulation//establishment of localization//single-organism transport//response to stress//protein stabilization//regulation of biological quality//transport//response to stimulus//single-organism cellular process//cellular process//secretion//cell activation//single-organism localization//single-multicellular organism process//cellular localization//ve…	GO:0070062//GO:0043226//GO:0044433//GO:0044437//GO:0030141//GO:0044464//GO:0010008//GO:0005622//GO:0044421//GO:0016023//GO:0005886//GO:0031982//GO:0031902//GO:0031988//GO:0043227//GO:0005737//GO:0044422//GO:0030667//GO:0044446//GO:0098588//GO:0005615//GO:0005770//GO:0031224//GO:1903561//GO:0098852//GO:0016021//GO:0031410//GO:0000323//GO:0044444//GO:0044425//GO:0005764//GO:0098805//GO:0043231//GO:…	extracellular exosome//organelle//cytoplasmic vesicle part//vacuolar part//secretory granule//cell part//endosome membrane//intracellular//extracellular region part//cytoplasmic membrane-bounded vesicle//plasma membrane//vesicle//late endosome membrane//membrane-bounded vesicle//membrane-bounded organelle//cytoplasm//organelle part//secretory granule membrane//intracellular organelle part//boundi…	GO:0019899//GO:0005488//GO:0005515//GO:0003674	enzyme binding//binding//protein binding//molecular_function	--	--
ENSG00000005961	chr17	-	44372180	44389505	3333	5	3	7	10	0.22438088	0.114212332	0.265396983	0.385385606	0.22438088	0.114212332	0.265396983	0.385385606	0	0	-0.60178	0.83982	0.99889	FALSE	0	0	1.5004	0.67755	0.99921	FALSE	0	0	0.42106	0.87507	0.99964	FALSE	0	0	0.46897	0.95066	0.99975	FALSE	GO:0007160//GO:0002685//GO:0002576//GO:0030335//GO:0061564//GO:0030198//GO:0007229//GO:0040012//GO:0006928//GO:0050789//GO:0031589//GO:0006887//GO:0032501//GO:0016477//GO:0051649//GO:0051674//GO:0007599//GO:0007596//GO:0009605//GO:0048518//GO:0040017//GO:0016192//GO:0048856//GO:0002376//GO:1902578//GO:0001775//GO:0032989//GO:0016337//GO:0051641//GO:0044707//GO:0022008//GO:0048870//GO:0097485//GO:…	cell-matrix adhesion//regulation of leukocyte migration//platelet degranulation//positive regulation of cell migration//axon development//extracellular matrix organization//integrin-mediated signaling pathway//regulation of locomotion//movement of cell or subcellular component//regulation of biological process//cell-substrate adhesion//exocytosis//multicellular organismal process//cell migration/…	GO:0065010//GO:0031090//GO:0071944//GO:0044459//GO:0012505//GO:0005887//GO:0098797//GO:0043230//GO:0030055//GO:0012506//GO:0005575//GO:0032991//GO:0043231//GO:0031091//GO:0030054//GO:0005924//GO:0098805//GO:0098802//GO:0044424//GO:0098796//GO:0043229//GO:0005623//GO:0008305//GO:0072562//GO:0030659//GO:0009897//GO:0031226//GO:0016020//GO:0005576//GO:0009986//GO:0031224//GO:0005615//GO:0016021//GO:…	extracellular membrane-bounded organelle//organelle membrane//cell periphery//plasma membrane part//endomembrane system//integral component of plasma membrane//plasma membrane protein complex//extracellular organelle//cell-substrate junction//vesicle membrane//cellular_component//macromolecular complex//intracellular membrane-bounded organelle//platelet alpha granule//cell junction//cell-substrat…	GO:0005515//GO:0003674//GO:0046872//GO:0044877//GO:0070051//GO:0050840//GO:0042802//GO:0032403//GO:0043169//GO:0043167//GO:0005488	protein binding//molecular_function//metal ion binding//macromolecular complex binding//fibrinogen binding//extracellular matrix binding//identical protein binding//protein complex binding//cation binding//ion binding//binding	--	--
ENSG00000005981	chr7	+	95478444	95540232	3825	941	676	933	1112	23.61391163	14.39132926	19.78071804	23.96418948	23.61391163	14.39132926	19.78071804	23.96418948	32.50280913	41.19732028	-0.34199	0.033413	0.65321	FALSE	43.55842492	31.19697675	0.48155	0.028269	0.50762	FALSE	45.67718817	40.89088008	0.15969	0.37227	0.99964	FALSE	42.47509709	43.33079208	-0.028775	0.41128	0.99975	FALSE	GO:0032502//GO:0050896//GO:0072359//GO:0051094//GO:0050794//GO:0035556//GO:0030154//GO:0050793//GO:0009987//GO:0048869//GO:0045597//GO:0009653//GO:0070647//GO:0044763//GO:0043412//GO:1901342//GO:0001568//GO:0044237//GO:0023052//GO:0006464//GO:0048522//GO:0044699//GO:0007154//GO:0001944//GO:0072358//GO:0044260//GO:0007275//GO:0071704//GO:2001212//GO:0051716//GO:0043170//GO:0001570//GO:0036211//GO:…	developmental process//response to stimulus//circulatory system development//positive regulation of developmental process//regulation of cellular process//intracellular signal transduction//cell differentiation//regulation of developmental process//cellular process//cellular developmental process//positive regulation of cell differentiation//anatomical structure morphogenesis//protein modificatio…	GO:1902494//GO:0044464//GO:0043234//GO:0005622//GO:0031466//GO:0031462//GO:1990234//GO:0005575//GO:0000151//GO:0031461//GO:0005623//GO:0044424//GO:0032991	catalytic complex//cell part//protein complex//intracellular//Cul5-RING ubiquitin ligase complex//Cul2-RING ubiquitin ligase complex//transferase complex//cellular_component//ubiquitin ligase complex//cullin-RING ubiquitin ligase complex//cell//intracellular part//macromolecular complex	GO:0019899//GO:0004842//GO:0016740//GO:0019787//GO:0005488//GO:0003674//GO:0005515//GO:0061630//GO:0003824//GO:0061659//GO:0044389//GO:0031625	enzyme binding//ubiquitin-protein transferase activity//transferase activity//ubiquitin-like protein transferase activity//binding//molecular_function//protein binding//ubiquitin protein ligase activity//catalytic activity//ubiquitin-like protein ligase activity//ubiquitin-like protein ligase binding//ubiquitin protein ligase binding	--	--
ENSG00000006007	chr16	-	19501689	19522145	2958	1728	2030	1795	1720	51.72842287	51.55341519	45.39751185	44.21743983	51.72842287	51.55341519	45.39751185	44.21743983	97.60458956	75.65246488	0.36756	0.9822	0.99889	FALSE	67.37454214	93.683229	-0.47559	0.33236	0.99921	FALSE	70.65176588	78.67002116	-0.15509	0.87219	0.99964	FALSE	81.71789848	79.57025369	0.038423	0.40639	0.99975	FALSE	GO:0009987//GO:0044710//GO:0044763//GO:0005975//GO:0006066//GO:1901615//GO:0019400//GO:0044262//GO:0071704//GO:0044237//GO:0044699//GO:0044238//GO:0008152//GO:0044723//GO:0044281//GO:0019751//GO:0006629//GO:0006071//GO:0008150	cellular process//single-organism metabolic process//single-organism cellular process//carbohydrate metabolic process//alcohol metabolic process//organic hydroxy compound metabolic process//alditol metabolic process//cellular carbohydrate metabolic process//organic substance metabolic process//cellular metabolic process//single-organism process//primary metabolic process//metabolic process//singl…	GO:0044425//GO:0016021//GO:0031224//GO:0005737//GO:0044464//GO:0005622//GO:0005575//GO:0016020//GO:0005623//GO:0044424	membrane part//integral component of membrane//intrinsic component of membrane//cytoplasm//cell part//intracellular//cellular_component//membrane//cell//intracellular part	GO:0016788//GO:0043167//GO:0047395//GO:0043169//GO:0008889//GO:0005488//GO:0042578//GO:0016787//GO:0008081//GO:0003674//GO:0003824//GO:0046872	hydrolase activity, acting on ester bonds//ion binding//glycerophosphoinositol glycerophosphodiesterase activity//cation binding//glycerophosphodiester phosphodiesterase activity//binding//phosphoric ester hydrolase activity//hydrolase activity//phosphoric diester hydrolase activity//molecular_function//catalytic activity//metal ion binding	--	--
ENSG00000006015	chr19	+	18588685	18592336	2465	1293	956	1454	1052	51.23916792	32.13936851	48.6799416	35.80131104	51.23916792	32.13936851	48.6799416	35.80131104	45.96551114	56.60800757	-0.30045	0.01801	0.43032	FALSE	41.20815019	44.11880144	-0.098464	0.61764	0.99921	FALSE	43.21259169	63.72490851	-0.56041	0.11533	0.99964	FALSE	66.19377403	59.53954746	0.15285	0.77372	0.99975	FALSE	--	--	--	--	GO:0005515//GO:0003674//GO:0005488	protein binding//molecular_function//binding	--	--
ENSG00000006016	chr19	-	18572220	18607741	1792	247	68	260	191	14.44096382	3.372749159	12.84265077	9.589859426	14.44096382	3.372749159	12.84265077	9.589859426	3.269513345	10.81374932	-1.7257	0.011799	0.31633	FALSE	7.481707877	3.138157425	1.2534	0.10317	0.99921	FALSE	7.845632141	11.39510056	-0.53845	0.52523	0.99964	FALSE	11.83657582	11.37375733	0.057543	0.77721	0.99975	FALSE	GO:1901215//GO:0007275//GO:0012501//GO:0001934//GO:0044260//GO:0031323//GO:0060429//GO:0009967//GO:0007154//GO:0043170//GO:0060255//GO:0051716//GO:0018193//GO:0001822//GO:1902533//GO:0071704//GO:0001657//GO:0043069//GO:0044237//GO:0032270//GO:0060548//GO:0008283//GO:0048583//GO:0001655//GO:0042517//GO:0044699//GO:0006793//GO:0023051//GO:0043067//GO:0048522//GO:0006464//GO:0023052//GO:0072163//GO:…	negative regulation of neuron death//multicellular organismal development//programmed cell death//positive regulation of protein phosphorylation//cellular macromolecule metabolic process//regulation of cellular metabolic process//epithelium development//positive regulation of signal transduction//cell communication//macromolecule metabolic process//regulation of macromolecule metabolic process//c…	GO:0044421//GO:0043234//GO:0005615//GO:0005576//GO:0032991//GO:0005575//GO:0097058	extracellular region part//protein complex//extracellular space//extracellular region//macromolecular complex//cellular_component//CRLF-CLCF1 complex	GO:0005488//GO:0005127//GO:0060089//GO:0046982//GO:0004872//GO:0005125//GO:0005126//GO:0019955//GO:0005102//GO:0046983//GO:0005515//GO:0003674	binding//ciliary neurotrophic factor receptor binding//molecular transducer activity//protein heterodimerization activity//receptor activity//cytokine activity//cytokine receptor binding//cytokine binding//receptor binding//protein dimerization activity//protein binding//molecular_function	--	--
ENSG00000006025	chr17	-	47807372	47821834	4497	1135	524	997	751	26.92250016	10.54451762	19.98005978	15.2981569	26.92250016	10.54451762	19.98005978	15.2981569	25.19448519	49.69071044	-0.97987	7.52E-05	0.0047672	FALSE	29.41760532	24.18227192	0.28273	0.17333	0.99921	FALSE	30.84853266	43.69582791	-0.50229	0.25243	0.99964	FALSE	45.38871576	52.26402658	-0.20348	0.14048	0.99975	FALSE	GO:0031329//GO:0051247//GO:0031325//GO:0019538//GO:0050789//GO:0032268//GO:0006508//GO:0031331//GO:0061136//GO:0044238//GO:1901701//GO:0048518//GO:0008152//GO:1903362//GO:1902578//GO:0033036//GO:1903364//GO:1903050//GO:0036315//GO:0008150//GO:0044267//GO:0045732//GO:0009893//GO:0097306//GO:0051179//GO:0030162//GO:0030163//GO:0071396//GO:0065007//GO:0019222//GO:0009896//GO:0006810//GO:0009056//GO:…	regulation of cellular catabolic process//positive regulation of protein metabolic process//positive regulation of cellular metabolic process//protein metabolic process//regulation of biological process//regulation of cellular protein metabolic process//proteolysis//positive regulation of cellular catabolic process//regulation of proteasomal protein catabolic process//primary metabolic process//c…	GO:0071944//GO:0005773//GO:0012505//GO:0005829//GO:0005575//GO:0043231//GO:0005623//GO:0043229//GO:0044424//GO:0005783//GO:0044432//GO:0016020//GO:0097038//GO:0044444//GO:0048471//GO:0043226//GO:0044464//GO:0005776//GO:0005622//GO:0005886//GO:0005737//GO:0044422//GO:0043227//GO:0044446	cell periphery//vacuole//endomembrane system//cytosol//cellular_component//intracellular membrane-bounded organelle//cell//intracellular organelle//intracellular part//endoplasmic reticulum//endoplasmic reticulum part//membrane//perinuclear endoplasmic reticulum//cytoplasmic part//perinuclear region of cytoplasm//organelle//cell part//autophagosome//intracellular//plasma membrane//cytoplasm//orga…	GO:0003674//GO:0005515//GO:0097159//GO:0005496//GO:0015485//GO:0043178//GO:0008289//GO:0036094//GO:0005488//GO:0032934	molecular_function//protein binding//organic cyclic compound binding//steroid binding//cholesterol binding//alcohol binding//lipid binding//small molecule binding//binding//sterol binding	--	--
ENSG00000006042	chr17	+	32927910	32945106	4434	33	13	48	36	1.325656715	0.443033322	1.629072723	1.241936195	1.325656715	0.443033322	1.629072723	1.241936195	0	1.444751933	-1.2088	0.44807	0.99889	FALSE	1.410164836	0	1.233	0.48369	0.99921	FALSE	1.47875789	2.103710872	-0.50855	0.79879	0.99964	FALSE	2.185213998	1.519570817	0.52411	0.8438	0.99975	FALSE	--	--	GO:0044444//GO:0044425//GO:0031224//GO:0016021//GO:0005737//GO:0043227//GO:0043226//GO:0044464//GO:0005622//GO:0005575//GO:0012505//GO:0005783//GO:0016020//GO:0043231//GO:0005623//GO:0043229//GO:0044424	cytoplasmic part//membrane part//intrinsic component of membrane//integral component of membrane//cytoplasm//membrane-bounded organelle//organelle//cell part//intracellular//cellular_component//endomembrane system//endoplasmic reticulum//membrane//intracellular membrane-bounded organelle//cell//intracellular organelle//intracellular part	--	--	--	--
ENSG00000006047	chr17	-	7288252	7294615	4553	97	53	115	84	3.067820869	1.422034183	3.072827649	2.281482787	3.067820869	1.422034183	3.072827649	2.281482787	2.548297166	4.246695077	-0.73681	0.32208	0.99889	FALSE	3.290384616	2.445916816	0.42788	0.57267	0.99921	FALSE	3.450435078	5.040140632	-0.54669	0.66708	0.99964	FALSE	5.235408537	4.46661725	0.22912	0.99797	0.99975	FALSE	GO:0031326//GO:0007286//GO:0032504//GO:0032502//GO:2000113//GO:0043043//GO:0009994//GO:0065008//GO:1901566//GO:0051248//GO:0019222//GO:0006355//GO:0048869//GO:0006518//GO:0051246//GO:0048599//GO:0009987//GO:0050794//GO:0010558//GO:0034249//GO:0030154//GO:0022412//GO:1901576//GO:0080090//GO:0044763//GO:0044249//GO:0043604//GO:0019219//GO:0044237//GO:0006351//GO:0006412//GO:0006366//GO:0031324//GO:…	regulation of cellular biosynthetic process//spermatid development//multicellular organism reproduction//developmental process//negative regulation of cellular macromolecule biosynthetic process//peptide biosynthetic process//oocyte differentiation//regulation of biological quality//organonitrogen compound biosynthetic process//negative regulation of protein metabolic process//regulation of metab…	GO:0070013//GO:0005730//GO:0005622//GO:0044464//GO:0030529//GO:0031981//GO:0043226//GO:1990904//GO:0043232//GO:0044446//GO:0005844//GO:0043227//GO:0044422//GO:0044428//GO:0005737//GO:0005634//GO:0031974//GO:0005575//GO:0044424//GO:0043229//GO:0005623//GO:0032991//GO:0043228//GO:0043231//GO:0043233	intracellular organelle lumen//nucleolus//intracellular//cell part//intracellular ribonucleoprotein complex//nuclear lumen//organelle//ribonucleoprotein complex//intracellular non-membrane-bounded organelle//intracellular organelle part//polysome//membrane-bounded organelle//organelle part//nuclear part//cytoplasm//nucleus//membrane-enclosed lumen//cellular_component//intracellular part//intracel…	GO:0008289//GO:0003729//GO:0003677//GO:0044822//GO:0005488//GO:0003676//GO:0097159//GO:0043021//GO:0003674//GO:0003682//GO:1901363//GO:0003723//GO:0045182//GO:0044877//GO:0003730	lipid binding//mRNA binding//DNA binding//poly(A) RNA binding//binding//nucleic acid binding//organic cyclic compound binding//ribonucleoprotein complex binding//molecular_function//chromatin binding//heterocyclic compound binding//RNA binding//translation regulator activity//macromolecular complex binding//mRNA 3'-UTR binding	--	--
ENSG00000006059	chr17	-	41346092	41350812	1287	0	0	0	0	0	0	0	0	0	0	0	0	NA	NA	NA	NA	NA	NA	NA	NA	NA	NA	NA	NA	NA	NA	NA	NA	NA	NA	NA	NA	NA	NA	NA	NA	--	--	GO:0005575//GO:0005623//GO:0044424//GO:0043229//GO:0032991//GO:0043228//GO:0005576//GO:0044430//GO:0005615//GO:0045111//GO:0044464//GO:0044421//GO:0005622//GO:0043234//GO:0043226//GO:0005856//GO:0043232//GO:0044446//GO:0005882//GO:0044422	cellular_component//cell//intracellular part//intracellular organelle//macromolecular complex//non-membrane-bounded organelle//extracellular region//cytoskeletal part//extracellular space//intermediate filament cytoskeleton//cell part//extracellular region part//intracellular//protein complex//organelle//cytoskeleton//intracellular non-membrane-bounded organelle//intracellular organelle part//int…	GO:0003674//GO:0005198	molecular_function//structural molecule activity	--	--
ENSG00000006062	chr17	-	45263121	45317040	4583	329	668	211	254	5.931353859	10.21669203	3.213826964	3.932523262	5.931353859	10.21669203	3.213826964	3.932523262	32.11816051	14.40373897	1.1569	0.073346	0.99889	FALSE	9.94949634	30.82778176	-1.6315	0.0046439	0.13052	FALSE	10.43345845	9.247562376	0.17407	0.65455	0.99964	FALSE	9.605836534	15.14966057	-0.6573	0.13173	0.99975	FALSE	GO:0080090//GO:0043412//GO:0051174//GO:0045087//GO:0008219//GO:0043549//GO:0002220//GO:0043408//GO:0043406//GO:0016265//GO:0044763//GO:0023056//GO:0044710//GO:0031294//GO:0007346//GO:0050794//GO:0035556//GO:0045089//GO:1903039//GO:0002684//GO:0051246//GO:0009987//GO:0031098//GO:0002223//GO:0043123//GO:0010604//GO:0031295//GO:0019222//GO:0045321//GO:0070489//GO:0016310//GO:0022407//GO:0031347//GO:…	regulation of primary metabolic process//macromolecule modification//regulation of phosphorus metabolic process//innate immune response//cell death//regulation of kinase activity//innate immune response activating cell surface receptor signaling pathway//regulation of MAPK cascade//positive regulation of MAP kinase activity//death//single-organism cellular process//positive regulation of signalin…	GO:0044444//GO:0005737//GO:0005622//GO:0044464//GO:0005829//GO:0005575//GO:0044424//GO:0005623	cytoplasmic part//cytoplasm//intracellular//cell part//cytosol//cellular_component//intracellular part//cell	GO:0000166//GO:0032549//GO:0032553//GO:0035639//GO:0043167//GO:0060089//GO:0001882//GO:0004708//GO:0036094//GO:0001883//GO:0004704//GO:0004871//GO:0004702//GO:0016773//GO:0005488//GO:0016740//GO:0030554//GO:0043168//GO:0005057//GO:0004672//GO:0097159//GO:0003674//GO:0005515//GO:1901265//GO:0032550//GO:0003824//GO:0097367//GO:0032555//GO:0004712//GO:0016301//GO:0004674//GO:0032559//GO:0016772//GO:…	nucleotide binding//ribonucleoside binding//ribonucleotide binding//purine ribonucleoside triphosphate binding//ion binding//molecular transducer activity//nucleoside binding//MAP kinase kinase activity//small molecule binding//purine nucleoside binding//NF-kappaB-inducing kinase activity//signal transducer activity//receptor signaling protein serine/threonine kinase activity//phosphotransferase …	--	--
ENSG00000006071	chr11	-	17392885	17476845	4923	48	43	36	37	1.814114307	1.378693633	1.149497445	1.200894297	1.814114307	1.378693633	1.149497445	1.200894297	2.06748638	2.101457358	-0.023512	0.77844	0.99889	FALSE	1.449336081	1.984423077	-0.45333	0.89863	0.99921	FALSE	1.519834499	1.577783154	-0.053985	0.96928	0.99964	FALSE	1.638910499	2.210284825	-0.4315	0.65575	0.99975	FALSE	GO:0051704//GO:0023057//GO:0098660//GO:0032496//GO:0009719//GO:0007267//GO:0070201//GO:0098662//GO:0008150//GO:0051641//GO:1902578//GO:0033036//GO:1901698//GO:0030001//GO:0050796//GO:0043269//GO:0051224//GO:0065007//GO:0043270//GO:0010817//GO:0090276//GO:0048519//GO:0046883//GO:0010043//GO:0006812//GO:0042886//GO:0002790//GO:0042493//GO:0048523//GO:0007165//GO:0044700//GO:0051179//GO:0050708//GO:…	multi-organism process//negative regulation of signaling//inorganic ion transmembrane transport//response to lipopolysaccharide//response to endogenous stimulus//cell-cell signaling//regulation of establishment of protein localization//inorganic cation transmembrane transport//biological_process//cellular localization//single-organism localization//macromolecule localization//response to nitrogen…	GO:0005623//GO:0043229//GO:0098796//GO:0044424//GO:0043231//GO:0032991//GO:0008076//GO:0016020//GO:0042383//GO:0031226//GO:0005887//GO:0044456//GO:0044459//GO:0071944//GO:0031090//GO:0005575//GO:0034703//GO:0034705//GO:0098797//GO:0044464//GO:0044433//GO:0031982//GO:0043234//GO:0005622//GO:0005886//GO:0016023//GO:0034702//GO:0043226//GO:1902495//GO:0044446//GO:0098588//GO:0031988//GO:1990351//GO:…	cell//intracellular organelle//membrane protein complex//intracellular part//intracellular membrane-bounded organelle//macromolecular complex//voltage-gated potassium channel complex//membrane//sarcolemma//intrinsic component of plasma membrane//integral component of plasma membrane//synapse part//plasma membrane part//cell periphery//organelle membrane//cellular_component//cation channel complex…	GO:0015077//GO:1901363//GO:0005524//GO:0017076//GO:0032559//GO:0042626//GO:0005267//GO:0016818//GO:0005261//GO:0038023//GO:0097367//GO:0032555//GO:0003824//GO:0022891//GO:0015405//GO:1901265//GO:0032550//GO:0022892//GO:0004872//GO:0015399//GO:0016887//GO:0022803//GO:0000149//GO:0003674//GO:0005515//GO:0015075//GO:0097159//GO:0016787//GO:0046873//GO:0005215//GO:0019905//GO:0022838//GO:0043492//GO:…	monovalent inorganic cation transmembrane transporter activity//heterocyclic compound binding//ATP binding//purine nucleotide binding//adenyl ribonucleotide binding//ATPase activity, coupled to transmembrane movement of substances//potassium channel activity//hydrolase activity, acting on acid anhydrides, in phosphorus-containing anhydrides//cation channel activity//signaling receptor activity//c…	--	--
ENSG00000006116	chr16	+	24255553	24362801	3088	0	0	0	0	0	0	0	0	0	0	0	0	NA	NA	NA	NA	NA	NA	NA	NA	NA	NA	NA	NA	NA	NA	NA	NA	NA	NA	NA	NA	NA	NA	NA	NA	GO:0098660//GO:0007267//GO:0098662//GO:0008150//GO:0006816//GO:1902578//GO:0044707//GO:0019226//GO:0030001//GO:0072511//GO:0065007//GO:0043269//GO:0007166//GO:0044700//GO:0007165//GO:0006812//GO:0032409//GO:0051179//GO:0050789//GO:0032501//GO:0010646//GO:2000311//GO:0009966//GO:0035637//GO:0007268//GO:0065009//GO:0003008//GO:0032412//GO:0051234//GO:0048583//GO:0098655//GO:0023052//GO:0044699//GO:…	inorganic ion transmembrane transport//cell-cell signaling//inorganic cation transmembrane transport//biological_process//calcium ion transport//single-organism localization//single-multicellular organism process//transmission of nerve impulse//metal ion transport//divalent inorganic cation transport//biological regulation//regulation of ion transport//cell surface receptor signaling pathway//sin…	GO:0030139//GO:0005623//GO:0098796//GO:0044424//GO:0043229//GO:0098802//GO:0098805//GO:0043231//GO:0032991//GO:0016020//GO:0030659//GO:0031226//GO:0032281//GO:0005887//GO:0044459//GO:0031090//GO:0071944//GO:0005575//GO:0005891//GO:0030666//GO:0034703//GO:0012506//GO:0098797//GO:0044433//GO:0044464//GO:0005622//GO:0005886//GO:0016023//GO:0008328//GO:0031982//GO:0043234//GO:0034702//GO:0043226//GO:…	endocytic vesicle//cell//membrane protein complex//intracellular part//intracellular organelle//plasma membrane receptor complex//whole membrane//intracellular membrane-bounded organelle//macromolecular complex//membrane//cytoplasmic vesicle membrane//intrinsic component of plasma membrane//AMPA glutamate receptor complex//integral component of plasma membrane//plasma membrane part//organelle mem…	GO:0005261//GO:0016247//GO:0022892//GO:0022891//GO:0072509//GO:0022843//GO:0015085//GO:0005244//GO:0022803//GO:0098772//GO:0003674//GO:0015075//GO:0005215//GO:0046873//GO:0022838//GO:0005245//GO:0022857//GO:0008324//GO:0022890//GO:0005216//GO:0022836//GO:0005262//GO:0015267//GO:0022832	cation channel activity//channel regulator activity//substrate-specific transporter activity//substrate-specific transmembrane transporter activity//divalent inorganic cation transmembrane transporter activity//voltage-gated cation channel activity//calcium ion transmembrane transporter activity//voltage-gated ion channel activity//passive transmembrane transporter activity//molecular function re…	--	--
ENSG00000006118	chr11	+	60924463	60937159	3981	85	59	123	133	2.872501496	1.691489292	3.511790079	3.859869539	2.872501496	1.691489292	3.511790079	3.859869539	2.836783637	3.721330738	-0.39156	0.4979	0.99889	FALSE	5.209775642	2.72281306	0.93612	0.25664	0.99921	FALSE	5.463188873	5.39075911	0.019255	0.87624	0.99964	FALSE	5.59961087	3.914046044	0.51667	0.75815	0.99975	FALSE	GO:0008150	biological_process	GO:0098588//GO:0044446//GO:0044422//GO:0005737//GO:0043227//GO:0031988//GO:0031982//GO:0044421//GO:0005622//GO:0044464//GO:0043226//GO:0070062//GO:0005794//GO:0044431//GO:0044425//GO:0044444//GO:0005789//GO:0042175//GO:0016021//GO:1903561//GO:0031224//GO:0000139//GO:0016020//GO:0005576//GO:0044432//GO:0005783//GO:0043229//GO:0044424//GO:0005623//GO:0043231//GO:0005575//GO:0043230//GO:0012505//GO:…	bounding membrane of organelle//intracellular organelle part//organelle part//cytoplasm//membrane-bounded organelle//membrane-bounded vesicle//vesicle//extracellular region part//intracellular//cell part//organelle//extracellular exosome//Golgi apparatus//Golgi apparatus part//membrane part//cytoplasmic part//endoplasmic reticulum membrane//nuclear outer membrane-endoplasmic reticulum membrane ne…	GO:0003674	molecular_function	--	--
ENSG00000006125	chr17	+	35578046	35726409	5702	1468	1628	1656	1977	42.39120653	39.88228438	40.40100353	49.02708119	42.39120653	39.88228438	40.40100353	49.02708119	78.27599596	64.26957086	0.28443	0.71523	0.99889	FALSE	77.44155222	75.13118069	0.043696	0.20145	0.99921	FALSE	81.20845415	72.5780251	0.1621	0.23033	0.99964	FALSE	75.38988294	67.59787755	0.15739	0.77354	0.99975	FALSE	GO:0006810//GO:0002831//GO:0009968//GO:0034613//GO:0016032//GO:0048667//GO:0061024//GO:0006886//GO:0006897//GO:0042059//GO:0031347//GO:0006898//GO:0032502//GO:0050896//GO:0080134//GO:0070887//GO:0042221//GO:0050690//GO:0071310//GO:0071702//GO:0048002//GO:0045184//GO:0007409//GO:0009653//GO:0006935//GO:0044763//GO:0051707//GO:0071363//GO:0048869//GO:0038179//GO:0007399//GO:0030154//GO:0050794//GO:…	transport//regulation of response to biotic stimulus//negative regulation of signal transduction//cellular protein localization//viral process//cell morphogenesis involved in neuron differentiation//membrane organization//intracellular protein transport//endocytosis//negative regulation of epidermal growth factor receptor signaling pathway//regulation of defense response//receptor-mediated endocy…	GO:0098791//GO:0031410//GO:0044444//GO:0030128//GO:0044431//GO:0005794//GO:0044425//GO:0005802//GO:0043226//GO:0030131//GO:0048475//GO:0005905//GO:0031982//GO:0043234//GO:0005622//GO:0005886//GO:0016023//GO:0044464//GO:0044433//GO:0005737//GO:0044422//GO:0043227//GO:0030669//GO:0031988//GO:0030125//GO:0098589//GO:0044446//GO:0098588//GO:0030135//GO:0071944//GO:0030118//GO:0031984//GO:0030120//GO:…	Golgi subcompartment//cytoplasmic vesicle//cytoplasmic part//clathrin coat of endocytic vesicle//Golgi apparatus part//Golgi apparatus//membrane part//trans-Golgi network//organelle//clathrin adaptor complex//coated membrane//coated pit//vesicle//protein complex//intracellular//plasma membrane//cytoplasmic membrane-bounded vesicle//cell part//cytoplasmic vesicle part//cytoplasm//organelle part//m…	GO:0098748//GO:0032403//GO:0033218//GO:0005488//GO:0003674//GO:0005515//GO:0060090//GO:0035615//GO:0005215//GO:0030276//GO:0030674//GO:0042277//GO:0044877//GO:0008565//GO:0022892//GO:0005048	endocytic adaptor activity//protein complex binding//amide binding//binding//molecular_function//protein binding//binding, bridging//clathrin adaptor activity//transporter activity//clathrin binding//protein binding, bridging//peptide binding//macromolecular complex binding//protein transporter activity//substrate-specific transporter activity//signal sequence binding	--	--
ENSG00000006128	chr7	+	97731908	97740472	1239	1	3	0	0	0.057190075	0.145551882	0	0	0.057190075	0.145551882	0	0	0	0	1.7201	0.85167	0.99889	FALSE	0	0	NA	NA	NA	NA	NA	NA	NA	NA	NA	NA	0	0	NA	NA	NA	NA	GO:0032103//GO:0060341//GO:0032368//GO:0003008//GO:0045760//GO:0008217//GO:0003015//GO:0050867//GO:0051234//GO:0010033//GO:0033555//GO:0050671//GO:0008016//GO:0035934//GO:0048583//GO:0044708//GO:0071840//GO:0051493//GO:0008283//GO:0033043//GO:0070665//GO:0019953//GO:0040011//GO:0046649//GO:0023052//GO:0002526//GO:0048522//GO:0098771//GO:0050865//GO:0010631//GO:0051496//GO:0044699//GO:0023051//GO:…	positive regulation of response to external stimulus//regulation of cellular localization//regulation of lipid transport//system process//positive regulation of action potential//regulation of blood pressure//heart process//positive regulation of cell activation//establishment of localization//response to organic substance//multicellular organismal response to stress//positive regulation of lymph…	GO:0044464//GO:0044421//GO:0005886//GO:0005622//GO:0030424//GO:0042995//GO:0097458//GO:0043025//GO:0005737//GO:0044297//GO:0005615//GO:0044444//GO:0005623//GO:0043005//GO:0044424//GO:0005576//GO:0016020//GO:0036477//GO:0071944//GO:0005575//GO:0005829	cell part//extracellular region part//plasma membrane//intracellular//axon//cell projection//neuron part//neuronal cell body//cytoplasm//cell body//extracellular space//cytoplasmic part//cell//neuron projection//intracellular part//extracellular region//membrane//somatodendritic compartment//cell periphery//cellular_component//cytosol	GO:0031834//GO:0005488//GO:0071855//GO:0031835//GO:0005515//GO:0003674//GO:0001664//GO:0005102	neurokinin receptor binding//binding//neuropeptide receptor binding//substance P receptor binding//protein binding//molecular_function//G-protein coupled receptor binding//receptor binding	--	--
ENSG00000006194	chr16	+	3263800	3301401	3830	232	216	208	232	6.970152498	5.505337519	5.279584297	5.985796214	6.970152498	5.505337519	5.279584297	5.985796214	10.38551298	10.1570439	0.032092	0.59137	0.99889	FALSE	9.08772894	9.96826476	-0.13342	0.85489	0.99921	FALSE	9.529773072	9.116080447	0.064028	0.78629	0.99964	FALSE	9.469260659	10.68304332	-0.174	0.53268	0.99975	FALSE	GO:0080090//GO:1901576//GO:0019219//GO:0044249//GO:0006355//GO:0050794//GO:0010558//GO:0009987//GO:0019222//GO:0031326//GO:2000113//GO:0045934//GO:0009889//GO:0010605//GO:0043170//GO:0031327//GO:0060255//GO:0010556//GO:0006725//GO:0071704//GO:0044260//GO:1903507//GO:0051252//GO:1902679//GO:0009890//GO:0034641//GO:0031323//GO:0044271//GO:0097659//GO:0016070//GO:0034645//GO:0006351//GO:0044237//GO:…	regulation of primary metabolic process//organic substance biosynthetic process//regulation of nucleobase-containing compound metabolic process//cellular biosynthetic process//regulation of transcription, DNA-templated//regulation of cellular process//negative regulation of macromolecule biosynthetic process//cellular process//regulation of metabolic process//regulation of cellular biosynthetic p…	GO:0070013//GO:0005737//GO:0044428//GO:0044422//GO:0043227//GO:0044446//GO:0043232//GO:0005856//GO:0043226//GO:0031981//GO:0005622//GO:0044464//GO:0015630//GO:0005575//GO:0031974//GO:0005634//GO:0005654//GO:0043231//GO:0043228//GO:0043233//GO:0043229//GO:0044424//GO:0005623	intracellular organelle lumen//cytoplasm//nuclear part//organelle part//membrane-bounded organelle//intracellular organelle part//intracellular non-membrane-bounded organelle//cytoskeleton//organelle//nuclear lumen//intracellular//cell part//microtubule cytoskeleton//cellular_component//membrane-enclosed lumen//nucleus//nucleoplasm//intracellular membrane-bounded organelle//non-membrane-bounded o…	GO:0003700//GO:0001071//GO:0043169//GO:0043167//GO:0005488//GO:0003677//GO:0097159//GO:0003674//GO:0005515//GO:0003676//GO:0046872//GO:1901363	transcription factor activity, sequence-specific DNA binding//nucleic acid binding transcription factor activity//cation binding//ion binding//binding//DNA binding//organic cyclic compound binding//molecular_function//protein binding//nucleic acid binding//metal ion binding//heterocyclic compound binding	--	--
ENSG00000006210	chr16	+	57372458	57385048	5796	88	105	251	185	1.349601253	1.366117338	3.252210298	2.43654354	1.349601253	1.366117338	3.252210298	2.43654354	5.048513253	3.852671822	0.39	0.98553	0.99889	FALSE	7.246680405	4.845684259	0.58062	0.31833	0.99921	FALSE	7.599172493	11.00065477	-0.53368	0.53681	0.99964	FALSE	11.4268482	4.052188845	1.4957	0.1042	0.99975	FALSE	GO:0071675//GO:0080134//GO:0042221//GO:0070887//GO:0043066//GO:0050896//GO:2001234//GO:1903531//GO:0061351//GO:0071604//GO:0042127//GO:0071634//GO:0032502//GO:1901099//GO:0033002//GO:0010562//GO:0051051//GO:1903036//GO:0071345//GO:0050920//GO:0031347//GO:0051049//GO:0022407//GO:2001233//GO:0050729//GO:0045321//GO:0051272//GO:0010720//GO:0050663//GO:0016310//GO:0072359//GO:2000648//GO:0032908//GO:…	regulation of mononuclear cell migration//regulation of response to stress//response to chemical//cellular response to chemical stimulus//negative regulation of apoptotic process//response to stimulus//negative regulation of apoptotic signaling pathway//negative regulation of secretion by cell//neural precursor cell proliferation//transforming growth factor beta production//regulation of cell pro…	GO:0016021//GO:0005615//GO:0009986//GO:0031224//GO:0044425//GO:0048471//GO:0044444//GO:0044464//GO:0005886//GO:0044421//GO:0005622//GO:0042995//GO:0005737//GO:0071944//GO:0005575//GO:0005623//GO:0044424//GO:0005576//GO:0016020	integral component of membrane//extracellular space//cell surface//intrinsic component of membrane//membrane part//perinuclear region of cytoplasm//cytoplasmic part//cell part//plasma membrane//extracellular region part//intracellular//cell projection//cytoplasm//cell periphery//cellular_component//cell//intracellular part//extracellular region//membrane	GO:0042379//GO:0048020//GO:0005488//GO:0005515//GO:0003674//GO:0008009//GO:0001664//GO:0005102//GO:0005125//GO:0005126	chemokine receptor binding//CCR chemokine receptor binding//binding//protein binding//molecular_function//chemokine activity//G-protein coupled receptor binding//receptor binding//cytokine activity//cytokine receptor binding	--	--
ENSG00000006282	chr17	+	50543058	50555852	3539	659	627	1015	823	24.11937838	19.46812564	31.38548446	25.86784075	24.11937838	19.46812564	31.38548446	25.86784075	30.14683628	28.85125831	0.063372	0.40874	0.99889	FALSE	32.23793499	28.93565743	0.15591	0.26577	0.99921	FALSE	33.80604844	44.48471949	-0.39603	0.39436	0.99964	FALSE	46.208171	30.34536874	0.60667	0.25378	0.99975	FALSE	GO:0007276//GO:0008152//GO:0022414//GO:0007283//GO:0032501//GO:0044703//GO:0000003//GO:0048232//GO:0044707//GO:0008150//GO:0044767//GO:0051704//GO:0044763//GO:0048869//GO:0009987//GO:0030154//GO:0032504//GO:0032502//GO:0048609//GO:0007275//GO:0044702//GO:0044699//GO:0019953	gamete generation//metabolic process//reproductive process//spermatogenesis//multicellular organismal process//multi-organism reproductive process//reproduction//male gamete generation//single-multicellular organism process//biological_process//single-organism developmental process//multi-organism process//single-organism cellular process//cellular developmental process//cellular process//cell di…	GO:0005575//GO:0005576	cellular_component//extracellular region	GO:0005515//GO:0003674//GO:0003824//GO:0005488	protein binding//molecular_function//catalytic activity//binding	--	--
ENSG00000006283	chr17	+	50561068	50627474	8138	1	5	2	9	0.007565698	0.032091861	0.012783833	0.058475125	0.007565698	0.032091861	0.012783833	0.058475125	0	0	2.4571	0.74244	0.99889	FALSE	0	0	0.61148	0.82041	0.99921	FALSE	0	0	2.0764	0.64815	0.99964	FALSE	0	0	0.98354	0.92469	0.99975	FALSE	GO:0050794//GO:0046903//GO:0007399//GO:0030154//GO:0048858//GO:0009987//GO:0048869//GO:1903532//GO:0042592//GO:0009653//GO:0006935//GO:0051899//GO:0017158//GO:1903530//GO:0044763//GO:0042391//GO:0034220//GO:0086010//GO:0055085//GO:0007409//GO:0070838//GO:0032502//GO:0050896//GO:0042221//GO:0051049//GO:0070588//GO:0006811//GO:0002027//GO:0048667//GO:0051050//GO:0006810//GO:0065008//GO:0007154//GO:…	regulation of cellular process//secretion//nervous system development//cell differentiation//cell projection morphogenesis//cellular process//cellular developmental process//positive regulation of secretion by cell//homeostatic process//anatomical structure morphogenesis//chemotaxis//membrane depolarization//regulation of calcium ion-dependent exocytosis//regulation of secretion by cell//single-o…	GO:0044425//GO:0016021//GO:0031224//GO:0034704//GO:1990351//GO:0044464//GO:0043234//GO:0005886//GO:0034702//GO:1902495//GO:0005891//GO:0005575//GO:0034703//GO:0098797//GO:0044459//GO:0071944//GO:0016020//GO:0005623//GO:0098796//GO:0032991	membrane part//integral component of membrane//intrinsic component of membrane//calcium channel complex//transporter complex//cell part//protein complex//plasma membrane//ion channel complex//transmembrane transporter complex//voltage-gated calcium channel complex//cellular_component//cation channel complex//plasma membrane protein complex//plasma membrane part//cell periphery//membrane//cell//me…	GO:0022836//GO:0005262//GO:0015267//GO:0022832//GO:0008332//GO:0005488//GO:0005216//GO:0022890//GO:0005245//GO:0022857//GO:0008324//GO:0046873//GO:0005215//GO:0022838//GO:0015085//GO:0005244//GO:0022843//GO:0003674//GO:0022803//GO:0005515//GO:0015075//GO:0022891//GO:0022892//GO:0072509//GO:0097110//GO:0005261	gated channel activity//calcium channel activity//channel activity//voltage-gated channel activity//low voltage-gated calcium channel activity//binding//ion channel activity//inorganic cation transmembrane transporter activity//voltage-gated calcium channel activity//transmembrane transporter activity//cation transmembrane transporter activity//metal ion transmembrane transporter activity//transp…	--	--
ENSG00000006327	chr16	+	3018445	3022383	1678	284	2192	267	181	16.1862308	105.9848628	12.85644062	8.859018545	16.1862308	105.9848628	12.85644062	8.859018545	105.3937243	12.4336227	3.0835	9.91E-16	2.02E-13	UP	7.089995423	101.1594276	-3.8347	9.07E-20	1.67E-17	DOWN	7.43486606	11.70189173	-0.65436	0.42106	0.99964	FALSE	12.15525287	13.07751855	-0.10551	0.56248	0.99975	FALSE	GO:2001233//GO:0006931//GO:0051130//GO:0040007//GO:0050896//GO:0022604//GO:0080134//GO:0032502//GO:0051094//GO:0065008//GO:2001236//GO:0001558//GO:0010720//GO:0048667//GO:0048638//GO:0072359//GO:0048869//GO:0050770//GO:0045597//GO:0045927//GO:0016049//GO:0048858//GO:0009987//GO:0050793//GO:0050794//GO:0007399//GO:0030154//GO:0007409//GO:0060560//GO:0016265//GO:0044763//GO:0023056//GO:0009653//GO:…	regulation of apoptotic signaling pathway//substrate-dependent cell migration, cell attachment to substrate//positive regulation of cellular component organization//growth//response to stimulus//regulation of cell morphogenesis//regulation of response to stress//developmental process//positive regulation of developmental process//regulation of biological quality//regulation of extrinsic apoptotic…	GO:0016021//GO:0009986//GO:0031224//GO:0044425//GO:0005886//GO:0044464//GO:0042995//GO:0001726//GO:0071944//GO:0005575//GO:0005623//GO:0016020//GO:0031252	integral component of membrane//cell surface//intrinsic component of membrane//membrane part//plasma membrane//cell part//cell projection//ruffle//cell periphery//cellular_component//cell//membrane//cell leading edge	GO:0005488//GO:0005515//GO:0003674	binding//protein binding//molecular_function	TNFRSF12A, CD266, FN14, TWEAKR; tumor necrosis factor receptor superfamily, member 12A; K05149 tumor necrosis factor receptor superfamily member 12A	http://www.genome.jp/dbget-bin/www_bget?hsa:51330
ENSG00000006377	chr7	+	97005548	97011039	2304	2	0	2	2	0.065242378	0	0.055120339	0.056028556	0.065242378	0	0.055120339	0.056028556	0	0	NA	NA	NA	NA	0	0	NA	NA	NA	NA	0	0	-0.093513	0.99731	0.99964	FALSE	0	0	-0.016458	0.97118	0.99975	FALSE	GO:0007275//GO:0048562//GO:0044260//GO:0034641//GO:0031323//GO:0060429//GO:0051252//GO:0043170//GO:0060255//GO:0009889//GO:0006725//GO:0071704//GO:0043583//GO:0010556//GO:0006351//GO:0044237//GO:0050679//GO:0008283//GO:0030326//GO:0044699//GO:0097659//GO:0001501//GO:0016070//GO:0044271//GO:0034645//GO:0048522//GO:0060021//GO:0048869//GO:0006355//GO:0048568//GO:0009987//GO:0050678//GO:0030154//GO:…	multicellular organismal development//embryonic organ morphogenesis//cellular macromolecule metabolic process//cellular nitrogen compound metabolic process//regulation of cellular metabolic process//epithelium development//regulation of RNA metabolic process//macromolecule metabolic process//regulation of macromolecule metabolic process//regulation of biosynthetic process//cellular aromatic compo…	GO:0043227//GO:0005622//GO:0044464//GO:0043226//GO:0044424//GO:0043229//GO:0005623//GO:0043231//GO:0005575//GO:0005634	membrane-bounded organelle//intracellular//cell part//organelle//intracellular part//intracellular organelle//cell//intracellular membrane-bounded organelle//cellular_component//nucleus	GO:0005488//GO:0003677//GO:0001071//GO:0003700//GO:0043565//GO:1901363//GO:0003676//GO:0097159//GO:0003674	binding//DNA binding//nucleic acid binding transcription factor activity//transcription factor activity, sequence-specific DNA binding//sequence-specific DNA binding//heterocyclic compound binding//nucleic acid binding//organic cyclic compound binding//molecular_function	--	--
ENSG00000006432	chr14	-	70722526	70809534	11169	99	104	33	51	0.927660455	0.826728847	0.261246143	0.410396523	0.927660455	0.826728847	0.261246143	0.410396523	5.000432174	4.3342558	0.20627	0.85992	0.99889	FALSE	1.997733517	4.799534885	-1.2645	0.38259	0.99921	FALSE	2.094907011	1.446301225	0.53452	0.67337	0.99964	FALSE	1.502334624	4.558712451	-1.6014	0.14656	0.99975	FALSE	GO:0043406//GO:0043408//GO:0044710//GO:0023056//GO:0016265//GO:0044763//GO:0046330//GO:0044249//GO:0019219//GO:0008219//GO:0051403//GO:0043549//GO:0051174//GO:0043412//GO:1901576//GO:0080090//GO:0051246//GO:0009987//GO:0070302//GO:0050794//GO:0035556//GO:0006355//GO:0016310//GO:0019222//GO:0010604//GO:0031098//GO:0045860//GO:0080134//GO:0050896//GO:0010562//GO:0031326//GO:1902533//GO:0071704//GO:…	positive regulation of MAP kinase activity//regulation of MAPK cascade//single-organism metabolic process//positive regulation of signaling//death//single-organism cellular process//positive regulation of JNK cascade//cellular biosynthetic process//regulation of nucleobase-containing compound metabolic process//cell death//stress-activated MAPK cascade//regulation of kinase activity//regulation o…	GO:0044464//GO:0005622//GO:0005575//GO:0005623	cell part//intracellular//cellular_component//cell	GO:0032553//GO:0000166//GO:0032549//GO:0036094//GO:0001883//GO:0060089//GO:0001882//GO:0004708//GO:0004706//GO:0043167//GO:0035639//GO:0042803//GO:0016773//GO:0042802//GO:0004702//GO:0004871//GO:0005488//GO:0016740//GO:0005057//GO:0043168//GO:0030554//GO:0004672//GO:0005515//GO:0003674//GO:0097159//GO:0046983//GO:0097367//GO:0032555//GO:1901265//GO:0032550//GO:0003824//GO:0004674//GO:0032559//GO:…	ribonucleotide binding//nucleotide binding//ribonucleoside binding//small molecule binding//purine nucleoside binding//molecular transducer activity//nucleoside binding//MAP kinase kinase activity//JUN kinase kinase kinase activity//ion binding//purine ribonucleoside triphosphate binding//protein homodimerization activity//phosphotransferase activity, alcohol group as acceptor//identical protein …	--	--
ENSG00000006451	chr7	+	39623483	39708124	2880	391	357	481	482	17.53079131	13.57903419	18.22014954	18.55886651	17.53079131	13.57903419	18.22014954	18.55886651	17.16494506	17.11812139	0.0039409	0.4527	0.99889	FALSE	18.8805403	16.47532648	0.19659	0.35259	0.99921	FALSE	19.79892509	21.08093603	-0.090517	0.95304	0.99964	FALSE	21.89766527	18.0046118	0.28241	0.90312	0.99975	FALSE	GO:0072175//GO:0008152//GO:0035148//GO:0048518//GO:0051046//GO:0009790//GO:0044403//GO:0044087//GO:0008104//GO:0044085//GO:0009605//GO:0051649//GO:0007265//GO:0002009//GO:0050789//GO:0051128//GO:0006887//GO:0032501//GO:0048729//GO:0030029//GO:0070727//GO:0006996//GO:0048598//GO:0030036//GO:0007169//GO:0016331//GO:0065007//GO:0001841//GO:0048731//GO:0035295//GO:0007166//GO:0060627//GO:0051489//GO:…	epithelial tube formation//metabolic process//tube formation//positive regulation of biological process//regulation of secretion//embryo development//symbiosis, encompassing mutualism through parasitism//regulation of cellular component biogenesis//protein localization//cellular component biogenesis//response to external stimulus//establishment of localization in cell//Ras protein signal transduc…	GO:0005575//GO:0012506//GO:0043230//GO:0030055//GO:0097610//GO:0030496//GO:0065010//GO:0031090//GO:0071944//GO:0005576//GO:0016020//GO:0030659//GO:0030139//GO:0005623//GO:0044424//GO:0043229//GO:0030054//GO:0005924//GO:0043231//GO:0005925//GO:0044444//GO:1903561//GO:0005912//GO:0031410//GO:0032155//GO:0009986//GO:0070161//GO:0032153//GO:0044446//GO:0031988//GO:0043227//GO:0005737//GO:0044422//GO:…	cellular_component//vesicle membrane//extracellular organelle//cell-substrate junction//cell surface furrow//midbody//extracellular membrane-bounded organelle//organelle membrane//cell periphery//extracellular region//membrane//cytoplasmic vesicle membrane//endocytic vesicle//cell//intracellular part//intracellular organelle//cell junction//cell-substrate adherens junction//intracellular membrane…	GO:0016787//GO:0001664//GO:0005102//GO:0005525//GO:0005515//GO:0003674//GO:0097159//GO:0097367//GO:0032555//GO:0003824//GO:0032550//GO:1901265//GO:0044389//GO:0032561//GO:0031625//GO:1901363//GO:0017076//GO:0016818//GO:0001883//GO:0031755//GO:0036094//GO:0001882//GO:0035639//GO:0043167//GO:0032553//GO:0016462//GO:0032549//GO:0017111//GO:0000166//GO:0003924//GO:0051117//GO:0005488//GO:0016817//GO:…	hydrolase activity//G-protein coupled receptor binding//receptor binding//GTP binding//protein binding//molecular_function//organic cyclic compound binding//carbohydrate derivative binding//purine ribonucleotide binding//catalytic activity//purine ribonucleoside binding//nucleoside phosphate binding//ubiquitin-like protein ligase binding//guanyl ribonucleotide binding//ubiquitin protein ligase bi…	--	--
ENSG00000006453	chr7	-	98291651	98401068	3622	44	34	64	50	1.630768181	1.069041028	2.004018032	1.591436096	1.630768181	1.069041028	2.004018032	1.591436096	1.634756672	1.926335911	-0.23678	0.68957	0.99889	FALSE	1.958562272	1.569078712	0.31988	0.70898	0.99921	FALSE	2.053830403	2.80494783	-0.44966	0.80055	0.99964	FALSE	2.913618664	2.026094423	0.52411	0.82002	0.99975	FALSE	GO:0009617//GO:0044087//GO:0043434//GO:0043207//GO:0009605//GO:0044085//GO:0048518//GO:0032273//GO:0030832//GO:0032869//GO:1901701//GO:0034622//GO:0007009//GO:0043623//GO:0006996//GO:0030036//GO:0009725//GO:0009966//GO:0007169//GO:0010256//GO:0030029//GO:0046626//GO:0090066//GO:0031334//GO:0043933//GO:0010646//GO:0050789//GO:0051128//GO:0016043//GO:0044802//GO:0044700//GO:0007167//GO:0007165//GO:…	response to bacterium//regulation of cellular component biogenesis//response to peptide hormone//response to external biotic stimulus//response to external stimulus//cellular component biogenesis//positive regulation of biological process//positive regulation of protein polymerization//regulation of actin filament length//cellular response to insulin stimulus//cellular response to oxygen-containi…	GO:0043230//GO:0005575//GO:0005829//GO:0065010//GO:0071944//GO:0031974//GO:0005634//GO:0005654//GO:0016020//GO:0005576//GO:0043228//GO:0043231//GO:0043233//GO:0044424//GO:0015629//GO:0043229//GO:0005623//GO:0044444//GO:0070013//GO:1903561//GO:0043227//GO:0044428//GO:0005737//GO:0044422//GO:0031988//GO:0044446//GO:0043232//GO:0005856//GO:0031981//GO:0043226//GO:0070062//GO:0005622//GO:0044421//GO:…	extracellular organelle//cellular_component//cytosol//extracellular membrane-bounded organelle//cell periphery//membrane-enclosed lumen//nucleus//nucleoplasm//membrane//extracellular region//non-membrane-bounded organelle//intracellular membrane-bounded organelle//organelle lumen//intracellular part//actin cytoskeleton//intracellular organelle//cell//cytoplasmic part//intracellular organelle lume…	GO:0005515//GO:0060090//GO:0003674//GO:0070064//GO:0008093//GO:0030674//GO:0005488//GO:0003779//GO:0008092	protein binding//binding, bridging//molecular_function//proline-rich region binding//cytoskeletal adaptor activity//protein binding, bridging//binding//actin binding//cytoskeletal protein binding	--	--
ENSG00000006459	chr7	-	140084746	140177035	9272	765	667	508	702	6.408779826	4.740407251	3.595503593	5.050456977	6.408779826	4.740407251	3.595503593	5.050456977	32.07007943	33.49197664	-0.062588	0.22028	0.99889	FALSE	27.49821429	30.78163239	-0.16273	0.80869	0.99921	FALSE	28.83577886	22.2642734	0.37313	0.22629	0.99964	FALSE	23.12684815	35.22641439	-0.60709	0.028752	0.69379	FALSE	GO:0032501//GO:0036211//GO:0050789//GO:0018130//GO:0010628//GO:0043933//GO:0009059//GO:0034654//GO:0006996//GO:0031325//GO:0010557//GO:0019538//GO:0048513//GO:2001141//GO:1903506//GO:0016577//GO:1901360//GO:0045893//GO:0044238//GO:0033169//GO:2000112//GO:0008152//GO:0048518//GO:1901362//GO:0071557//GO:0010467//GO:0046483//GO:0044767//GO:1903508//GO:0010468//GO:0008150//GO:0044707//GO:0031328//GO:…	multicellular organismal process//protein modification process//regulation of biological process//heterocycle biosynthetic process//positive regulation of gene expression//macromolecular complex subunit organization//macromolecule biosynthetic process//nucleobase-containing compound biosynthetic process//organelle organization//positive regulation of cellular metabolic process//positive regulatio…	GO:0005634//GO:0031974//GO:0005575//GO:0005623//GO:0043229//GO:0044424//GO:0043233//GO:0043228//GO:0043231//GO:0005654//GO:0005730//GO:0070013//GO:0044464//GO:0005622//GO:0043226//GO:0031981//GO:0044446//GO:0043232//GO:0044428//GO:0044422//GO:0043227	nucleus//membrane-enclosed lumen//cellular_component//cell//intracellular organelle//intracellular part//organelle lumen//non-membrane-bounded organelle//intracellular membrane-bounded organelle//nucleoplasm//nucleolus//intracellular organelle lumen//cell part//intracellular//organelle//nuclear lumen//intracellular organelle part//intracellular non-membrane-bounded organelle//nuclear part//organe…	GO:0051213//GO:0071558//GO:0003674//GO:0005515//GO:0016705//GO:0032451//GO:0008270//GO:0051864//GO:0042393//GO:0003824//GO:0016706//GO:0046872//GO:0043167//GO:0005506//GO:0043169//GO:0035575//GO:0016491//GO:0035064//GO:0032452//GO:0046914//GO:0005488//GO:0032454	dioxygenase activity//histone demethylase activity (H3-K27 specific)//molecular_function//protein binding//oxidoreductase activity, acting on paired donors, with incorporation or reduction of molecular oxygen//demethylase activity//zinc ion binding//histone demethylase activity (H3-K36 specific)//histone binding//catalytic activity//oxidoreductase activity, acting on paired donors, with incorpora…	--	--
ENSG00000006468	chr7	-	13891228	13991425	6740	30	43	18	41	0.638077139	0.775883095	0.323449537	0.748885522	0.638077139	0.775883095	0.323449537	0.748885522	2.06748638	1.313410849	0.65456	0.85854	0.99889	FALSE	1.606021063	1.984423077	-0.30523	0.97326	0.99921	FALSE	1.684140931	0	1.0941	0.52373	0.99964	FALSE	0	1.381428015	-0.75342	0.61967	0.99975	FALSE	GO:0044708//GO:0030182//GO:0071840//GO:0044237//GO:0006351//GO:0045935//GO:0006366//GO:0030030//GO:0044271//GO:0048812//GO:0032990//GO:0006357//GO:0007411//GO:0016070//GO:0044699//GO:0097659//GO:0048522//GO:0034645//GO:0009612//GO:0040011//GO:0044260//GO:0007275//GO:0009891//GO:0051252//GO:0048468//GO:0031323//GO:0051173//GO:0061061//GO:0034641//GO:0000904//GO:0009889//GO:0048699//GO:0060255//GO:…	single-organism behavior//neuron differentiation//cellular component organization or biogenesis//cellular metabolic process//transcription, DNA-templated//positive regulation of nucleobase-containing compound metabolic process//transcription from RNA polymerase II promoter//cell projection organization//cellular nitrogen compound biosynthetic process//neuron projection morphogenesis//cell part mo…	GO:0005622//GO:0044464//GO:0043226//GO:0043227//GO:0043229//GO:0044424//GO:0005623//GO:0043231//GO:0005634//GO:0005575	intracellular//cell part//organelle//membrane-bounded organelle//intracellular organelle//intracellular part//cell//intracellular membrane-bounded organelle//nucleus//cellular_component	GO:0001012//GO:0003690//GO:0003677//GO:0000981//GO:0044212//GO:0000987//GO:0005488//GO:0001159//GO:0043565//GO:0003700//GO:0001071//GO:1901363//GO:1990837//GO:0001077//GO:0000982//GO:0001228//GO:0001067//GO:0003676//GO:0097159//GO:0000978//GO:0003674//GO:0005515//GO:0000975//GO:0000976//GO:0000977	RNA polymerase II regulatory region DNA binding//double-stranded DNA binding//DNA binding//RNA polymerase II transcription factor activity, sequence-specific DNA binding//transcription regulatory region DNA binding//core promoter proximal region sequence-specific DNA binding//binding//core promoter proximal region DNA binding//sequence-specific DNA binding//transcription factor activity, sequence…	--	--
ENSG00000006530	chr7	+	141551189	141655244	3849	162	110	177	193	6.221768672	3.583995319	5.743203566	6.365548061	6.221768672	3.583995319	5.743203566	6.365548061	5.288918646	7.092418582	-0.4233	0.33242	0.99889	FALSE	7.560050368	5.076431128	0.57458	0.31109	0.99921	FALSE	7.927785357	7.757433842	0.031338	0.8385	0.99964	FALSE	8.057976619	7.459711283	0.1113	0.87459	0.99975	FALSE	GO:0044255//GO:0044237//GO:0044711//GO:0046834//GO:0044699//GO:0006793//GO:0044271//GO:1901564//GO:0034641//GO:0006672//GO:0030258//GO:0006643//GO:0071704//GO:0046513//GO:0016310//GO:1901566//GO:0046486//GO:0009987//GO:0044710//GO:0044763//GO:0043604//GO:0044249//GO:0030148//GO:1901576//GO:0008150//GO:0008610//GO:0043603//GO:0009058//GO:0046467//GO:0006665//GO:0006807//GO:0006796//GO:0006629//GO:…	cellular lipid metabolic process//cellular metabolic process//single-organism biosynthetic process//lipid phosphorylation//single-organism process//phosphorus metabolic process//cellular nitrogen compound biosynthetic process//organonitrogen compound metabolic process//cellular nitrogen compound metabolic process//ceramide metabolic process//lipid modification//membrane lipid metabolic process//o…	GO:0005739//GO:0044464//GO:0005622//GO:0043226//GO:0044429//GO:0044446//GO:0043227//GO:0005737//GO:0044422//GO:0031967//GO:0044444//GO:0031966//GO:0005623//GO:0044424//GO:0043229//GO:0043231//GO:0005740//GO:0016020//GO:0031090//GO:0031975//GO:0005575	mitochondrion//cell part//intracellular//organelle//mitochondrial part//intracellular organelle part//membrane-bounded organelle//cytoplasm//organelle part//organelle envelope//cytoplasmic part//mitochondrial membrane//cell//intracellular part//intracellular organelle//intracellular membrane-bounded organelle//mitochondrial envelope//membrane//organelle membrane//envelope//cellular_component	GO:0043168//GO:0030554//GO:0016740//GO:0005488//GO:0047620//GO:0016773//GO:0001883//GO:0036094//GO:0001882//GO:0043167//GO:0035639//GO:0032553//GO:0032549//GO:0000166//GO:1901363//GO:0017076//GO:0005524//GO:0016772//GO:0004143//GO:0032559//GO:0016301//GO:0097367//GO:0032555//GO:0003824//GO:1901265//GO:0032550//GO:0001729//GO:0003674//GO:0001727//GO:0097159	anion binding//adenyl nucleotide binding//transferase activity//binding//acylglycerol kinase activity//phosphotransferase activity, alcohol group as acceptor//purine nucleoside binding//small molecule binding//nucleoside binding//ion binding//purine ribonucleoside triphosphate binding//ribonucleotide binding//ribonucleoside binding//nucleotide binding//heterocyclic compound binding//purine nucleo…	--	--
ENSG00000006534	chr11	+	68008578	68029282	5884	23	10	23	37	0.594236916	0.219183418	0.502043936	0.820943301	0.594236916	0.219183418	0.502043936	0.820943301	0	1.006948317	-1.0664	0.5547	0.99889	FALSE	1.449336081	0	1.651	0.39751	0.99921	FALSE	1.519834499	1.008028126	0.59238	0.69874	0.99964	FALSE	1.047081707	1.059094812	-0.016458	0.90248	0.99975	FALSE	GO:0006066//GO:0044282//GO:0009056//GO:0006068//GO:0034308//GO:0050896//GO:0070887//GO:0042221//GO:1901575//GO:0044763//GO:0044710//GO:0009987//GO:0044699//GO:0044248//GO:0033554//GO:0055114//GO:0044237//GO:0071704//GO:0006979//GO:0006067//GO:0051716//GO:0046164//GO:0006950//GO:1901616//GO:1901615//GO:0034599//GO:0044281//GO:0044712//GO:0006629//GO:0044238//GO:0046185//GO:0008152//GO:0006081//GO:…	alcohol metabolic process//small molecule catabolic process//catabolic process//ethanol catabolic process//primary alcohol metabolic process//response to stimulus//cellular response to chemical stimulus//response to chemical//organic substance catabolic process//single-organism cellular process//single-organism metabolic process//cellular process//single-organism process//cellular catabolic proce…	GO:1903561//GO:0044444//GO:0070062//GO:0043226//GO:0044464//GO:0031982//GO:0044421//GO:0005886//GO:0005622//GO:0031988//GO:0005737//GO:0043227//GO:0071944//GO:0065010//GO:0043230//GO:0005829//GO:0005575//GO:0005623//GO:0044424//GO:0005576//GO:0016020	extracellular vesicle//cytoplasmic part//extracellular exosome//organelle//cell part//vesicle//extracellular region part//plasma membrane//intracellular//membrane-bounded vesicle//cytoplasm//membrane-bounded organelle//cell periphery//extracellular membrane-bounded organelle//extracellular organelle//cytosol//cellular_component//cell//intracellular part//extracellular region//membrane	GO:0004028//GO:0004030//GO:0016491//GO:0005488//GO:0003674//GO:0005515//GO:0016903//GO:0016620//GO:0003824	3-chloroallyl aldehyde dehydrogenase activity//aldehyde dehydrogenase [NAD(P)+] activity//oxidoreductase activity//binding//molecular_function//protein binding//oxidoreductase activity, acting on the aldehyde or oxo group of donors//oxidoreductase activity, acting on the aldehyde or oxo group of donors, NAD or NADP as acceptor//catalytic activity	--	--
ENSG00000006555	chr1	-	54779712	54801267	3345	1	1	2	1	0.027190259	0.023066901	0.045943645	0.023350329	0.027190259	0.023066901	0.045943645	0.023350329	0	0	0.13519	0.98004	0.99889	FALSE	0	0	-0.23652	0.99858	0.99921	FALSE	0	0	-1.0935	0.90664	0.99964	FALSE	0	0	0.98354	0.92469	0.99975	FALSE	--	--	--	--	GO:0005488//GO:0005515//GO:0003674	binding//protein binding//molecular_function	--	--
ENSG00000006576	chr7	+	77798792	77957503	5198	6784	7137	4715	5436	119.2407818	106.421794	70.01688266	82.05368139	119.2407818	106.421794	70.01688266	82.05368139	343.154658	297.0059732	0.20837	0.14898	0.99889	FALSE	212.9348902	329.3680815	-0.62929	0.0027133	0.085136	FALSE	223.2924415	206.6457659	0.11177	0.099989	0.99964	FALSE	214.65175	312.3869219	-0.54134	1.29E-09	2.23E-07	FALSE	GO:0006355//GO:0009987//GO:0050794//GO:0080090//GO:1901576//GO:0019219//GO:0044249//GO:0031326//GO:0019222//GO:0044260//GO:0034641//GO:0031323//GO:0051252//GO:0043170//GO:0060255//GO:0009889//GO:0006725//GO:0071704//GO:0010556//GO:0006351//GO:0044237//GO:0097659//GO:0016070//GO:0044271//GO:0034645//GO:0008152//GO:2000112//GO:0044238//GO:0010467//GO:1901362//GO:0034654//GO:0009059//GO:0050789//GO:…	regulation of transcription, DNA-templated//cellular process//regulation of cellular process//regulation of primary metabolic process//organic substance biosynthetic process//regulation of nucleobase-containing compound metabolic process//cellular biosynthetic process//regulation of cellular biosynthetic process//regulation of metabolic process//cellular macromolecule metabolic process//cellular …	GO:0044444//GO:0043227//GO:0005737//GO:0005622//GO:0044464//GO:0043226//GO:0005575//GO:0012505//GO:0005634//GO:0005783//GO:0044424//GO:0043229//GO:0005623//GO:0043231	cytoplasmic part//membrane-bounded organelle//cytoplasm//intracellular//cell part//organelle//cellular_component//endomembrane system//nucleus//endoplasmic reticulum//intracellular part//intracellular organelle//cell//intracellular membrane-bounded organelle	GO:0005488//GO:0003677//GO:0003676//GO:0097159//GO:0003674//GO:1901363	binding//DNA binding//nucleic acid binding//organic cyclic compound binding//molecular_function//heterocyclic compound binding	--	--
ENSG00000006606	chr7	-	75769533	75789896	703	1	0	0	0	0.080996025	0	0	0	0.080996025	0	0	0	0	0	NA	NA	NA	NA	NA	NA	NA	NA	NA	NA	NA	NA	NA	NA	NA	NA	0	0	NA	NA	NA	NA	GO:0044238//GO:0031401//GO:0034622//GO:0001936//GO:0040017//GO:0019221//GO:0043085//GO:0030832//GO:0070372//GO:0032273//GO:0001938//GO:0048518//GO:0008152//GO:0042325//GO:0009605//GO:0044085//GO:0000165//GO:0019220//GO:0044087//GO:0051674//GO:0042327//GO:0065009//GO:0045937//GO:0034097//GO:0036211//GO:0016477//GO:0060326//GO:0006796//GO:0051128//GO:0040012//GO:0051336//GO:0006928//GO:0050789//GO:…	primary metabolic process//positive regulation of protein modification process//cellular macromolecular complex assembly//regulation of endothelial cell proliferation//positive regulation of locomotion//cytokine-mediated signaling pathway//positive regulation of catalytic activity//regulation of actin filament length//regulation of ERK1 and ERK2 cascade//positive regulation of protein polymerizat…	GO:0005575//GO:0005576//GO:0005615//GO:0044421	cellular_component//extracellular region//extracellular space//extracellular region part	GO:0008009//GO:0001664//GO:0005102//GO:0003674//GO:0005515//GO:0005125//GO:0005126//GO:0042379//GO:0005488//GO:0048020	chemokine activity//G-protein coupled receptor binding//receptor binding//molecular_function//protein binding//cytokine activity//cytokine receptor binding//chemokine receptor binding//binding//CCR chemokine receptor binding	--	--
ENSG00000006607	chr2	+	241356243	241494841	6065	325	313	245	273	13.34631533	10.9043118	8.500142436	9.627650467	13.34631533	10.9043118	8.500142436	9.627650467	15.0493776	14.22861753	0.080908	0.58308	0.99889	FALSE	10.69375	14.44475403	-0.43378	0.75579	0.99921	FALSE	11.213914	10.73769091	0.062606	0.77038	0.99964	FALSE	11.15369645	14.96547017	-0.42412	0.25078	0.99975	FALSE	GO:0048666//GO:1902531//GO:0016043//GO:0009893//GO:0007165//GO:0044700//GO:0070271//GO:0050790//GO:0000902//GO:0002520//GO:0007166//GO:0071822//GO:0065007//GO:0048731//GO:0071800//GO:0065003//GO:0002376//GO:0048856//GO:0032989//GO:0044707//GO:0022008//GO:0051345//GO:0008150//GO:0042330//GO:0097485//GO:0044767//GO:0033623//GO:0048469//GO:0030316//GO:0031175//GO:0007265//GO:0065009//GO:0044087//GO:…	neuron development//regulation of intracellular signal transduction//cellular component organization//positive regulation of metabolic process//signal transduction//single organism signaling//protein complex biogenesis//regulation of catalytic activity//cell morphogenesis//immune system development//cell surface receptor signaling pathway//protein complex subunit organization//biological regulati…	GO:0016020//GO:0043228//GO:0019898//GO:0044424//GO:0043229//GO:0005623//GO:0005575//GO:0005829//GO:0005737//GO:0043232//GO:0005856//GO:0043226//GO:0005622//GO:0044464//GO:0044444//GO:0044425	membrane//non-membrane-bounded organelle//extrinsic component of membrane//intracellular part//intracellular organelle//cell//cellular_component//cytosol//cytoplasm//intracellular non-membrane-bounded organelle//cytoskeleton//organelle//intracellular//cell part//cytoplasmic part//membrane part	GO:0030676//GO:0005085//GO:0005515//GO:0003674//GO:0005088//GO:0098772//GO:0005488//GO:0005089//GO:0008092	Rac guanyl-nucleotide exchange factor activity//guanyl-nucleotide exchange factor activity//protein binding//molecular_function//Ras guanyl-nucleotide exchange factor activity//molecular function regulator//binding//Rho guanyl-nucleotide exchange factor activity//cytoskeletal protein binding	--	--
ENSG00000006611	chr11	-	17493895	17544416	2700	0	4	2	0	0	0.11828849	0.05890046	0	0	0.11828849	0.05890046	0	0	0	NA	NA	NA	NA	0	0	NA	NA	NA	NA	0	0	NA	NA	NA	NA	0	0	NA	NA	NA	NA	GO:0030029//GO:0090596//GO:0043933//GO:0042472//GO:0032501//GO:0048513//GO:0044772//GO:0030036//GO:0006996//GO:0048598//GO:0042490//GO:0009887//GO:0044839//GO:0008544//GO:0001895//GO:0009790//GO:0044770//GO:0050954//GO:0000086//GO:0050957//GO:0035315//GO:0044085//GO:0022008//GO:0008150//GO:0044767//GO:0030046//GO:0007423//GO:0042471//GO:0048856//GO:0060249//GO:0051017//GO:0044707//GO:0060113//GO:…	actin filament-based process//sensory organ morphogenesis//macromolecular complex subunit organization//inner ear morphogenesis//multicellular organismal process//organ development//mitotic cell cycle phase transition//actin cytoskeleton organization//organelle organization//embryonic morphogenesis//mechanoreceptor differentiation//organ morphogenesis//cell cycle G2/M phase transition//epidermis …	GO:0005929//GO:0071944//GO:0005575//GO:0005829//GO:0031513//GO:0045177//GO:0044424//GO:0043229//GO:0005623//GO:0032420//GO:0043228//GO:0016020//GO:0001917//GO:0045202//GO:0098862//GO:0032421//GO:0044444//GO:0005903//GO:0005886//GO:0005622//GO:0044464//GO:0001750//GO:0043226//GO:0043232//GO:0042995//GO:0005856//GO:0097458//GO:0072372//GO:0044422//GO:0005737//GO:0098858	cilium//cell periphery//cellular_component//cytosol//nonmotile primary cilium//apical part of cell//intracellular part//intracellular organelle//cell//stereocilium//non-membrane-bounded organelle//membrane//photoreceptor inner segment//synapse//cluster of actin-based cell projections//stereocilium bundle//cytoplasmic part//brush border//plasma membrane//intracellular//cell part//photoreceptor out…	GO:0005515//GO:0003674//GO:0032036//GO:0044877//GO:0051015//GO:0030507//GO:0032403//GO:0003779//GO:0032029//GO:0017022//GO:0008092//GO:0005488	protein binding//molecular_function//myosin heavy chain binding//macromolecular complex binding//actin filament binding//spectrin binding//protein complex binding//actin binding//myosin tail binding//myosin binding//cytoskeletal protein binding//binding	--	--
ENSG00000006625	chr7	-	30496621	30504844	1173	105	114	110	79	5.617957371	5.174517917	4.972375568	3.629910181	5.617957371	5.174517917	4.972375568	3.629910181	5.48124296	4.59693797	0.25383	0.89593	0.99889	FALSE	3.094528389	5.261028624	-0.76563	0.61387	0.99921	FALSE	3.245052037	4.821004082	-0.57109	0.65796	0.99964	FALSE	5.007782079	4.834998054	0.050656	0.84792	0.99975	FALSE	GO:1901564//GO:0044271//GO:0044699//GO:0023052//GO:0097190//GO:0071840//GO:0044711//GO:0044237//GO:0051716//GO:0071704//GO:0012501//GO:0007154//GO:0034641//GO:0043043//GO:1901566//GO:0006805//GO:0006749//GO:0071466//GO:0050896//GO:0070887//GO:0042221//GO:1901576//GO:0042398//GO:0008219//GO:0044249//GO:0043604//GO:0016265//GO:0044763//GO:0044710//GO:0006518//GO:0008637//GO:0050794//GO:0009987//GO:…	organonitrogen compound metabolic process//cellular nitrogen compound biosynthetic process//single-organism process//signaling//apoptotic signaling pathway//cellular component organization or biogenesis//single-organism biosynthetic process//cellular metabolic process//cellular response to stimulus//organic substance metabolic process//programmed cell death//cell communication//cellular nitrogen …	GO:0043226//GO:0070062//GO:0031982//GO:0005622//GO:0044421//GO:0044464//GO:0005737//GO:0043227//GO:0031988//GO:1903561//GO:0044444//GO:0044424//GO:0005623//GO:0005576//GO:0065010//GO:0043230//GO:0005829//GO:0005575	organelle//extracellular exosome//vesicle//intracellular//extracellular region part//cell part//cytoplasm//membrane-bounded organelle//membrane-bounded vesicle//extracellular vesicle//cytoplasmic part//intracellular part//cell//extracellular region//extracellular membrane-bounded organelle//extracellular organelle//cytosol//cellular_component	GO:0016740//GO:0005488//GO:0016755//GO:0003839//GO:0042802//GO:0042803//GO:0003824//GO:0003674//GO:0005515//GO:0016746//GO:0046983	transferase activity//binding//transferase activity, transferring amino-acyl groups//gamma-glutamylcyclotransferase activity//identical protein binding//protein homodimerization activity//catalytic activity//molecular_function//protein binding//transferase activity, transferring acyl groups//protein dimerization activity	--	--
ENSG00000006634	chr7	+	87876216	87909541	3907	36	25	30	24	1.127831442	0.664442814	0.794044881	0.645702676	1.127831442	0.664442814	0.794044881	0.645702676	1.202026965	1.576093018	-0.39088	0.65939	0.99889	FALSE	0	1.153734347	-0.29541	0.9835	0.99921	FALSE	0	1.314819295	-0.41544	0.87596	0.99964	FALSE	1.365758749	1.657713618	-0.27949	0.76049	0.99975	FALSE	GO:0006260//GO:0065009//GO:0044238//GO:0008152//GO:0048518//GO:0043085//GO:0044770//GO:1901360//GO:0044772//GO:0050789//GO:0009059//GO:0044093//GO:0009893//GO:0022402//GO:0090304//GO:0006807//GO:0065007//GO:0000278//GO:1903047//GO:0009058//GO:0050790//GO:0006139//GO:0046483//GO:0008150//GO:0044763//GO:0044249//GO:1901576//GO:0009987//GO:0019222//GO:0006259//GO:0071704//GO:0006725//GO:0000082//GO:…	DNA replication//regulation of molecular function//primary metabolic process//metabolic process//positive regulation of biological process//positive regulation of catalytic activity//cell cycle phase transition//organic cyclic compound metabolic process//mitotic cell cycle phase transition//regulation of biological process//macromolecule biosynthetic process//positive regulation of molecular func…	GO:0005575//GO:0031974//GO:0005634//GO:0005654//GO:0043233//GO:0043231//GO:0005623//GO:0044424//GO:0043229//GO:0070013//GO:0043227//GO:0044422//GO:0044428//GO:0044446//GO:0031981//GO:0043226//GO:0044464//GO:0005622	cellular_component//membrane-enclosed lumen//nucleus//nucleoplasm//organelle lumen//intracellular membrane-bounded organelle//cell//intracellular part//intracellular organelle//intracellular organelle lumen//membrane-bounded organelle//organelle part//nuclear part//intracellular organelle part//nuclear lumen//organelle//cell part//intracellular	GO:0008047//GO:0098772//GO:0003674//GO:0097159//GO:0003676//GO:0046872//GO:0008270//GO:1901363//GO:0043169//GO:0043167//GO:0030234//GO:0005488//GO:0046914	enzyme activator activity//molecular function regulator//molecular_function//organic cyclic compound binding//nucleic acid binding//metal ion binding//zinc ion binding//heterocyclic compound binding//cation binding//ion binding//enzyme regulator activity//binding//transition metal ion binding	--	--
ENSG00000006638	chr19	-	3594506	3606840	2608	22	12	9	28	0.686209279	0.3175346	0.237169323	0.750017823	0.686209279	0.3175346	0.237169323	0.750017823	0	0	-0.73928	0.63663	0.99889	FALSE	1.096794872	0	0.98588	0.59087	0.99921	FALSE	1.150145026	0	1.5439	0.50387	0.99964	FALSE	0	1.013047211	-1.306	0.5459	0.99975	FALSE	GO:0003013//GO:0042310//GO:0009991//GO:0050790//GO:0006937//GO:0008015//GO:0045765//GO:2000026//GO:0022603//GO:0030003//GO:0050880//GO:1903522//GO:0042060//GO:0048731//GO:0065007//GO:0044057//GO:0055080//GO:0019932//GO:1904018//GO:0042493//GO:0006873//GO:0055065//GO:0044700//GO:0030168//GO:0007165//GO:0009893//GO:0044767//GO:0048646//GO:0032496//GO:0050878//GO:0008150//GO:0006874//GO:0051345//GO:…	circulatory system process//vasoconstriction//response to extracellular stimulus//regulation of catalytic activity//regulation of muscle contraction//blood circulation//regulation of angiogenesis//regulation of multicellular organismal development//regulation of anatomical structure morphogenesis//cellular cation homeostasis//regulation of blood vessel size//regulation of blood circulation//wound…	GO:0097223//GO:0016020//GO:0031226//GO:0043229//GO:0044424//GO:0005623//GO:0043231//GO:0005575//GO:0012505//GO:0005887//GO:0071944//GO:0044459//GO:0001669//GO:0005737//GO:0043227//GO:0031988//GO:0031982//GO:0005886//GO:0016023//GO:0005622//GO:0030141//GO:0044464//GO:0043226//GO:0044425//GO:0044444//GO:0031410//GO:0016021//GO:0031224	sperm part//membrane//intrinsic component of plasma membrane//intracellular organelle//intracellular part//cell//intracellular membrane-bounded organelle//cellular_component//endomembrane system//integral component of plasma membrane//cell periphery//plasma membrane part//acrosomal vesicle//cytoplasm//membrane-bounded organelle//membrane-bounded vesicle//vesicle//plasma membrane//cytoplasmic memb…	GO:0004960//GO:0038023//GO:0004872//GO:0005085//GO:0004961//GO:0098772//GO:0003674//GO:0004953//GO:0005515//GO:0005488//GO:0004888//GO:0004930//GO:0060089//GO:0004954//GO:0004871	thromboxane receptor activity//signaling receptor activity//receptor activity//guanyl-nucleotide exchange factor activity//thromboxane A2 receptor activity//molecular function regulator//molecular_function//icosanoid receptor activity//protein binding//binding//transmembrane signaling receptor activity//G-protein coupled receptor activity//molecular transducer activity//prostanoid receptor activi…	--	--
ENSG00000006652	chr7	+	112422968	112481017	3397	800	2313	786	845	32.16307045	78.88947231	26.69759616	29.17453019	32.16307045	78.88947231	26.69759616	29.17453019	111.2115348	35.02428929	1.6669	4.83E-07	4.58E-05	UP	33.09970239	106.7435018	-1.6893	5.52E-08	4.96E-06	DOWN	34.70973382	34.44826553	0.010909	0.71207	0.99964	FALSE	35.78287922	36.83808041	-0.041928	0.42675	0.99975	FALSE	GO:0060537//GO:0022604//GO:0050896//GO:0040007//GO:0032502//GO:0051129//GO:0048671//GO:0048667//GO:0048638//GO:0001558//GO:0065008//GO:0045445//GO:0009987//GO:0050793//GO:0016049//GO:0048858//GO:0007399//GO:0030154//GO:0014706//GO:0050794//GO:0048869//GO:0050770//GO:0044763//GO:0009653//GO:0060560//GO:0007409//GO:0042246//GO:0048675//GO:0030030//GO:0050771//GO:0051960//GO:0030182//GO:0031099//GO:…	muscle tissue development//regulation of cell morphogenesis//response to stimulus//growth//developmental process//negative regulation of cellular component organization//negative regulation of collateral sprouting//cell morphogenesis involved in neuron differentiation//regulation of developmental growth//regulation of cell growth//regulation of biological quality//myoblast differentiation//cellul…	GO:0044464//GO:0005622//GO:0043226//GO:0043227//GO:0005737//GO:0005634//GO:0005575//GO:0005623//GO:0044424//GO:0043229//GO:0043231	cell part//intracellular//organelle//membrane-bounded organelle//cytoplasm//nucleus//cellular_component//cell//intracellular part//intracellular organelle//intracellular membrane-bounded organelle	GO:0005488//GO:0003674	binding//molecular_function	IFRD1, PC4, TIS7; interferon-related developmental regulator 1	http://www.genome.jp/dbget-bin/www_bget?hsa:3475
ENSG00000006659	chr19	+	39704306	39709444	774	0	0	0	0	0	0	0	0	0	0	0	0	NA	NA	NA	NA	NA	NA	NA	NA	NA	NA	NA	NA	NA	NA	NA	NA	NA	NA	NA	NA	NA	NA	NA	NA	GO:0012501//GO:0010942//GO:0044699//GO:0043067//GO:0070231//GO:0048522//GO:0070232//GO:0070228//GO:0070230//GO:0050794//GO:0009987//GO:0070234//GO:0071887//GO:0008219//GO:0070227//GO:0016265//GO:0044763//GO:0043068//GO:0065007//GO:0006915//GO:0008150//GO:2000106//GO:0010941//GO:0097285//GO:0043065//GO:0048518//GO:0042981//GO:2000108//GO:0050789	programmed cell death//positive regulation of cell death//single-organism process//regulation of programmed cell death//T cell apoptotic process//positive regulation of cellular process//regulation of T cell apoptotic process//regulation of lymphocyte apoptotic process//positive regulation of lymphocyte apoptotic process//regulation of cellular process//cellular process//positive regulation of T …	GO:0043227//GO:0005622//GO:0044464//GO:0043226//GO:0043229//GO:0044424//GO:0005623//GO:0043231//GO:0005575//GO:0005634	membrane-bounded organelle//intracellular//cell part//organelle//intracellular organelle//intracellular part//cell//intracellular membrane-bounded organelle//cellular_component//nucleus	GO:0005488//GO:0030246//GO:0003674//GO:0005515	binding//carbohydrate binding//molecular_function//protein binding	--	--
ENSG00000006695	chr17	+	14069496	14208677	2873	739	750	854	1037	22.1755894	19.09272424	21.65063819	26.72324153	22.1755894	19.09272424	21.65063819	26.72324153	36.06080895	32.35368724	0.1565	0.53448	0.99889	FALSE	40.62058151	34.61203042	0.23094	0.14465	0.99921	FALSE	42.59644257	37.4285226	0.18659	0.34673	0.99964	FALSE	38.87859905	34.02917678	0.1922	0.9185	0.99975	FALSE	GO:0009126//GO:0009259//GO:0072521//GO:0015672//GO:0098655//GO:0044699//GO:0006793//GO:1901564//GO:0044271//GO:0048285//GO:0055114//GO:0006163//GO:0006779//GO:0009205//GO:0051234//GO:0044237//GO:0071840//GO:0044711//GO:1901657//GO:0006725//GO:0071704//GO:0009119//GO:0022900//GO:0044765//GO:0006818//GO:0009060//GO:0022607//GO:0034641//GO:0019693//GO:0009199//GO:0006783//GO:0046160//GO:0006461//GO:…	purine nucleoside monophosphate metabolic process//ribonucleotide metabolic process//purine-containing compound metabolic process//monovalent inorganic cation transport//cation transmembrane transport//single-organism process//phosphorus metabolic process//organonitrogen compound metabolic process//cellular nitrogen compound biosynthetic process//organelle fission//oxidation-reduction process//pu…	GO:0043226//GO:0044429//GO:0044464//GO:0005739//GO:0005622//GO:0043234//GO:0043227//GO:0005737//GO:0044422//GO:0044446//GO:0031224//GO:0016021//GO:0044444//GO:0044425//GO:0005743//GO:0031967//GO:0070069//GO:0043231//GO:0032991//GO:0031966//GO:0005623//GO:0019866//GO:0044424//GO:0043229//GO:0005740//GO:0016020//GO:0031090//GO:0031975//GO:0005575	organelle//mitochondrial part//cell part//mitochondrion//intracellular//protein complex//membrane-bounded organelle//cytoplasm//organelle part//intracellular organelle part//intrinsic component of membrane//integral component of membrane//cytoplasmic part//membrane part//mitochondrial inner membrane//organelle envelope//cytochrome complex//intracellular membrane-bounded organelle//macromolecular …	GO:0016740//GO:0022857//GO:0008324//GO:0008495//GO:0016491//GO:0004129//GO:0004311//GO:0022890//GO:0016675//GO:0009055//GO:0016676//GO:0015077//GO:0016765//GO:0004659//GO:0022892//GO:0003824//GO:0022891//GO:0003674//GO:0015075//GO:0015002//GO:0005215//GO:0015078	transferase activity//transmembrane transporter activity//cation transmembrane transporter activity//protoheme IX farnesyltransferase activity//oxidoreductase activity//cytochrome-c oxidase activity//farnesyltranstransferase activity//inorganic cation transmembrane transporter activity//oxidoreductase activity, acting on a heme group of donors//electron carrier activity//oxidoreductase activity, …	--	--
ENSG00000006704	chr7	+	74453790	74602604	5868	792	736	871	860	14.36168323	11.32227971	13.34382738	13.39239532	14.36168323	11.32227971	13.34382738	13.39239532	35.38767385	34.6740464	0.029391	0.31764	0.99889	FALSE	33.68727107	33.96593918	-0.011885	0.48899	0.99921	FALSE	35.32588294	38.17358687	-0.11185	0.98757	0.99964	FALSE	39.65252901	36.46969961	0.12071	0.74818	0.99975	FALSE	GO:0043500//GO:0006366//GO:0003008//GO:0014733//GO:0006351//GO:0044237//GO:0048583//GO:0034645//GO:0097659//GO:0044699//GO:0006357//GO:0016070//GO:0044271//GO:0090257//GO:0034641//GO:0031323//GO:0051252//GO:0007275//GO:0044260//GO:0006725//GO:0071704//GO:0010556//GO:0043170//GO:0060255//GO:0009889//GO:0050896//GO:0032502//GO:0031326//GO:0019222//GO:0009987//GO:0050794//GO:0006355//GO:0019219//GO:…	muscle adaptation//transcription from RNA polymerase II promoter//system process//regulation of skeletal muscle adaptation//transcription, DNA-templated//cellular metabolic process//regulation of response to stimulus//cellular macromolecule biosynthetic process//nucleic acid-templated transcription//single-organism process//regulation of transcription from RNA polymerase II promoter//RNA metaboli…	GO:0044464//GO:0005622//GO:0031981//GO:0043226//GO:0044446//GO:0043227//GO:0005737//GO:0044428//GO:0044422//GO:0070013//GO:0005623//GO:0044424//GO:0043229//GO:0043233//GO:0043231//GO:0005654//GO:0005634//GO:0031974//GO:0005575	cell part//intracellular//nuclear lumen//organelle//intracellular organelle part//membrane-bounded organelle//cytoplasm//nuclear part//organelle part//intracellular organelle lumen//cell//intracellular part//intracellular organelle//organelle lumen//intracellular membrane-bounded organelle//nucleoplasm//nucleus//membrane-enclosed lumen//cellular_component	GO:0000981//GO:0003677//GO:0005488//GO:0001071//GO:0003700//GO:1901363//GO:0003676//GO:0003674//GO:0097159//GO:0003705	RNA polymerase II transcription factor activity, sequence-specific DNA binding//DNA binding//binding//nucleic acid binding transcription factor activity//transcription factor activity, sequence-specific DNA binding//heterocyclic compound binding//nucleic acid binding//molecular_function//organic cyclic compound binding//transcription factor activity, RNA polymerase II distal enhancer sequence-spe…	--	--
ENSG00000006712	chr19	-	39385852	39391195	2066	688	723	850	752	35.40396496	31.56295562	36.95425813	33.23234225	35.40396496	31.56295562	36.95425813	33.23234225	34.76261983	30.12088879	0.20677	0.64275	0.99889	FALSE	29.45677656	33.36599732	-0.17978	0.838	0.99921	FALSE	30.88960927	37.25321336	-0.27024	0.66183	0.99964	FALSE	38.69649789	31.68074915	0.2886	0.85747	0.99975	FALSE	GO:0044710//GO:0044763//GO:0070647//GO:0019219//GO:0044249//GO:0031124//GO:0009653//GO:0043631//GO:1901700//GO:1903706//GO:0071310//GO:0000122//GO:0043412//GO:0080090//GO:1901576//GO:0009987//GO:0050793//GO:0051246//GO:0030154//GO:0050794//GO:0010558//GO:0045944//GO:1903707//GO:0006355//GO:0048869//GO:0051707//GO:0019222//GO:0033044//GO:1902589//GO:0050684//GO:0034613//GO:0016569//GO:0010604//GO:…	single-organism metabolic process//single-organism cellular process//protein modification by small protein conjugation or removal//regulation of nucleobase-containing compound metabolic process//cellular biosynthetic process//mRNA 3'-end processing//anatomical structure morphogenesis//RNA polyadenylation//response to oxygen-containing compound//regulation of hemopoiesis//cellular response to orga…	GO:1902494//GO:0044451//GO:0070013//GO:0016591//GO:0043227//GO:0005737//GO:0044428//GO:0044422//GO:0044446//GO:0008023//GO:0031981//GO:0043226//GO:0044464//GO:0005622//GO:0043234//GO:0055029//GO:0005575//GO:0031974//GO:0061695//GO:0000428//GO:0005634//GO:1990234//GO:0016593//GO:0005654//GO:0016020//GO:0043233//GO:0030880//GO:0043231//GO:0032991//GO:0005623//GO:0044424//GO:0043229	catalytic complex//nucleoplasm part//intracellular organelle lumen//DNA-directed RNA polymerase II, holoenzyme//membrane-bounded organelle//cytoplasm//nuclear part//organelle part//intracellular organelle part//transcription elongation factor complex//nuclear lumen//organelle//cell part//intracellular//protein complex//nuclear DNA-directed RNA polymerase complex//cellular_component//membrane-encl…	GO:0043175//GO:0032403//GO:0001098//GO:0070063//GO:0005488//GO:0001099//GO:0019899//GO:0003682//GO:0005515//GO:0003674//GO:0044877//GO:0000993	RNA polymerase core enzyme binding//protein complex binding//basal transcription machinery binding//RNA polymerase binding//binding//basal RNA polymerase II transcription machinery binding//enzyme binding//chromatin binding//protein binding//molecular_function//macromolecular complex binding//RNA polymerase II core binding	--	--
ENSG00000006715	chr7	-	38722963	38932394	5903	247	210	234	299	10.77381889	7.770839079	8.623243967	11.20014262	10.77381889	7.770839079	8.623243967	11.20014262	10.09702651	10.81374932	-0.098936	0.45328	0.99889	FALSE	11.71220238	9.691368517	0.27324	0.39792	0.99921	FALSE	12.28190581	10.2555905	0.26012	0.5355	0.99964	FALSE	10.65291824	11.37375733	-0.09446	0.60086	0.99975	FALSE	GO:0044802//GO:0048284//GO:0045324//GO:0051179//GO:0016043//GO:0072594//GO:1902774//GO:0060627//GO:0035542//GO:0070271//GO:0065007//GO:0071822//GO:0033036//GO:0035493//GO:0065003//GO:0016192//GO:0051641//GO:0097576//GO:1902578//GO:0061025//GO:0008150//GO:0051649//GO:0044085//GO:0044087//GO:0008104//GO:0034622//GO:0072665//GO:0016050//GO:0044801//GO:0043623//GO:0006996//GO:1902580//GO:0043933//GO:…	single-organism membrane organization//organelle fusion//late endosome to vacuole transport//localization//cellular component organization//establishment of protein localization to organelle//late endosome to lysosome transport//regulation of vesicle-mediated transport//regulation of SNARE complex assembly//protein complex biogenesis//biological regulation//protein complex subunit organization//m…	GO:0005768//GO:0033263//GO:0044440//GO:0016020//GO:0005769//GO:0030119//GO:0043228//GO:0043231//GO:0032991//GO:0030136//GO:0098805//GO:0043229//GO:0098796//GO:0044424//GO:0005623//GO:0030123//GO:0015630//GO:0005765//GO:0005829//GO:0005575//GO:0030118//GO:0031090//GO:0005773//GO:0030117//GO:0005774//GO:0012505//GO:0005737//GO:0044422//GO:0043227//GO:0031902//GO:0031988//GO:0044446//GO:0098588//GO:…	endosome//CORVET complex//endosomal part//membrane//early endosome//AP-type membrane coat adaptor complex//non-membrane-bounded organelle//intracellular membrane-bounded organelle//macromolecular complex//clathrin-coated vesicle//whole membrane//intracellular organelle//membrane protein complex//intracellular part//cell//AP-3 adaptor complex//microtubule cytoskeleton//lysosomal membrane//cytosol/…	GO:0044877//GO:0046872//GO:0008017//GO:0008270//GO:0015631//GO:0003674//GO:0005515//GO:0051020//GO:0005488//GO:0046914//GO:0019899//GO:0008092//GO:0032403//GO:0043169//GO:0043167	macromolecular complex binding//metal ion binding//microtubule binding//zinc ion binding//tubulin binding//molecular_function//protein binding//GTPase binding//binding//transition metal ion binding//enzyme binding//cytoskeletal protein binding//protein complex binding//cation binding//ion binding	--	--
ENSG00000006740	chr17	+	12789539	12991643	4428	69	65	96	113	1.520153171	1.214863598	1.786864375	2.13794412	1.520153171	1.214863598	1.786864375	2.13794412	3.125270109	3.020844952	0.049029	0.78023	0.99889	FALSE	4.426350734	2.999709303	0.5613	0.44463	0.99921	FALSE	4.641656712	4.207421745	0.1417	0.78966	0.99964	FALSE	4.370427996	3.177284435	0.45998	0.8251	0.99975	FALSE	GO:0050896//GO:0006810//GO:0019222//GO:0009987//GO:0046903//GO:0035556//GO:0050794//GO:0007264//GO:0044763//GO:0051234//GO:0043087//GO:0048583//GO:0044699//GO:0023051//GO:0032940//GO:0023052//GO:0043547//GO:0007154//GO:0044765//GO:0051716//GO:0044093//GO:0010646//GO:0051336//GO:0050789//GO:0006887//GO:0051056//GO:0009966//GO:0048518//GO:0008152//GO:0043085//GO:0051649//GO:0065009//GO:0051345//GO:…	response to stimulus//transport//regulation of metabolic process//cellular process//secretion//intracellular signal transduction//regulation of cellular process//small GTPase mediated signal transduction//single-organism cellular process//establishment of localization//regulation of GTPase activity//regulation of response to stimulus//single-organism process//regulation of signaling//secretion by…	GO:0045202//GO:0044309//GO:0055037//GO:0030425//GO:0044425//GO:0044444//GO:0005886//GO:0005622//GO:0044464//GO:0043226//GO:0042995//GO:0097458//GO:0043227//GO:0005737//GO:0012505//GO:0043197//GO:0036477//GO:0098794//GO:0071944//GO:0044459//GO:0044456//GO:0044463//GO:0005575//GO:0005829//GO:0044424//GO:0043229//GO:0005623//GO:0043005//GO:0031256//GO:0043231//GO:0030054//GO:0016020//GO:0005768//GO:…	synapse//neuron spine//recycling endosome//dendrite//membrane part//cytoplasmic part//plasma membrane//intracellular//cell part//organelle//cell projection//neuron part//membrane-bounded organelle//cytoplasm//endomembrane system//dendritic spine//somatodendritic compartment//postsynapse//cell periphery//plasma membrane part//synapse part//cell projection part//cellular_component//cytosol//intrace…	GO:0060589//GO:0005096//GO:0008289//GO:0043167//GO:0043168//GO:0005488//GO:0030234//GO:0005515//GO:0098772//GO:0003674//GO:0008047//GO:0030695//GO:0005543	nucleoside-triphosphatase regulator activity//GTPase activator activity//lipid binding//ion binding//anion binding//binding//enzyme regulator activity//protein binding//molecular function regulator//molecular_function//enzyme activator activity//GTPase regulator activity//phospholipid binding	--	--
ENSG00000006744	chr17	-	12992391	13018187	3738	1065	967	1288	1283	35.99075404	27.7232228	36.77386685	37.23468134	35.99075404	27.7232228	36.77386685	37.23468134	46.49440301	46.62608512	-0.0040802	0.20604	0.99889	FALSE	50.25670789	44.62644455	0.17142	0.15038	0.99921	FALSE	52.70128815	56.44957507	-0.099124	0.94812	0.99964	FALSE	58.63657562	49.04069455	0.25782	0.91111	0.99975	FALSE	GO:0044699//GO:0016070//GO:0000965//GO:0071840//GO:0090502//GO:0044237//GO:0043170//GO:0006725//GO:0071704//GO:0044260//GO:0034641//GO:0034660//GO:1902589//GO:0042780//GO:0044763//GO:0044710//GO:0000959//GO:0090305//GO:0009987//GO:0090646//GO:0006139//GO:0008150//GO:0046483//GO:0006399//GO:0042779//GO:0090304//GO:0006807//GO:0016043//GO:0072684//GO:0006396//GO:0008033//GO:0043628//GO:1901360//GO:…	single-organism process//RNA metabolic process//mitochondrial RNA 3'-end processing//cellular component organization or biogenesis//RNA phosphodiester bond hydrolysis, endonucleolytic//cellular metabolic process//macromolecule metabolic process//cellular aromatic compound metabolic process//organic substance metabolic process//cellular macromolecule metabolic process//cellular nitrogen compound m…	GO:0043226//GO:0044429//GO:0031981//GO:0005622//GO:0005739//GO:0044464//GO:0044428//GO:0005737//GO:0044422//GO:0043227//GO:0044446//GO:0043232//GO:0042645//GO:0009295//GO:0070013//GO:0044444//GO:0043228//GO:0043231//GO:0043233//GO:0043229//GO:0044424//GO:0005623//GO:0005654//GO:0031974//GO:0005634//GO:0005759//GO:0005575	organelle//mitochondrial part//nuclear lumen//intracellular//mitochondrion//cell part//nuclear part//cytoplasm//organelle part//membrane-bounded organelle//intracellular organelle part//intracellular non-membrane-bounded organelle//mitochondrial nucleoid//nucleoid//intracellular organelle lumen//cytoplasmic part//non-membrane-bounded organelle//intracellular membrane-bounded organelle//organelle …	GO:0044822//GO:0016893//GO:0005488//GO:0016891//GO:0004521//GO:0043169//GO:0016788//GO:0043167//GO:0004540//GO:0042781//GO:0003723//GO:1901363//GO:0046872//GO:0003824//GO:0097159//GO:0004518//GO:0003674//GO:0003676//GO:0004519//GO:0016787	poly(A) RNA binding//endonuclease activity, active with either ribo- or deoxyribonucleic acids and producing 5'-phosphomonoesters//binding//endoribonuclease activity, producing 5'-phosphomonoesters//endoribonuclease activity//cation binding//hydrolase activity, acting on ester bonds//ion binding//ribonuclease activity//3'-tRNA processing endoribonuclease activity//RNA binding//heterocyclic compou…	--	--
ENSG00000006747	chr7	+	12570577	12660179	9713	0	4	0	3	0	0.087266005	0	0.066253695	0	0.087266005	0	0.066253695	0	0	NA	NA	NA	NA	0	0	-0.65155	0.94029	0.99921	FALSE	0	0	NA	NA	NA	NA	NA	NA	NA	NA	NA	NA	GO:0006915//GO:0051179//GO:0016043//GO:0051127//GO:0048523//GO:0009888//GO:1901880//GO:0032956//GO:0031333//GO:0070271//GO:0045010//GO:2000026//GO:0032507//GO:0048519//GO:0002520//GO:0065007//GO:0071822//GO:0030834//GO:0032330//GO:0048731//GO:0043068//GO:0051235//GO:0008285//GO:0065003//GO:0010638//GO:0016192//GO:0051261//GO:0048856//GO:0033036//GO:0002376//GO:0030042//GO:1902578//GO:0044707//GO:…	apoptotic process//localization//cellular component organization//positive regulation of actin nucleation//negative regulation of cellular process//tissue development//negative regulation of protein depolymerization//regulation of actin cytoskeleton organization//negative regulation of protein complex assembly//protein complex biogenesis//actin nucleation//regulation of multicellular organismal d…	GO:0005576//GO:0043228//GO:0044424//GO:0005938//GO:0043229//GO:0005623//GO:0043230//GO:0005575//GO:0065010//GO:0071944//GO:0043227//GO:0005737//GO:0031988//GO:0043232//GO:0005856//GO:0043226//GO:0070062//GO:0005622//GO:0044421//GO:0031982//GO:0044464//GO:0044444//GO:0005903//GO:0098862//GO:1903561	extracellular region//non-membrane-bounded organelle//intracellular part//cell cortex//intracellular organelle//cell//extracellular organelle//cellular_component//extracellular membrane-bounded organelle//cell periphery//membrane-bounded organelle//cytoplasm//membrane-bounded vesicle//intracellular non-membrane-bounded organelle//cytoskeleton//organelle//extracellular exosome//intracellular//extr…	GO:0044877//GO:0046872//GO:0001786//GO:0016597//GO:0005543//GO:0097367//GO:0043177//GO:0072341//GO:0035091//GO:1901981//GO:0005515//GO:0005545//GO:0003674//GO:1902936//GO:0005509//GO:0005488//GO:0005546//GO:0031406//GO:0003779//GO:0043168//GO:0008092//GO:0032403//GO:0043169//GO:0043167//GO:0036094//GO:0051015//GO:0008289	macromolecular complex binding//metal ion binding//phosphatidylserine binding//amino acid binding//phospholipid binding//carbohydrate derivative binding//organic acid binding//modified amino acid binding//phosphatidylinositol binding//phosphatidylinositol phosphate binding//protein binding//1-phosphatidylinositol binding//molecular_function//phosphatidylinositol bisphosphate binding//calcium ion …	--	--
ENSG00000006756	chrX	-	2903970	2929351	5159	39	25	33	40	1.180966358	0.642227401	0.844245894	1.040189721	1.180966358	0.642227401	0.844245894	1.040189721	1.202026965	1.707434103	-0.50636	0.60467	0.99889	FALSE	1.566849817	1.153734347	0.44156	0.692	0.99921	FALSE	1.643064323	1.446301225	0.18402	0.85455	0.99964	FALSE	1.502334624	1.79585642	-0.25747	0.76064	0.99975	FALSE	GO:0044710//GO:0044763//GO:0043412//GO:0009987//GO:0006464//GO:0044699//GO:1901564//GO:0044255//GO:0044237//GO:0006643//GO:0071704//GO:0043170//GO:0044260//GO:0043687//GO:0019538//GO:0044281//GO:0036211//GO:0006629//GO:0044238//GO:0008152//GO:1903509//GO:0006687//GO:0006664//GO:0008150//GO:1901135//GO:0044267//GO:0006665//GO:0006807	single-organism metabolic process//single-organism cellular process//macromolecule modification//cellular process//cellular protein modification process//single-organism process//organonitrogen compound metabolic process//cellular lipid metabolic process//cellular metabolic process//membrane lipid metabolic process//organic substance metabolic process//macromolecule metabolic process//cellular ma…	GO:1903561//GO:0070013//GO:0000323//GO:0044444//GO:0005764//GO:0070062//GO:0043226//GO:0044464//GO:0005622//GO:0044421//GO:0031982//GO:0031988//GO:0043227//GO:0005737//GO:0044422//GO:0044446//GO:0031974//GO:0065010//GO:0005773//GO:0012505//GO:0043230//GO:0005575//GO:0043233//GO:0043231//GO:0005623//GO:0005788//GO:0044424//GO:0043229//GO:0005783//GO:0044432//GO:0005576	extracellular vesicle//intracellular organelle lumen//lytic vacuole//cytoplasmic part//lysosome//extracellular exosome//organelle//cell part//intracellular//extracellular region part//vesicle//membrane-bounded vesicle//membrane-bounded organelle//cytoplasm//organelle part//intracellular organelle part//membrane-enclosed lumen//extracellular membrane-bounded organelle//vacuole//endomembrane system…	GO:0043169//GO:0004065//GO:0016788//GO:0043167//GO:0008484//GO:0005488//GO:0003674//GO:0016787//GO:0046872//GO:0003824	cation binding//arylsulfatase activity//hydrolase activity, acting on ester bonds//ion binding//sulfuric ester hydrolase activity//binding//molecular_function//hydrolase activity//metal ion binding//catalytic activity	--	--
ENSG00000006757	chrX	-	7898247	7927739	3372	665	660	835	825	14.19252327	11.94972218	15.05589383	15.12068846	14.19252327	11.94972218	15.05589383	15.12068846	31.73351188	29.11394048	0.1243	0.50072	0.99889	FALSE	32.31627748	30.45858677	0.085412	0.35031	0.99921	FALSE	33.88820166	36.59580372	-0.1109	0.98562	0.99964	FALSE	38.01361851	30.62165434	0.31196	0.80701	0.99975	FALSE	GO:0044699//GO:0071704//GO:1901575//GO:0009056//GO:0044710//GO:0008150//GO:0016042//GO:0006629//GO:0044712//GO:0008152//GO:0044238	single-organism process//organic substance metabolic process//organic substance catabolic process//catabolic process//single-organism metabolic process//biological_process//lipid catabolic process//lipid metabolic process//single-organism catabolic process//metabolic process//primary metabolic process	GO:0005575	cellular_component	GO:0052689//GO:0016788//GO:0003824//GO:0004806//GO:0016298//GO:0003674//GO:0016787	carboxylic ester hydrolase activity//hydrolase activity, acting on ester bonds//catalytic activity//triglyceride lipase activity//lipase activity//molecular_function//hydrolase activity	--	--
ENSG00000006788	chr17	-	10298084	10373130	6296	1	2	2	4	0.008209057	0.013928333	0.013870922	0.028198947	0.008209057	0.013928333	0.013870922	0.028198947	0	0	1.1352	0.92382	0.99889	FALSE	0	0	0.76348	0.86242	0.99921	FALSE	0	0	0.90649	0.86197	0.99964	FALSE	0	0	0.98354	0.92469	0.99975	FALSE	GO:0009987//GO:0044763//GO:0050896//GO:0006936//GO:0006950//GO:0007154//GO:0051716//GO:0033554//GO:0003008//GO:0031667//GO:0044699//GO:0008152//GO:0009605//GO:0009267//GO:0003012//GO:0032501//GO:0009991//GO:0071496//GO:0031668//GO:0031669//GO:0008150//GO:0042594//GO:0044707	cellular process//single-organism cellular process//response to stimulus//muscle contraction//response to stress//cell communication//cellular response to stimulus//cellular response to stress//system process//response to nutrient levels//single-organism process//metabolic process//response to external stimulus//cellular response to starvation//muscle system process//multicellular organismal proc…	GO:0016460//GO:0044444//GO:1903561//GO:0005856//GO:0044446//GO:0043232//GO:0031988//GO:0043227//GO:0005737//GO:0044422//GO:0044464//GO:0005622//GO:0044421//GO:0031982//GO:0043292//GO:0043234//GO:0070062//GO:0043226//GO:0005575//GO:0043230//GO:0005859//GO:0044449//GO:0065010//GO:0005576//GO:0032982//GO:0044430//GO:0030016//GO:0005623//GO:0044424//GO:0016459//GO:0015629//GO:0043229//GO:0043228//GO:…	myosin II complex//cytoplasmic part//extracellular vesicle//cytoskeleton//intracellular organelle part//intracellular non-membrane-bounded organelle//membrane-bounded vesicle//membrane-bounded organelle//cytoplasm//organelle part//cell part//intracellular//extracellular region part//vesicle//contractile fiber//protein complex//extracellular exosome//organelle//cellular_component//extracellular or…	GO:0001883//GO:0036094//GO:0001882//GO:0043167//GO:0035639//GO:0032553//GO:0016462//GO:0017111//GO:0032549//GO:0000166//GO:0000146//GO:0005488//GO:0016817//GO:0008092//GO:0005516//GO:0003779//GO:0030554//GO:0043168//GO:0016787//GO:0005515//GO:0003774//GO:0003674//GO:0097159//GO:0032555//GO:0097367//GO:0003824//GO:0032550//GO:1901265//GO:1901363//GO:0005524//GO:0017076//GO:0032559//GO:0016818	purine nucleoside binding//small molecule binding//nucleoside binding//ion binding//purine ribonucleoside triphosphate binding//ribonucleotide binding//pyrophosphatase activity//nucleoside-triphosphatase activity//ribonucleoside binding//nucleotide binding//microfilament motor activity//binding//hydrolase activity, acting on acid anhydrides//cytoskeletal protein binding//calmodulin binding//actin…	--	--
ENSG00000006831	chr12	+	1688574	1788678	4018	1441	1191	1378	1807	69.15211201	48.48742632	55.86924259	74.46964227	69.15211201	48.48742632	55.86924259	74.46964227	57.26456461	63.08750109	-0.13971	0.050665	0.82817	FALSE	70.7824405	54.9639043	0.36491	0.016352	0.33979	FALSE	74.22543078	60.39403296	0.29751	0.096216	0.99964	FALSE	62.73385187	66.35459234	-0.080952	0.22499	0.99975	FALSE	GO:0034097//GO:0040008//GO:0009605//GO:0008643//GO:0010828//GO:0048514//GO:0008152//GO:0022414//GO:0048518//GO:0044238//GO:0046323//GO:0019221//GO:0007507//GO:0048513//GO:0010827//GO:0009725//GO:0060055//GO:0008645//GO:0006629//GO:0030308//GO:0032501//GO:0050789//GO:0051128//GO:0044281//GO:0044706//GO:0044703//GO:0051179//GO:0016043//GO:0048523//GO:0044700//GO:0007165//GO:0042593//GO:0007166//GO:…	response to cytokine//regulation of growth//response to external stimulus//carbohydrate transport//positive regulation of glucose transport//blood vessel morphogenesis//metabolic process//reproductive process//positive regulation of biological process//primary metabolic process//glucose import//cytokine-mediated signaling pathway//heart development//organ development//regulation of glucose transp…	GO:0005575//GO:0071944//GO:0044459//GO:0031226//GO:0016020//GO:0005623//GO:0044425//GO:0031224//GO:0016021//GO:0005886//GO:0044464	cellular_component//cell periphery//plasma membrane part//intrinsic component of plasma membrane//membrane//cell//membrane part//intrinsic component of membrane//integral component of membrane//plasma membrane//cell part	GO:0097003//GO:0003674//GO:0005515//GO:0016500//GO:0046983//GO:0046872//GO:0004872//GO:0038023//GO:0055100//GO:0043169//GO:0042562//GO:0043167//GO:0046982//GO:0060089//GO:0004871//GO:0042802//GO:0004888//GO:0004930//GO:0005488	adipokinetic hormone receptor activity//molecular_function//protein binding//protein-hormone receptor activity//protein dimerization activity//metal ion binding//receptor activity//signaling receptor activity//adiponectin binding//cation binding//hormone binding//ion binding//protein heterodimerization activity//molecular transducer activity//signal transducer activity//identical protein binding/…	--	--
ENSG00000006837	chr5	-	134286350	134371047	2160	13	15	22	8	0.525619496	0.514511725	0.751506762	0.277777937	0.525619496	0.514511725	0.751506762	0.277777937	0	0	0.34164	0.99031	0.99889	FALSE	0	0	-1.1434	0.76568	0.99921	FALSE	0	0	-1.5529	0.59735	0.99964	FALSE	1.001556416	0	0.74253	0.8237	0.99975	FALSE	GO:0044237//GO:0044699//GO:0006793//GO:0006464//GO:0044260//GO:0007049//GO:0043170//GO:0071704//GO:0051726//GO:0016310//GO:0009987//GO:0050794//GO:0043412//GO:0044763//GO:0008150//GO:0006468//GO:0065007//GO:0044267//GO:0050789//GO:0006796//GO:0036211//GO:0019538//GO:0008152//GO:0044238	cellular metabolic process//single-organism process//phosphorus metabolic process//cellular protein modification process//cellular macromolecule metabolic process//cell cycle//macromolecule metabolic process//organic substance metabolic process//regulation of cell cycle//phosphorylation//cellular process//regulation of cellular process//macromolecule modification//single-organism cellular process…	GO:0005622//GO:0044464//GO:0005737//GO:0044424//GO:0005623//GO:0005575	intracellular//cell part//cytoplasm//intracellular part//cell//cellular_component	GO:0030554//GO:0043168//GO:0016740//GO:0005488//GO:0016773//GO:0001882//GO:0035639//GO:0043167//GO:0001883//GO:0036094//GO:0032549//GO:0000166//GO:0032553//GO:0017076//GO:0005524//GO:0016772//GO:1901363//GO:0016301//GO:0032559//GO:0004693//GO:0004674//GO:0003824//GO:1901265//GO:0032550//GO:0032555//GO:0097367//GO:0097159//GO:0005515//GO:0003674//GO:0004672//GO:0097472	adenyl nucleotide binding//anion binding//transferase activity//binding//phosphotransferase activity, alcohol group as acceptor//nucleoside binding//purine ribonucleoside triphosphate binding//ion binding//purine nucleoside binding//small molecule binding//ribonucleoside binding//nucleotide binding//ribonucleotide binding//purine nucleotide binding//ATP binding//transferase activity, transferring…	--	--
ENSG00000007001	chr2	+	157876702	158136154	2435	1	0	2	0	0.030355	0	0.051291138	0	0.030355	0	0.051291138	0	0	0	NA	NA	NA	NA	NA	NA	NA	NA	NA	NA	0	0	NA	NA	NA	NA	0	0	0.98354	0.92469	0.99975	FALSE	GO:0046108//GO:0008655//GO:0046434//GO:0009058//GO:0009166//GO:0006221//GO:0009130//GO:0019637//GO:0019439//GO:1901135//GO:0006807//GO:0090407//GO:0072529//GO:0046483//GO:0006753//GO:1901293//GO:0043174//GO:0009163//GO:0008150//GO:0009161//GO:0006139//GO:0006213//GO:0019438//GO:0034655//GO:0044238//GO:0009220//GO:0009173//GO:0008152//GO:0009124//GO:1901362//GO:0006796//GO:0018130//GO:0044712//GO:…	uridine metabolic process//pyrimidine-containing compound salvage//organophosphate catabolic process//biosynthetic process//nucleotide catabolic process//pyrimidine nucleotide biosynthetic process//pyrimidine nucleoside monophosphate biosynthetic process//organophosphate metabolic process//aromatic compound catabolic process//carbohydrate derivative metabolic process//nitrogen compound metabolic …	GO:0044430//GO:0005623//GO:0043229//GO:0044424//GO:0043228//GO:0032991//GO:0005829//GO:0005575//GO:0005856//GO:0044446//GO:0043232//GO:0045098//GO:0005882//GO:0005737//GO:0044422//GO:0044464//GO:0043234//GO:0005622//GO:0043226//GO:0044444//GO:0045111	cytoskeletal part//cell//intracellular organelle//intracellular part//non-membrane-bounded organelle//macromolecular complex//cytosol//cellular_component//cytoskeleton//intracellular organelle part//intracellular non-membrane-bounded organelle//type III intermediate filament//intermediate filament//cytoplasm//organelle part//cell part//protein complex//intracellular//organelle//cytoplasmic part//…	GO:0003824//GO:0016757//GO:0004850//GO:0003674//GO:0005515//GO:0005488//GO:0016740//GO:0016763	catalytic activity//transferase activity, transferring glycosyl groups//uridine phosphorylase activity//molecular_function//protein binding//binding//transferase activity//transferase activity, transferring pentosyl groups	--	--
ENSG00000007038	chr16	+	2817180	2826304	1106	0	0	0	1	0	0	0	0.055339977	0	0	0	0.055339977	NA	NA	NA	NA	NA	NA	0	0	NA	NA	NA	NA	0	0	NA	NA	NA	NA	NA	NA	NA	NA	NA	NA	GO:0032504//GO:0044702//GO:0048609//GO:0043170//GO:0071704//GO:0044699//GO:0019953//GO:0007276//GO:0008152//GO:0022414//GO:0044238//GO:0006508//GO:0007283//GO:0032501//GO:0019538//GO:0000003//GO:0044703//GO:0008150//GO:0051704//GO:0048232	multicellular organism reproduction//single organism reproductive process//multicellular organismal reproductive process//macromolecule metabolic process//organic substance metabolic process//single-organism process//sexual reproduction//gamete generation//metabolic process//reproductive process//primary metabolic process//proteolysis//spermatogenesis//multicellular organismal process//protein me…	GO:0044425//GO:0031224//GO:0005737//GO:0031225//GO:0005886//GO:0005622//GO:0044464//GO:0005575//GO:0071944//GO:0016020//GO:0044424//GO:0005623	membrane part//intrinsic component of membrane//cytoplasm//anchored component of membrane//plasma membrane//intracellular//cell part//cellular_component//cell periphery//membrane//intracellular part//cell	GO:0005488//GO:0016787//GO:0008233//GO:0070011//GO:0004175//GO:0003674//GO:0005515//GO:0017171//GO:0003824//GO:0008236//GO:0004252	binding//hydrolase activity//peptidase activity//peptidase activity, acting on L-amino acid peptides//endopeptidase activity//molecular_function//protein binding//serine hydrolase activity//catalytic activity//serine-type peptidase activity//serine-type endopeptidase activity	--	--
ENSG00000007047	chr19	+	45079288	45305283	5209	887	1202	1795	1864	26.97419817	31.01025196	46.11810728	48.67998987	26.97419817	31.01025196	46.11810728	48.67998987	57.79345648	38.83318076	0.57362	0.49557	0.99889	FALSE	73.01520149	55.47154742	0.39645	0.010809	0.24827	FALSE	76.56679744	78.67002116	-0.039095	0.73617	0.99964	FALSE	81.71789848	40.84422166	1.0005	0.0038885	0.16334	FALSE	GO:0044237//GO:0008283//GO:0071840//GO:0006793//GO:0044699//GO:0044843//GO:0006464//GO:0023052//GO:0043067//GO:0048522//GO:0012501//GO:0007275//GO:0044260//GO:0007154//GO:0007049//GO:0043170//GO:0051716//GO:0071704//GO:0000082//GO:0010942//GO:0001578//GO:0007017//GO:0050896//GO:0042127//GO:0032502//GO:0016310//GO:1902589//GO:0009987//GO:0050794//GO:0007399//GO:0043412//GO:0016265//GO:0044763//GO:…	cellular metabolic process//cell proliferation//cellular component organization or biogenesis//phosphorus metabolic process//single-organism process//cell cycle G1/S phase transition//cellular protein modification process//signaling//regulation of programmed cell death//positive regulation of cellular process//programmed cell death//multicellular organismal development//cellular macromolecule met…	GO:0005622//GO:0043234//GO:0036064//GO:0044464//GO:0005874//GO:0043226//GO:0043232//GO:0044446//GO:0044450//GO:0042995//GO:0005856//GO:0097458//GO:0000930//GO:0044422//GO:0005737//GO:0005815//GO:0044444//GO:0044424//GO:0043229//GO:0005623//GO:0043005//GO:0032991//GO:0005813//GO:0043228//GO:0044430//GO:0044441//GO:0005929//GO:0044463//GO:0015630//GO:0005575//GO:0005829	intracellular//protein complex//ciliary basal body//cell part//microtubule//organelle//intracellular non-membrane-bounded organelle//intracellular organelle part//microtubule organizing center part//cell projection//cytoskeleton//neuron part//gamma-tubulin complex//organelle part//cytoplasm//microtubule organizing center//cytoplasmic part//intracellular part//intracellular organelle//cell//neuron…	GO:0043168//GO:0030554//GO:0050321//GO:0008092//GO:0016740//GO:0005488//GO:0043015//GO:0032182//GO:0016773//GO:0043130//GO:0001882//GO:0035639//GO:0043167//GO:0036094//GO:0001883//GO:0000166//GO:0032403//GO:0032549//GO:0032553//GO:0017076//GO:0005524//GO:0016772//GO:1901363//GO:0016301//GO:0004674//GO:0032559//GO:0008017//GO:0032550//GO:1901265//GO:0003824//GO:0032555//GO:0097367//GO:0044877//GO:…	anion binding//adenyl nucleotide binding//tau-protein kinase activity//cytoskeletal protein binding//transferase activity//binding//gamma-tubulin binding//ubiquitin-like protein binding//phosphotransferase activity, alcohol group as acceptor//ubiquitin binding//nucleoside binding//purine ribonucleoside triphosphate binding//ion binding//small molecule binding//purine nucleoside binding//nucleotid…	--	--
ENSG00000007062	chr4	-	15963076	16084378	4349	25	31	44	57	0.723599003	0.761194336	1.075951576	1.416812742	0.723599003	0.761194336	1.075951576	1.416812742	1.490513437	1.09450904	0.44553	0.96758	0.99889	FALSE	2.23276099	1.430630591	0.64218	0.55624	0.99921	FALSE	2.34136666	1.928401633	0.27995	0.77658	0.99964	FALSE	2.003112832	1.151190013	0.79912	0.72917	0.99975	FALSE	GO:0060429//GO:2000698//GO:0001894//GO:0072311//GO:0072010//GO:0007275//GO:0030858//GO:0001822//GO:0072080//GO:0048699//GO:0001655//GO:0030182//GO:0048522//GO:0045494//GO:0003407//GO:0044699//GO:0010842//GO:0030154//GO:0007399//GO:0050794//GO:0009987//GO:0050793//GO:0072139//GO:0072182//GO:0045597//GO:0048869//GO:0009653//GO:0042592//GO:0044763//GO:0061326//GO:0032502//GO:0030855//GO:0090183//GO:…	epithelium development//positive regulation of epithelial cell differentiation involved in kidney development//tissue homeostasis//glomerular epithelial cell differentiation//glomerular epithelium development//multicellular organismal development//positive regulation of epithelial cell differentiation//kidney development//nephron tubule development//generation of neurons//urogenital system develo…	GO:0042995//GO:0016324//GO:0098589//GO:0098588//GO:0031988//GO:0098858//GO:0005737//GO:0031253//GO:0044422//GO:0043227//GO:0072372//GO:0097458//GO:0001750//GO:0044464//GO:0031982//GO:0005622//GO:0005886//GO:0044421//GO:0070062//GO:0043226//GO:0044425//GO:0032421//GO:0098862//GO:0005903//GO:0044444//GO:1903561//GO:0016021//GO:0005615//GO:0031224//GO:0009986//GO:0005576//GO:0016020//GO:0044441//GO:…	cell projection//apical plasma membrane//membrane region//bounding membrane of organelle//membrane-bounded vesicle//actin-based cell projection//cytoplasm//cell projection membrane//organelle part//membrane-bounded organelle//primary cilium//neuron part//photoreceptor outer segment//cell part//vesicle//intracellular//plasma membrane//extracellular region part//extracellular exosome//organelle//me…	GO:0005488//GO:0008092//GO:0050839//GO:0042805//GO:0045296//GO:0003674//GO:0005515	binding//cytoskeletal protein binding//cell adhesion molecule binding//actinin binding//cadherin binding//molecular_function//protein binding	--	--
ENSG00000007080	chr19	+	17933016	17943991	1055	1099	896	1462	1175	68.77386725	47.56742769	77.29568043	63.14562519	68.77386725	47.56742769	77.29568043	63.14562519	43.08064643	48.11461742	-0.15944	0.077333	0.99889	FALSE	46.02621338	41.34983901	0.15457	0.18494	0.99921	FALSE	48.26501448	64.07552699	-0.4088	0.28613	0.99964	FALSE	66.55797636	50.60631296	0.39529	0.52853	0.99975	FALSE	GO:0007049//GO:0044699//GO:0009987//GO:0044763//GO:0051301//GO:0008150	cell cycle//single-organism process//cellular process//single-organism cellular process//cell division//biological_process	GO:0043232//GO:0044446//GO:0005856//GO:0044422//GO:0005737//GO:0005886//GO:0005622//GO:0044464//GO:0043226//GO:0005815//GO:0016020//GO:0044430//GO:0043229//GO:0044424//GO:0005623//GO:0043228//GO:0015630//GO:0005575//GO:0071944//GO:0030496	intracellular non-membrane-bounded organelle//intracellular organelle part//cytoskeleton//organelle part//cytoplasm//plasma membrane//intracellular//cell part//organelle//microtubule organizing center//membrane//cytoskeletal part//intracellular organelle//intracellular part//cell//non-membrane-bounded organelle//microtubule cytoskeleton//cellular_component//cell periphery//midbody	GO:0044822//GO:0005488//GO:0003723//GO:1901363//GO:0003676//GO:0097159//GO:0003674	poly(A) RNA binding//binding//RNA binding//heterocyclic compound binding//nucleic acid binding//organic cyclic compound binding//molecular_function	--	--
ENSG00000007129	chr19	+	41549518	41586844	1691	2	1	0	4	0.085809742	0.036398418	0	0.147382609	0.085809742	0.036398418	0	0.147382609	0	0	-0.86481	0.87673	0.99889	FALSE	0	0	1.7635	0.77264	0.99921	FALSE	0	0	NA	NA	NA	NA	0	0	NA	NA	NA	NA	--	--	GO:0016020//GO:0005575//GO:0016021//GO:0031224//GO:0044425	membrane//cellular_component//integral component of membrane//intrinsic component of membrane//membrane part	GO:0003674//GO:0005515//GO:0005488	molecular_function//protein binding//binding	--	--
ENSG00000007168	chr17	+	2593210	2685615	5497	3280	3252	2723	3370	135.4769333	113.9509509	95.02136246	119.5366448	135.4769333	113.9509509	95.02136246	119.5366448	156.3596676	143.5995861	0.12282	0.13256	0.99889	FALSE	132.0070971	150.0777639	-0.18509	0.68749	0.99921	FALSE	138.4281692	119.3417647	0.21404	0.065643	0.99964	FALSE	123.9653691	151.0361297	-0.28496	0.003297	0.14499	FALSE	GO:0048515//GO:0045665//GO:0060999//GO:0030397//GO:0021766//GO:0016050//GO:0048513//GO:0009306//GO:0010647//GO:0044772//GO:0008361//GO:0019538//GO:0008347//GO:0051293//GO:0043409//GO:0061564//GO:0010256//GO:0009966//GO:0042490//GO:0009892//GO:0030036//GO:0008090//GO:1902580//GO:0048813//GO:0060997//GO:0032886//GO:0006996//GO:0051660//GO:0007097//GO:0032268//GO:0045595//GO:0010646//GO:0006629//GO:…	spermatid differentiation//negative regulation of neuron differentiation//positive regulation of dendritic spine development//membrane disassembly//hippocampus development//vesicle organization//organ development//protein secretion//positive regulation of cell communication//mitotic cell cycle phase transition//regulation of cell size//protein metabolic process//glial cell migration//establishmen…	GO:0031975//GO:0071944//GO:0031090//GO:0065010//GO:0005634//GO:0012505//GO:0098687//GO:0036477//GO:0005929//GO:0044427//GO:0005881//GO:0043230//GO:0044463//GO:0015630//GO:0005829//GO:0005575//GO:0032991//GO:0005813//GO:0043231//GO:0043228//GO:0031965//GO:0043229//GO:0005818//GO:0005938//GO:0044424//GO:0043005//GO:0005623//GO:0005635//GO:0030427//GO:0044430//GO:0031252//GO:0016020//GO:0005576//GO:…	envelope//cell periphery//organelle membrane//extracellular membrane-bounded organelle//nucleus//endomembrane system//chromosomal region//somatodendritic compartment//cilium//chromosomal part//cytoplasmic microtubule//extracellular organelle//cell projection part//microtubule cytoskeleton//cytosol//cellular_component//macromolecular complex//centrosome//intracellular membrane-bounded organelle//n…	GO:0045502//GO:0003674//GO:0005515//GO:0046983//GO:0015631//GO:0034452//GO:0044877//GO:0008017//GO:0097367//GO:0042802//GO:0042803//GO:0032403//GO:0043167//GO:1901681//GO:0051219//GO:0043274//GO:0043168//GO:0019899//GO:0005539//GO:0008092//GO:0008201//GO:0005488//GO:0045505	dynein binding//molecular_function//protein binding//protein dimerization activity//tubulin binding//dynactin binding//macromolecular complex binding//microtubule binding//carbohydrate derivative binding//identical protein binding//protein homodimerization activity//protein complex binding//ion binding//sulfur compound binding//phosphoprotein binding//phospholipase binding//anion binding//enzyme …	--	--
ENSG00000007171	chr17	-	27756766	27800499	4176	20	14	23	18	0.264889951	0.157303877	0.257362592	0.204732901	0.264889951	0.157303877	0.257362592	0.204732901	0	0	-0.37939	0.74577	0.99889	FALSE	0	0	0.12605	0.87809	0.99921	FALSE	0	1.008028126	-0.44715	0.88047	0.99964	FALSE	1.047081707	0	0.18518	0.98386	0.99975	FALSE	GO:0045909//GO:0044699//GO:0006793//GO:0042312//GO:0006182//GO:0006954//GO:0044271//GO:0023051//GO:1901564//GO:1900542//GO:0032940//GO:0051349//GO:0030810//GO:0031341//GO:0051712//GO:0072521//GO:0009259//GO:0048522//GO:0006464//GO:0023052//GO:0002705//GO:0045776//GO:0044237//GO:0051234//GO:0010033//GO:0044711//GO:0008283//GO:0034341//GO:0036293//GO:0071840//GO:0006164//GO:0055114//GO:0002227//GO:…	positive regulation of vasodilation//single-organism process//phosphorus metabolic process//regulation of vasodilation//cGMP biosynthetic process//inflammatory response//cellular nitrogen compound biosynthetic process//regulation of signaling//organonitrogen compound metabolic process//regulation of purine nucleotide metabolic process//secretion by cell//positive regulation of lyase activity//pos…	GO:0043226//GO:0005622//GO:0042579//GO:0044464//GO:0043227//GO:0005737//GO:0043232//GO:0005856//GO:0044444//GO:0048471//GO:0044448//GO:0043231//GO:0043228//GO:0044424//GO:0005938//GO:0043229//GO:0005777//GO:0005623//GO:0071944//GO:0030863//GO:0005634//GO:0005575//GO:0005829	organelle//intracellular//microbody//cell part//membrane-bounded organelle//cytoplasm//intracellular non-membrane-bounded organelle//cytoskeleton//cytoplasmic part//perinuclear region of cytoplasm//cell cortex part//intracellular membrane-bounded organelle//non-membrane-bounded organelle//intracellular part//cell cortex//intracellular organelle//peroxisome//cell//cell periphery//cortical cytoskel…	GO:0046914//GO:0003958//GO:0031406//GO:0043168//GO:0016491//GO:0034617//GO:0005516//GO:0016653//GO:0004517//GO:0005488//GO:0010181//GO:0016651//GO:0042802//GO:0042803//GO:0000166//GO:0004497//GO:0032553//GO:0043169//GO:0005506//GO:0043167//GO:0036094//GO:0043177//GO:1901363//GO:0016709//GO:0046906//GO:0046872//GO:0003824//GO:0016597//GO:1901265//GO:0097367//GO:0020037//GO:0097159//GO:0005515//GO:…	transition metal ion binding//NADPH-hemoprotein reductase activity//carboxylic acid binding//anion binding//oxidoreductase activity//tetrahydrobiopterin binding//calmodulin binding//oxidoreductase activity, acting on NAD(P)H, heme protein as acceptor//nitric-oxide synthase activity//binding//FMN binding//oxidoreductase activity, acting on NAD(P)H//identical protein binding//protein homodimerizati…	--	--
ENSG00000007174	chr17	+	11598431	11969748	13750	1	0	2	3	0.017218305	0	0.029093936	0.044359975	0.017218305	0	0.029093936	0.044359975	0	0	NA	NA	NA	NA	0	0	NA	NA	NA	NA	0	0	0.49145	0.92337	0.99964	FALSE	0	0	0.98354	0.92469	0.99975	FALSE	GO:0006928//GO:0032501//GO:0007283//GO:0022414//GO:0008152//GO:0007276//GO:0048232//GO:0008150//GO:0051704//GO:0016043//GO:0044703//GO:0000003//GO:0032504//GO:0007017//GO:0044763//GO:0009987//GO:0044699//GO:0019953//GO:0007018//GO:0071840//GO:0030030//GO:0048609//GO:0044702	movement of cell or subcellular component//multicellular organismal process//spermatogenesis//reproductive process//metabolic process//gamete generation//male gamete generation//biological_process//multi-organism process//cellular component organization//multi-organism reproductive process//reproduction//multicellular organism reproduction//microtubule-based process//single-organism cellular proc…	GO:0005929//GO:0030286//GO:0044463//GO:0015630//GO:0005575//GO:0097014//GO:0032838//GO:0043228//GO:0032991//GO:0044424//GO:0043229//GO:0005623//GO:0044430//GO:0044441//GO:0005875//GO:1902494//GO:0044444//GO:0043226//GO:0005930//GO:0005622//GO:0043234//GO:0005874//GO:0044464//GO:0005737//GO:0044422//GO:0044446//GO:0043232//GO:0042995//GO:0005856	cilium//dynein complex//cell projection part//microtubule cytoskeleton//cellular_component//ciliary cytoplasm//cell projection cytoplasm//non-membrane-bounded organelle//macromolecular complex//intracellular part//intracellular organelle//cell//cytoskeletal part//ciliary part//microtubule associated complex//catalytic complex//cytoplasmic part//organelle//axoneme//intracellular//protein complex//…	GO:0097159//GO:0003774//GO:0003674//GO:0016887//GO:0016787//GO:0016818//GO:0032559//GO:0017076//GO:0005524//GO:1901363//GO:0003824//GO:0032550//GO:1901265//GO:0097367//GO:0032555//GO:0003777//GO:0032549//GO:0017111//GO:0000166//GO:0032553//GO:0016462//GO:0001882//GO:0035639//GO:0043167//GO:0001883//GO:0036094//GO:0043168//GO:0030554//GO:0016817//GO:0005488	organic cyclic compound binding//motor activity//molecular_function//ATPase activity//hydrolase activity//hydrolase activity, acting on acid anhydrides, in phosphorus-containing anhydrides//adenyl ribonucleotide binding//purine nucleotide binding//ATP binding//heterocyclic compound binding//catalytic activity//purine ribonucleoside binding//nucleoside phosphate binding//carbohydrate derivative bi…	--	--
ENSG00000007202	chr17	-	28614440	28645454	7407	1965	2043	1570	2095	50.09297404	44.18333889	33.8139583	45.86463446	50.09297404	44.18333889	33.8139583	45.86463446	98.22964358	86.02841058	0.19135	0.39275	0.99889	FALSE	82.06375918	94.28317086	-0.20026	0.80401	0.99921	FALSE	86.0554939	68.80887645	0.32267	0.058544	0.99964	FALSE	71.47470786	90.48353501	-0.34022	0.012558	0.39279	FALSE	--	--	GO:0005576//GO:0005575	extracellular region//cellular_component	GO:0005515//GO:0003674//GO:0005488	protein binding//molecular_function//binding	--	--
ENSG00000007216	chr17	+	28473293	28497781	2855	0	0	0	0	0	0	0	0	0	0	0	0	NA	NA	NA	NA	NA	NA	NA	NA	NA	NA	NA	NA	NA	NA	NA	NA	NA	NA	NA	NA	NA	NA	NA	NA	GO:0015672//GO:0044699//GO:0006820//GO:0051234//GO:0044765//GO:0006814//GO:0006811//GO:0006810//GO:0044763//GO:0015711//GO:0055085//GO:0071702//GO:0034220//GO:0009987//GO:0046942//GO:1902578//GO:0030001//GO:0008150//GO:0006812//GO:0051179//GO:0098656//GO:0015849//GO:0006835	monovalent inorganic cation transport//single-organism process//anion transport//establishment of localization//single-organism transport//sodium ion transport//ion transport//transport//single-organism cellular process//organic anion transport//transmembrane transport//organic substance transport//ion transmembrane transport//cellular process//carboxylic acid transport//single-organism localizat…	GO:0070062//GO:0043226//GO:0044464//GO:0044421//GO:0005886//GO:0031982//GO:0031988//GO:0043227//GO:0031224//GO:1903561//GO:0016021//GO:0044425//GO:0005623//GO:0031226//GO:0005576//GO:0016020//GO:0044459//GO:0065010//GO:0071944//GO:0005887//GO:0043230//GO:0005575	extracellular exosome//organelle//cell part//extracellular region part//plasma membrane//vesicle//membrane-bounded vesicle//membrane-bounded organelle//intrinsic component of membrane//extracellular vesicle//integral component of membrane//membrane part//cell//intrinsic component of plasma membrane//extracellular region//membrane//plasma membrane part//extracellular membrane-bounded organelle//ce…	GO:0022857//GO:0008324//GO:0022804//GO:0015291//GO:0022890//GO:0008514//GO:0005342//GO:0005310//GO:0015293//GO:0015077//GO:0005343//GO:0015081//GO:0015296//GO:0017153//GO:0022892//GO:0022891//GO:0015361//GO:0046943//GO:0003674//GO:0015075//GO:0015370//GO:0008509//GO:0015294//GO:0005215//GO:0046873	transmembrane transporter activity//cation transmembrane transporter activity//active transmembrane transporter activity//secondary active transmembrane transporter activity//inorganic cation transmembrane transporter activity//organic anion transmembrane transporter activity//organic acid transmembrane transporter activity//dicarboxylic acid transmembrane transporter activity//symporter activity…	--	--
ENSG00000007237	chr17	-	9910609	10198551	8033	365	116	243	269	9.159487508	2.469518039	5.151891193	5.797092598	9.159487508	2.469518039	5.151891193	5.797092598	5.577405118	15.97983199	-1.5186	0.0042407	0.14311	FALSE	10.53706502	5.353327371	0.97697	0.09755	0.99921	FALSE	11.04960757	10.65003629	0.053137	0.78338	0.99964	FALSE	11.06264587	16.80737419	-0.6034	0.13237	0.99975	FALSE	GO:0032989//GO:0051017//GO:0006139//GO:0044707//GO:0019438//GO:0065003//GO:0032774//GO:0048856//GO:0046483//GO:0031175//GO:0008150//GO:0010468//GO:0022008//GO:0044767//GO:0048523//GO:0022402//GO:0051171//GO:0048666//GO:0090304//GO:0006807//GO:0016043//GO:0071822//GO:0065007//GO:0048731//GO:0070271//GO:0009058//GO:0022603//GO:0000902//GO:0048519//GO:0008360//GO:0006996//GO:0030036//GO:1903506//GO:…	cellular component morphogenesis//actin filament bundle assembly//nucleobase-containing compound metabolic process//single-multicellular organism process//aromatic compound biosynthetic process//macromolecular complex assembly//RNA biosynthetic process//anatomical structure development//heterocycle metabolic process//neuron projection development//biological_process//regulation of gene expression…	GO:0043228//GO:0032991//GO:0005623//GO:0044424//GO:0015629//GO:0043229//GO:0031252//GO:0044430//GO:0001726//GO:0005575//GO:0043226//GO:0044464//GO:0005622//GO:0043234//GO:0005884//GO:0005737//GO:0044422//GO:0042995//GO:0005856//GO:0044446//GO:0043232	non-membrane-bounded organelle//macromolecular complex//cell//intracellular part//actin cytoskeleton//intracellular organelle//cell leading edge//cytoskeletal part//ruffle//cellular_component//organelle//cell part//intracellular//protein complex//actin filament//cytoplasm//organelle part//cell projection//cytoskeleton//intracellular organelle part//intracellular non-membrane-bounded organelle	GO:0044877//GO:0005515//GO:0003674//GO:0008092//GO:0003779//GO:0005488//GO:0051015//GO:0001071//GO:0032403//GO:0003700	macromolecular complex binding//protein binding//molecular_function//cytoskeletal protein binding//actin binding//binding//actin filament binding//nucleic acid binding transcription factor activity//protein complex binding//transcription factor activity, sequence-specific DNA binding	--	--
ENSG00000007255	chr19	-	45162928	45178237	805	177	189	232	200	13.75479298	12.46001311	15.2317876	13.34720819	13.75479298	12.46001311	15.2317876	13.34720819	9.087323856	7.749124006	0.22982	0.83886	0.99889	FALSE	7.834249086	8.722231665	-0.1549	0.88857	0.99921	FALSE	8.215321614	10.16793588	-0.30764	0.77759	0.99964	FALSE	10.56186766	8.150425291	0.37392	0.82585	0.99975	FALSE	GO:0051179//GO:0016192//GO:0008150//GO:0006810//GO:0051234	localization//vesicle-mediated transport//biological_process//transport//establishment of localization	GO:0005575//GO:0012505//GO:0005783//GO:0043231//GO:0005623//GO:0044424//GO:0043229//GO:0044444//GO:0005794//GO:0043227//GO:0005737//GO:0043226//GO:0044464//GO:0005622	cellular_component//endomembrane system//endoplasmic reticulum//intracellular membrane-bounded organelle//cell//intracellular part//intracellular organelle//cytoplasmic part//Golgi apparatus//membrane-bounded organelle//cytoplasm//organelle//cell part//intracellular	GO:0005515//GO:0003674//GO:0005488	protein binding//molecular_function//binding	--	--
ENSG00000007264	chr19	-	3777970	3802129	2133	6	1	4	5	0.261026491	0.036907042	0.147019663	0.18680263	0.261026491	0.036907042	0.147019663	0.18680263	0	0	-2.4498	0.64147	0.99889	FALSE	0	0	2.0854	0.72315	0.99921	FALSE	0	0	0.22842	0.94117	0.99964	FALSE	0	0	-0.60142	0.84732	0.99975	FALSE	GO:0065007//GO:0007166//GO:0044700//GO:0007165//GO:0007167//GO:0009888//GO:0044267//GO:0051179//GO:0008284//GO:0038083//GO:0008150//GO:0018212//GO:0048870//GO:0007498//GO:0044767//GO:0006468//GO:0048856//GO:0002376//GO:0044238//GO:0008152//GO:0048518//GO:0002009//GO:0051674//GO:0018108//GO:0006928//GO:0050789//GO:0036211//GO:0006796//GO:0016477//GO:0048729//GO:0007169//GO:0019538//GO:0006950//GO:…	biological regulation//cell surface receptor signaling pathway//single organism signaling//signal transduction//enzyme linked receptor protein signaling pathway//tissue development//cellular protein metabolic process//localization//positive regulation of cell proliferation//peptidyl-tyrosine autophosphorylation//biological_process//peptidyl-tyrosine modification//cell motility//mesoderm developme…	GO:0009898//GO:0016020//GO:0005623//GO:0044424//GO:0019898//GO:0005575//GO:0005829//GO:0031234//GO:0044459//GO:0071944//GO:0005737//GO:0044464//GO:0005886//GO:0005622//GO:0019897//GO:0044425//GO:0098552//GO:0044444//GO:0098562	cytoplasmic side of plasma membrane//membrane//cell//intracellular part//extrinsic component of membrane//cellular_component//cytosol//extrinsic component of cytoplasmic side of plasma membrane//plasma membrane part//cell periphery//cytoplasm//cell part//plasma membrane//intracellular//extrinsic component of plasma membrane//membrane part//side of membrane//cytoplasmic part//cytoplasmic side of m…	GO:0032555//GO:0097367//GO:1901265//GO:0032550//GO:0003824//GO:1901363//GO:0005524//GO:0004713//GO:0017076//GO:0016772//GO:0032559//GO:0016301//GO:0004672//GO:0005102//GO:0004715//GO:0005515//GO:0003674//GO:0097159//GO:0005488//GO:0030554//GO:0043168//GO:0016740//GO:0036094//GO:0001883//GO:0001882//GO:0035639//GO:0043167//GO:0032553//GO:0000166//GO:0032549//GO:0016773	purine ribonucleotide binding//carbohydrate derivative binding//nucleoside phosphate binding//purine ribonucleoside binding//catalytic activity//heterocyclic compound binding//ATP binding//protein tyrosine kinase activity//purine nucleotide binding//transferase activity, transferring phosphorus-containing groups//adenyl ribonucleotide binding//kinase activity//protein kinase activity//receptor bi…	--	--
ENSG00000007306	chr19	-	41673307	41706976	2489	0	0	0	1	0	0	0	0.035707681	0	0	0	0.035707681	NA	NA	NA	NA	NA	NA	0	0	NA	NA	NA	NA	0	0	NA	NA	NA	NA	NA	NA	NA	NA	NA	NA	--	--	GO:0044425//GO:0031224//GO:0016021//GO:0031225//GO:0005886//GO:0044464//GO:0005575//GO:0071944//GO:0016020//GO:0005623	membrane part//intrinsic component of membrane//integral component of membrane//anchored component of membrane//plasma membrane//cell part//cellular_component//cell periphery//membrane//cell	GO:0005488//GO:0003674//GO:0005515	binding//molecular_function//protein binding	--	--
ENSG00000007312	chr17	-	63928740	63932354	1269	39	18	46	41	2.304495443	0.902318071	2.29641924	2.08053368	2.304495443	0.902318071	2.29641924	2.08053368	0	1.707434103	-0.98029	0.46292	0.99889	FALSE	1.606021063	0	0.95111	0.52471	0.99921	FALSE	1.684140931	2.016056253	-0.25952	0.92447	0.99964	FALSE	2.094163415	1.79585642	0.2217	0.99724	0.99975	FALSE	GO:0044699//GO:0023052//GO:0050776//GO:0048583//GO:0051716//GO:0006955//GO:0002682//GO:0002757//GO:0002253//GO:0050853//GO:0007154//GO:0050896//GO:0044763//GO:0009987//GO:0050851//GO:0002684//GO:0050794//GO:0002376//GO:0008150//GO:0002250//GO:0002768//GO:0044700//GO:0007165//GO:0048584//GO:0007166//GO:0065007//GO:0002429//GO:0050789//GO:0002764//GO:0048518//GO:0050778	single-organism process//signaling//regulation of immune response//regulation of response to stimulus//cellular response to stimulus//immune response//regulation of immune system process//immune response-activating signal transduction//activation of immune response//B cell receptor signaling pathway//cell communication//response to stimulus//single-organism cellular process//cellular process//ant…	GO:0031981//GO:0043226//GO:0070062//GO:0005622//GO:0005886//GO:0044421//GO:0031982//GO:0043234//GO:0044464//GO:0043227//GO:0044428//GO:0005737//GO:0044422//GO:0031988//GO:0044446//GO:0031224//GO:0009986//GO:0016021//GO:0070013//GO:0019815//GO:0043235//GO:1903561//GO:0044444//GO:0098552//GO:0005794//GO:0044425//GO:0043231//GO:0032991//GO:0043233//GO:0098802//GO:0098796//GO:0044424//GO:0043229//GO:…	nuclear lumen//organelle//extracellular exosome//intracellular//plasma membrane//extracellular region part//vesicle//protein complex//cell part//membrane-bounded organelle//nuclear part//cytoplasm//organelle part//membrane-bounded vesicle//intracellular organelle part//intrinsic component of membrane//cell surface//integral component of membrane//intracellular organelle lumen//B cell receptor com…	GO:0004888//GO:0005488//GO:0004871//GO:0060089//GO:0004872//GO:0038023//GO:0005515//GO:0003674	transmembrane signaling receptor activity//binding//signal transducer activity//molecular transducer activity//receptor activity//signaling receptor activity//protein binding//molecular_function	--	--
ENSG00000007314	chr17	-	63938554	63972918	7805	7348	6729	7211	9137	87.37709638	67.88204115	72.44460602	93.30646436	87.37709638	67.88204115	72.44460602	93.30646436	323.5375779	321.6980972	0.0082259	0.0012805	0.054265	FALSE	357.9076695	310.5391369	0.20481	3.86E-05	0.00208	FALSE	375.3169679	316.0387313	0.24801	0.00089107	0.066199	FALSE	328.2828779	338.3577686	-0.04361	0.015375	0.45271	FALSE	GO:0065007//GO:0001508//GO:0043269//GO:0051179//GO:0044700//GO:0006812//GO:0008150//GO:0098662//GO:0098660//GO:0030001//GO:1902578//GO:0044707//GO:0019226//GO:0035725//GO:0035637//GO:0050789//GO:0003012//GO:0032501//GO:0007154//GO:0044765//GO:0034762//GO:0032879//GO:0051234//GO:0003008//GO:0044699//GO:0034765//GO:0098655//GO:0015672//GO:0023052//GO:0009987//GO:0019228//GO:0050794//GO:0055085//GO:…	biological regulation//action potential//regulation of ion transport//localization//single organism signaling//cation transport//biological_process//inorganic cation transmembrane transport//inorganic ion transmembrane transport//metal ion transport//single-organism localization//single-multicellular organism process//transmission of nerve impulse//sodium ion transmembrane transport//multicellula…	GO:0016020//GO:0031226//GO:0098796//GO:0005623//GO:0034706//GO:0032991//GO:0034703//GO:0005575//GO:0098797//GO:0005887//GO:0071944//GO:0044459//GO:1990351//GO:0005886//GO:0043234//GO:0044464//GO:1902495//GO:0034702//GO:0044425//GO:0001518//GO:0016021//GO:0031224	membrane//intrinsic component of plasma membrane//membrane protein complex//cell//sodium channel complex//macromolecular complex//cation channel complex//cellular_component//plasma membrane protein complex//integral component of plasma membrane//cell periphery//plasma membrane part//transporter complex//plasma membrane//protein complex//cell part//transmembrane transporter complex//ion channel co…	GO:0022892//GO:0022891//GO:0005248//GO:0015081//GO:0015077//GO:0005261//GO:0005215//GO:0046873//GO:0005272//GO:0022838//GO:0022843//GO:0005244//GO:0015075//GO:0005515//GO:0022803//GO:0003674//GO:0022890//GO:0005216//GO:0005488//GO:0008324//GO:0022857//GO:0022836//GO:0022832//GO:0015267	substrate-specific transporter activity//substrate-specific transmembrane transporter activity//voltage-gated sodium channel activity//sodium ion transmembrane transporter activity//monovalent inorganic cation transmembrane transporter activity//cation channel activity//transporter activity//metal ion transmembrane transporter activity//sodium channel activity//substrate-specific channel activity…	--	--
ENSG00000007341	chr1	-	112523518	112620825	4528	72	82	67	90	2.339532932	2.260405848	1.839304221	2.511416962	2.339532932	2.260405848	1.839304221	2.511416962	3.942648445	3.152186037	0.32281	0.96341	0.99889	FALSE	3.525412089	3.784248659	-0.10221	0.88662	0.99921	FALSE	3.696894726	2.936429759	0.33225	0.68921	0.99964	FALSE	3.050194539	3.315427237	-0.12029	0.76127	0.99975	FALSE	GO:0016049//GO:0009987//GO:0050794//GO:0044763//GO:0040007//GO:0001558//GO:0045926//GO:0071840//GO:0044699//GO:0040008//GO:0030308//GO:0050789//GO:0051128//GO:0048519//GO:0065007//GO:0016043//GO:0048523//GO:0008150	cell growth//cellular process//regulation of cellular process//single-organism cellular process//growth//regulation of cell growth//negative regulation of growth//cellular component organization or biogenesis//single-organism process//regulation of growth//negative regulation of cell growth//regulation of biological process//regulation of cellular component organization//negative regulation of bi…	GO:0044425//GO:0016021//GO:0031224//GO:0005575//GO:0016020	membrane part//integral component of membrane//intrinsic component of membrane//cellular_component//membrane	--	--	--	--
ENSG00000007350	chrX	+	154295671	154330350	2642	2	5	11	9	0.093985953	0.199332844	0.436724684	0.363207755	0.093985953	0.199332844	0.436724684	0.363207755	0	0	1.4571	0.83887	0.99889	FALSE	0	0	0.61148	0.82041	0.99921	FALSE	0	0	-0.38302	0.93248	0.99964	FALSE	0	0	2.443	0.61415	0.99975	FALSE	GO:0044237//GO:0072527//GO:0042723//GO:0044699//GO:0019318//GO:1901564//GO:0006767//GO:0034641//GO:0019320//GO:0044724//GO:0006725//GO:0071704//GO:0005975//GO:1901575//GO:0009056//GO:0044282//GO:0006006//GO:0009987//GO:0044710//GO:0044763//GO:0008150//GO:0046483//GO:0006790//GO:0006807//GO:0044712//GO:0044281//GO:0005996//GO:1901360//GO:0046365//GO:0008152//GO:0044723//GO:0006772//GO:0044238//GO:…	cellular metabolic process//pyrimidine-containing compound metabolic process//thiamine-containing compound metabolic process//single-organism process//hexose metabolic process//organonitrogen compound metabolic process//water-soluble vitamin metabolic process//cellular nitrogen compound metabolic process//hexose catabolic process//single-organism carbohydrate catabolic process//cellular aromatic …	GO:0005622//GO:0044464//GO:0043226//GO:0043227//GO:0005737//GO:0044424//GO:0043229//GO:0005623//GO:0043231//GO:0005634//GO:0005575	intracellular//cell part//organelle//membrane-bounded organelle//cytoplasm//intracellular part//intracellular organelle//cell//intracellular membrane-bounded organelle//nucleus//cellular_component	GO:0016740//GO:0005488//GO:0043167//GO:0043169//GO:0004802//GO:0003824//GO:0046872//GO:0003674//GO:0016744	transferase activity//binding//ion binding//cation binding//transketolase activity//catalytic activity//metal ion binding//molecular_function//transferase activity, transferring aldehyde or ketonic groups	--	--
ENSG00000007372	chr11	-	31784792	31817961	6922	37	31	27	30	1.065971399	0.757672327	0.6571881	0.742240641	1.065971399	0.757672327	0.6571881	0.742240641	1.490513437	1.61987338	-0.12007	0.76253	0.99889	FALSE	1.175137363	1.430630591	-0.28382	0.98676	0.99921	FALSE	1.232298242	1.183337366	0.05849	0.92463	0.99964	FALSE	1.229182874	1.703761219	-0.47102	0.68029	0.99975	FALSE	GO:1903506//GO:0051293//GO:0021877//GO:1901360//GO:0019538//GO:2000179//GO:0009953//GO:0048513//GO:2001141//GO:0045665//GO:0048598//GO:0006996//GO:0031325//GO:1902580//GO:0010557//GO:0042462//GO:0009892//GO:0061564//GO:0034654//GO:0000132//GO:0003322//GO:0010629//GO:0090596//GO:0048593//GO:0033365//GO:0051302//GO:0045595//GO:0070727//GO:0009059//GO:0032268//GO:0040034//GO:0006928//GO:0050789//GO:…	regulation of nucleic acid-templated transcription//establishment of spindle localization//forebrain neuron fate commitment//organic cyclic compound metabolic process//protein metabolic process//positive regulation of neural precursor cell proliferation//dorsal/ventral pattern formation//organ development//regulation of RNA biosynthetic process//negative regulation of neuron differentiation//embr…	GO:0000228//GO:0031974//GO:0005634//GO:0044454//GO:0044427//GO:0005575//GO:0000790//GO:0043228//GO:0043231//GO:0032991//GO:0043233//GO:0000785//GO:0044424//GO:0043229//GO:0005623//GO:0005654//GO:0070013//GO:0005694//GO:0031981//GO:0043226//GO:0005622//GO:0044464//GO:0043227//GO:0044428//GO:0005737//GO:0044422//GO:0044446//GO:0043232	nuclear chromosome//membrane-enclosed lumen//nucleus//nuclear chromosome part//chromosomal part//cellular_component//nuclear chromatin//non-membrane-bounded organelle//intracellular membrane-bounded organelle//macromolecular complex//organelle lumen//chromatin//intracellular part//intracellular organelle//cell//nucleoplasm//intracellular organelle lumen//chromosome//nuclear lumen//organelle//intr…	GO:0097159//GO:0005515//GO:0003674//GO:0000978//GO:0003676//GO:0008134//GO:0035035//GO:0000976//GO:0070412//GO:0000977//GO:0071837//GO:0000975//GO:0003682//GO:1990837//GO:0001077//GO:1901363//GO:0046332//GO:0031625//GO:0044877//GO:0000979//GO:0044389//GO:0001067//GO:0001047//GO:0000982//GO:0003824//GO:0001227//GO:0001228//GO:0043565//GO:0001071//GO:0003700//GO:0019900//GO:0019904//GO:0019787//GO:…	organic cyclic compound binding//protein binding//molecular_function//RNA polymerase II core promoter proximal region sequence-specific DNA binding//nucleic acid binding//transcription factor binding//histone acetyltransferase binding//transcription regulatory region sequence-specific DNA binding//R-SMAD binding//RNA polymerase II regulatory region sequence-specific DNA binding//HMG box domain bi…	--	--
ENSG00000007376	chr16	-	784974	788397	2159	153	121	200	164	5.972822076	4.007277525	6.596297598	5.498087437	5.972822076	4.007277525	6.596297598	5.498087437	5.817810511	6.698395328	-0.20334	0.47892	0.99889	FALSE	6.424084251	5.584074241	0.20217	0.58341	0.99921	FALSE	6.736563723	8.765461968	-0.37982	0.72101	0.99964	FALSE	9.105058326	7.045282879	0.37001	0.84226	0.99975	FALSE	GO:0006725//GO:0071704//GO:0043170//GO:0034641//GO:0001522//GO:0044260//GO:0016070//GO:0044237//GO:0043412//GO:0009987//GO:0009451//GO:0090304//GO:0006807//GO:0006139//GO:0046483//GO:0008150//GO:0044238//GO:0008152//GO:1901360	cellular aromatic compound metabolic process//organic substance metabolic process//macromolecule metabolic process//cellular nitrogen compound metabolic process//pseudouridine synthesis//cellular macromolecule metabolic process//RNA metabolic process//cellular metabolic process//macromolecule modification//cellular process//RNA modification//nucleic acid metabolic process//nitrogen compound metab…	GO:0005575	cellular_component	GO:0005488//GO:0009982//GO:0003824//GO:0016866//GO:1901363//GO:0003723//GO:0016853//GO:0003674//GO:0097159//GO:0003676	binding//pseudouridine synthase activity//catalytic activity//intramolecular transferase activity//heterocyclic compound binding//RNA binding//isomerase activity//molecular_function//organic cyclic compound binding//nucleic acid binding	--	--
ENSG00000007384	chr16	-	58059	76355	2992	421	438	454	441	17.47590484	15.42437549	15.92192327	15.72084233	17.47590484	15.42437549	15.92192327	15.72084233	21.05951243	18.43153224	0.1923	0.6939	0.99889	FALSE	17.27451924	20.21342576	-0.22667	0.9535	0.99921	FALSE	18.11478416	19.89759867	-0.13543	0.96875	0.99964	FALSE	20.6684824	19.38603982	0.092414	0.76794	0.99975	FALSE	GO:0008152//GO:0051046//GO:0032880//GO:0061136//GO:0044238//GO:0051649//GO:0038127//GO:0051674//GO:0008104//GO:0006508//GO:0032268//GO:0010646//GO:0050709//GO:0050789//GO:0006928//GO:0016477//GO:0050708//GO:0019538//GO:0042058//GO:0009306//GO:0009966//GO:0051223//GO:0007169//GO:0031329//GO:0007166//GO:0048519//GO:0065007//GO:1901184//GO:0030162//GO:0030163//GO:0051224//GO:0051179//GO:0048523//GO:…	metabolic process//regulation of secretion//regulation of protein localization//regulation of proteasomal protein catabolic process//primary metabolic process//establishment of localization in cell//ERBB signaling pathway//localization of cell//protein localization//proteolysis//regulation of cellular protein metabolic process//regulation of cell communication//negative regulation of protein secr…	GO:0005575//GO:0012505//GO:0031090//GO:0016020//GO:0044432//GO:0005783//GO:0044424//GO:0043229//GO:0005623//GO:0043231//GO:0044431//GO:0005794//GO:0044425//GO:0005789//GO:0044444//GO:0016021//GO:0042175//GO:0031224//GO:0000139//GO:0044446//GO:0098588//GO:0043227//GO:0005737//GO:0044422//GO:0005622//GO:0044464//GO:0043226	cellular_component//endomembrane system//organelle membrane//membrane//endoplasmic reticulum part//endoplasmic reticulum//intracellular part//intracellular organelle//cell//intracellular membrane-bounded organelle//Golgi apparatus part//Golgi apparatus//membrane part//endoplasmic reticulum membrane//cytoplasmic part//integral component of membrane//nuclear outer membrane-endoplasmic reticulum mem…	GO:0016787//GO:0070011//GO:0008233//GO:0004175//GO:0019838//GO:0005515//GO:0003674//GO:0017171//GO:0003824//GO:0008236//GO:0004252//GO:0005488	hydrolase activity//peptidase activity, acting on L-amino acid peptides//peptidase activity//endopeptidase activity//growth factor binding//protein binding//molecular_function//serine hydrolase activity//catalytic activity//serine-type peptidase activity//serine-type endopeptidase activity//binding	--	--
ENSG00000007392	chr16	-	188969	229463	2737	633	651	678	600	26.18882686	22.84910673	23.69867836	21.31784166	26.18882686	22.84910673	23.69867836	21.31784166	31.30078217	27.7129689	0.17564	0.5991	0.99889	FALSE	23.50274726	30.0432424	-0.35421	0.8	0.99921	FALSE	24.64596484	29.71491607	-0.26984	0.69682	0.99964	FALSE	30.86614773	29.14813113	0.082622	0.69836	0.99975	FALSE	GO:0007517//GO:0000398//GO:0014706//GO:0009987//GO:0050793//GO:0032502//GO:0060537//GO:0022607//GO:0043170//GO:0006725//GO:0071704//GO:0044260//GO:0007275//GO:0034641//GO:0061061//GO:0044699//GO:0016202//GO:0071826//GO:0016070//GO:0008380//GO:0022618//GO:0071840//GO:0044237//GO:0016071//GO:0010467//GO:0006376//GO:0044085//GO:1901861//GO:0000377//GO:0008152//GO:0006397//GO:0034622//GO:0044238//GO:…	muscle organ development//mRNA splicing, via spliceosome//striated muscle tissue development//cellular process//regulation of developmental process//developmental process//muscle tissue development//cellular component assembly//macromolecule metabolic process//cellular aromatic compound metabolic process//organic substance metabolic process//cellular macromolecule metabolic process//multicellular…	GO:0097525//GO:0030532//GO:0044428//GO:0044422//GO:0043227//GO:0044446//GO:0043226//GO:0030529//GO:1990904//GO:0005622//GO:0044464//GO:0005575//GO:0005634//GO:0005685//GO:0043231//GO:0032991//GO:0043229//GO:0044424//GO:0005623	spliceosomal snRNP complex//small nuclear ribonucleoprotein complex//nuclear part//organelle part//membrane-bounded organelle//intracellular organelle part//organelle//intracellular ribonucleoprotein complex//ribonucleoprotein complex//intracellular//cell part//cellular_component//nucleus//U1 snRNP//intracellular membrane-bounded organelle//macromolecular complex//intracellular organelle//intrace…	GO:0003729//GO:0019904//GO:0050733//GO:0042802//GO:0044822//GO:0005488//GO:0097159//GO:0003674//GO:0005515//GO:0003676//GO:0003723//GO:1901363	mRNA binding//protein domain specific binding//RS domain binding//identical protein binding//poly(A) RNA binding//binding//organic cyclic compound binding//molecular_function//protein binding//nucleic acid binding//RNA binding//heterocyclic compound binding	--	--
ENSG00000007402	chr3	-	50362799	50504244	5476	29	17	43	48	0.343943835	0.171046564	0.430863877	0.488889169	0.343943835	0.171046564	0.430863877	0.488889169	0	1.269630487	-0.63533	0.61664	0.99889	FALSE	1.880219781	0	1.261	0.41223	0.99921	FALSE	1.971677187	1.884574323	0.065185	0.90125	0.99964	FALSE	1.95758754	1.335380415	0.55183	0.83922	0.99975	FALSE	GO:0032880//GO:0023061//GO:0051046//GO:0048518//GO:0008152//GO:0008104//GO:0015980//GO:0040008//GO:0051649//GO:0042692//GO:0051924//GO:0007268//GO:0046879//GO:0044281//GO:0006112//GO:0050789//GO:0050708//GO:0032501//GO:0010646//GO:0002791//GO:0046622//GO:0051223//GO:0048747//GO:0009306//GO:0040014//GO:0065007//GO:0043269//GO:0050796//GO:0046883//GO:0090276//GO:0010817//GO:0044700//GO:0050808//GO:…	regulation of protein localization//signal release//regulation of secretion//positive regulation of biological process//metabolic process//protein localization//energy derivation by oxidation of organic compounds//regulation of growth//establishment of localization in cell//muscle cell differentiation//regulation of calcium ion transport//synaptic transmission//hormone secretion//small molecule m…	GO:0005891//GO:0005575//GO:0034703//GO:0098797//GO:0044459//GO:0071944//GO:0016020//GO:0005623//GO:0098796//GO:0032991//GO:0044425//GO:0016021//GO:0031224//GO:0034704//GO:1990351//GO:0044464//GO:0005886//GO:0043234//GO:0034702//GO:1902495	voltage-gated calcium channel complex//cellular_component//cation channel complex//plasma membrane protein complex//plasma membrane part//cell periphery//membrane//cell//membrane protein complex//macromolecular complex//membrane part//integral component of membrane//intrinsic component of membrane//calcium channel complex//transporter complex//cell part//plasma membrane//protein complex//ion chan…	GO:0005215//GO:0046873//GO:0022838//GO:0005244//GO:0015085//GO:0022843//GO:0003674//GO:0098772//GO:0022803//GO:0015075//GO:0016247//GO:0022892//GO:0022891//GO:0072509//GO:0046872//GO:0005261//GO:0022836//GO:0043167//GO:0043169//GO:0005262//GO:0015267//GO:0022832//GO:0005246//GO:0005488//GO:0022890//GO:0005216//GO:0005245//GO:0022857//GO:0008324	transporter activity//metal ion transmembrane transporter activity//substrate-specific channel activity//voltage-gated ion channel activity//calcium ion transmembrane transporter activity//voltage-gated cation channel activity//molecular_function//molecular function regulator//passive transmembrane transporter activity//ion transmembrane transporter activity//channel regulator activity//substrate…	--	--
ENSG00000007516	chr16	+	1333601	1349441	4732	105	62	127	121	2.350704859	1.17754198	2.402119592	2.326343404	2.350704859	1.17754198	2.402119592	2.326343404	2.981026873	4.59693797	-0.62486	0.34496	0.99889	FALSE	4.739720697	2.861261181	0.72815	0.3546	0.99921	FALSE	4.970269576	5.56606835	-0.16333	0.95853	0.99964	FALSE	5.781712037	4.834998054	0.25798	0.97189	0.99975	FALSE	GO:0007268//GO:0051649//GO:0023061//GO:0050789//GO:0051179//GO:0007165//GO:0044700//GO:0065007//GO:0051641//GO:0007186//GO:1902578//GO:0008150//GO:0007267//GO:0006836//GO:0044763//GO:0050794//GO:0046903//GO:0007269//GO:0009987//GO:0001505//GO:0065008//GO:0006810//GO:0050896//GO:0051716//GO:0044765//GO:0007154//GO:0032940//GO:0044699//GO:0023052//GO:0051234	synaptic transmission//establishment of localization in cell//signal release//regulation of biological process//localization//signal transduction//single organism signaling//biological regulation//cellular localization//G-protein coupled receptor signaling pathway//single-organism localization//biological_process//cell-cell signaling//neurotransmitter transport//single-organism cellular process//…	GO:0005575//GO:0005623	cellular_component//cell	GO:0008022//GO:0003674//GO:0005515//GO:0005488	protein C-terminus binding//molecular_function//protein binding//binding	--	--
ENSG00000007520	chr16	-	1349240	1351911	1243	987	742	1249	866	51.97145046	33.14572277	55.56383611	39.16022913	51.97145046	33.14572277	55.56383611	39.16022913	35.67616032	43.21121692	-0.27645	0.04537	0.78252	FALSE	33.92229854	34.24283543	-0.013568	0.49039	0.99921	FALSE	35.57234259	54.74030999	-0.62185	0.10015	0.99964	FALSE	56.86108925	45.44898171	0.32319	0.73574	0.99975	FALSE	GO:0034660//GO:0042274//GO:0009987//GO:0016070//GO:0071840//GO:0044237//GO:0006725//GO:0071704//GO:0043170//GO:0034641//GO:0044260//GO:1901360//GO:0044085//GO:0016072//GO:0042254//GO:0010467//GO:0034470//GO:0044238//GO:0008152//GO:0022613//GO:0006139//GO:0046483//GO:0008150//GO:0030490//GO:0006364//GO:0006807//GO:0090304//GO:0006396	ncRNA metabolic process//ribosomal small subunit biogenesis//cellular process//RNA metabolic process//cellular component organization or biogenesis//cellular metabolic process//cellular aromatic compound metabolic process//organic substance metabolic process//macromolecule metabolic process//cellular nitrogen compound metabolic process//cellular macromolecule metabolic process//organic cyclic com…	--	--	--	--	--	--
ENSG00000007541	chr16	+	566995	584136	3006	243	245	277	268	8.777701922	7.507866521	8.453497384	8.313597538	8.777701922	7.507866521	8.453497384	8.313597538	11.77986426	10.63862787	0.14701	0.71046	0.99889	FALSE	10.49789378	11.3065966	-0.10706	0.81158	0.99921	FALSE	11.00853096	12.14016483	-0.14117	0.96798	0.99964	FALSE	12.61050578	11.18956692	0.17247	0.92681	0.99975	FALSE	GO:0043170//GO:0071704//GO:0046488//GO:0006643//GO:0044260//GO:0043687//GO:0006793//GO:0044699//GO:0042157//GO:0034645//GO:0006464//GO:0044237//GO:0044711//GO:0006497//GO:0044255//GO:1901576//GO:0043412//GO:0044763//GO:0044710//GO:0044249//GO:0006661//GO:0009987//GO:0045017//GO:0018410//GO:0008654//GO:0046486//GO:0005975//GO:0006506//GO:0090407//GO:0042158//GO:1901135//GO:0019637//GO:0044267//GO:…	macromolecule metabolic process//organic substance metabolic process//phosphatidylinositol metabolic process//membrane lipid metabolic process//cellular macromolecule metabolic process//post-translational protein modification//phosphorus metabolic process//single-organism process//lipoprotein metabolic process//cellular macromolecule biosynthetic process//cellular protein modification process//ce…	GO:0043227//GO:0044422//GO:0005737//GO:0098588//GO:0044446//GO:0043226//GO:0005622//GO:0043234//GO:0044464//GO:0005789//GO:0044444//GO:0044425//GO:0031224//GO:0016021//GO:0042175//GO:0000506//GO:0005783//GO:0016020//GO:0044432//GO:0032991//GO:0043231//GO:0044424//GO:0043229//GO:0005623//GO:0005575//GO:0031090//GO:0012505	membrane-bounded organelle//organelle part//cytoplasm//bounding membrane of organelle//intracellular organelle part//organelle//intracellular//protein complex//cell part//endoplasmic reticulum membrane//cytoplasmic part//membrane part//intrinsic component of membrane//integral component of membrane//nuclear outer membrane-endoplasmic reticulum membrane network//glycosylphosphatidylinositol-N-acet…	GO:0008194//GO:0016740//GO:0016758//GO:0008375//GO:0003824//GO:0016757//GO:0017176//GO:0003674	UDP-glycosyltransferase activity//transferase activity//transferase activity, transferring hexosyl groups//acetylglucosaminyltransferase activity//catalytic activity//transferase activity, transferring glycosyl groups//phosphatidylinositol N-acetylglucosaminyltransferase activity//molecular_function	--	--
ENSG00000007545	chr16	+	1612325	1677908	7772	145	114	138	162	3.077469334	2.052610218	2.474496914	2.952707271	3.077469334	2.052610218	2.474496914	2.952707271	5.48124296	6.348152435	-0.21183	0.48491	0.99889	FALSE	6.34574176	5.261028624	0.27044	0.53577	0.99921	FALSE	6.654410507	6.048168758	0.13781	0.75291	0.99964	FALSE	6.282490245	6.676902075	-0.087842	0.69429	0.99975	FALSE	--	--	GO:0043226//GO:0005622//GO:0044464//GO:0043227//GO:0005634//GO:0005575//GO:0043231//GO:0044424//GO:0043229//GO:0005623	organelle//intracellular//cell part//membrane-bounded organelle//nucleus//cellular_component//intracellular membrane-bounded organelle//intracellular part//intracellular organelle//cell	GO:0003677//GO:0005488//GO:0097159//GO:0003674//GO:0003676//GO:1901363	DNA binding//binding//organic cyclic compound binding//molecular_function//nucleic acid binding//heterocyclic compound binding	--	--
ENSG00000007866	chr6	-	35473597	35497076	2983	702	1236	659	766	16.4712265	24.60272438	13.06340346	15.43466629	16.4712265	24.60272438	13.06340346	15.43466629	59.42821315	30.73381386	0.95132	0.062526	0.93484	FALSE	30.005174	57.04062613	-0.92678	0.033614	0.57156	FALSE	31.46468178	28.88219718	0.12355	0.51707	0.99964	FALSE	30.00116718	32.32541556	-0.10765	0.35961	0.99975	FALSE	GO:0010628//GO:0018130//GO:0050789//GO:0048863//GO:0032501//GO:0034654//GO:0009059//GO:0045595//GO:0031325//GO:0010557//GO:1903506//GO:1901360//GO:0006352//GO:2001141//GO:0045893//GO:0044238//GO:0022414//GO:0048518//GO:0008152//GO:2000112//GO:1901362//GO:0010467//GO:0051239//GO:0051240//GO:0051704//GO:0046483//GO:0008150//GO:0010468//GO:0044767//GO:1903508//GO:0031328//GO:0006139//GO:0044707//GO:…	positive regulation of gene expression//heterocycle biosynthetic process//regulation of biological process//stem cell differentiation//multicellular organismal process//nucleobase-containing compound biosynthetic process//macromolecule biosynthetic process//regulation of cell differentiation//positive regulation of cellular metabolic process//positive regulation of macromolecule biosynthetic proc…	GO:0005634//GO:0031974//GO:0005575//GO:0005623//GO:0044424//GO:0043229//GO:0043233//GO:0043231//GO:0032991//GO:0005654//GO:0070013//GO:0044464//GO:0005622//GO:0043234//GO:0031981//GO:0043226//GO:0044446//GO:0005667//GO:0043227//GO:0044428//GO:0044422	nucleus//membrane-enclosed lumen//cellular_component//cell//intracellular part//intracellular organelle//organelle lumen//intracellular membrane-bounded organelle//macromolecular complex//nucleoplasm//intracellular organelle lumen//cell part//intracellular//protein complex//nuclear lumen//organelle//intracellular organelle part//transcription factor complex//membrane-bounded organelle//nuclear pa…	GO:0003676//GO:0008134//GO:0005515//GO:0003674//GO:0097159//GO:1901363//GO:0001085//GO:0001071//GO:0003700//GO:0003677//GO:0005488	nucleic acid binding//transcription factor binding//protein binding//molecular_function//organic cyclic compound binding//heterocyclic compound binding//RNA polymerase II transcription factor binding//nucleic acid binding transcription factor activity//transcription factor activity, sequence-specific DNA binding//DNA binding//binding	--	--
ENSG00000007908	chr1	-	169722641	169764705	3857	0	13	1	1	0	0.225795857	0.01729732	0.017582327	0	0.225795857	0.01729732	0.017582327	0	0	NA	NA	NA	NA	0	0	-3.937	0.47888	0.99921	FALSE	0	0	-0.093513	0.9981	0.99964	FALSE	0	0	NA	NA	NA	NA	GO:0044763//GO:0044710//GO:0002090//GO:0050901//GO:1901700//GO:0002687//GO:0009987//GO:0035556//GO:0050794//GO:0002684//GO:0034612//GO:1900274//GO:0051270//GO:0051707//GO:0051272//GO:0050900//GO:0002092//GO:0019222//GO:0010604//GO:0051050//GO:0007202//GO:0006810//GO:0065008//GO:0050896//GO:0080134//GO:0042221//GO:0006898//GO:0048260//GO:0051130//GO:0031347//GO:0051049//GO:0006897//GO:0071704//GO:…	single-organism cellular process//single-organism metabolic process//regulation of receptor internalization//leukocyte tethering or rolling//response to oxygen-containing compound//positive regulation of leukocyte migration//cellular process//intracellular signal transduction//regulation of cellular process//positive regulation of immune system process//response to tumor necrosis factor//regulati…	GO:0044444//GO:0044448//GO:0044425//GO:0048471//GO:0005901//GO:0005615//GO:0031224//GO:0016021//GO:0005737//GO:0044853//GO:0005856//GO:0043232//GO:0098589//GO:0005905//GO:0043226//GO:0044464//GO:0044421//GO:0005886//GO:0005622//GO:0098857//GO:0005575//GO:0044459//GO:0030863//GO:0071944//GO:0012505//GO:0045121//GO:0005576//GO:0016020//GO:0098590//GO:0098805//GO:0043228//GO:0005623//GO:0044424//GO:…	cytoplasmic part//cell cortex part//membrane part//perinuclear region of cytoplasm//caveola//extracellular space//intrinsic component of membrane//integral component of membrane//cytoplasm//plasma membrane raft//cytoskeleton//intracellular non-membrane-bounded organelle//membrane region//coated pit//organelle//cell part//extracellular region part//plasma membrane//intracellular//membrane microdom…	GO:0030246//GO:0036094//GO:0043274//GO:0060089//GO:0043167//GO:0033691//GO:0004871//GO:0004888//GO:0005488//GO:0019899//GO:0031406//GO:0043168//GO:0005515//GO:0003674//GO:0070492//GO:0004872//GO:0097367//GO:0038023//GO:0043177	carbohydrate binding//small molecule binding//phospholipase binding//molecular transducer activity//ion binding//sialic acid binding//signal transducer activity//transmembrane signaling receptor activity//binding//enzyme binding//carboxylic acid binding//anion binding//protein binding//molecular_function//oligosaccharide binding//receptor activity//carbohydrate derivative binding//signaling recep…	--	--
[truncated: 60,262 more rows]
[truncated: 2 more columns]
