# Supplementary material for: Adaptive responses of histone modifications to resistance exercise in human skeletal muscle
Source: PLoS One. 2020 Apr 9;15(4):e0231321. doi: 10.1371/journal.pone.0231321 (PMC7145008; doi:10.1371/journal.pone.0231321)
Supplement: S2 File — (XLSX) [file pone.0231321.s002.xlsx]

## Sheet: Up-regulated genes (acute RE)
Gene_id	chromosome	Strand	start	end	length	AE_pre_readcount	AE_post_readcount	Tr_pre_readcount	Tr_post_readcount	AE_pre_fpkm	AE_post_fpkm	Tr_pre_fpkm	Tr_post_fpkm	AE_pre_group_fpkm	AE_post_group_fpkm	Tr_pre_group_fpkm	Tr_post_group_fpkm	AE_post_readcount(AE_postvsAE_pre)	AE_pre_readcount(AE_postvsAE_pre)	log2FoldChange(AE_postvsAE_pre)	pval(AE_postvsAE_pre)	padj(AE_postvsAE_pre)	significant(AE_postvsAE_pre)	Tr_post_readcount(Tr_postvsAE_post)	AE_post_readcount(Tr_postvsAE_post)	log2FoldChange(Tr_postvsAE_post)	pval(Tr_postvsAE_post)	padj(Tr_postvsAE_post)	significant(Tr_postvsAE_post)	Tr_post_readcount(Tr_postvsTr_pre)	Tr_pre_readcount(Tr_postvsTr_pre)	log2FoldChange(Tr_postvsTr_pre)	pval(Tr_postvsTr_pre)	padj(Tr_postvsTr_pre)	significant(Tr_postvsTr_pre)	Tr_pre_readcount(Tr_prevsAE_pre)	AE_pre_readcount(Tr_prevsAE_pre)	log2FoldChange(Tr_prevsAE_pre)	pval(Tr_prevsAE_pre)	padj(Tr_prevsAE_pre)	significant(Tr_prevsAE_pre)	biological_process	biological_process_description	cellular_component	cellular_component_description	molecular_function	molecular_function_description	KEGG AnnotInfo	KEGG url
ENSG00000004799	chr7	-	95583499	95596491	3576	467	8551	5430	6035	15.7285	244.322	154.509	174.553	15.7285	244.322	154.509	174.553	411.141	20.4454	4.3298	1.2577e-77	8.2009e-75	UP	236.398	394.623	-0.73926	3.1254e-05	0.001726	FALSE	247.897	237.982	0.058889	0.17864	0.99964	FALSE	247.202	21.5042	3.523	2.0177e-43	1.3783e-40	UP	GO:0044281//GO:0010906//GO:0050789//GO:0036211//GO:0002230//GO:0005996//GO:0032501//GO:0006796//GO:0006629//GO:0006084//GO:0007169//GO:0009725//GO:0043276//GO:0071616//GO:0051188//GO:0019538//GO:0010510//GO:1901701//GO:0006885//GO:0034103//GO:0044238//GO:0008152//GO:0016053//GO:0032869//GO:0006085//GO:0044723//GO:0043207//GO:0043434//GO:0032101//GO:0009267//GO:0042981//GO:0009605//GO:0042762//GO:…	small molecule metabolic process//regulation of glucose metabolic process//regulation of biological process//protein modification process//positive regulation of defense response to virus by host//monosaccharide metabolic process//multicellular organismal process//phosphate-containing compound metabolic process//lipid metabolic process//acetyl-CoA metabolic process//transmembrane receptor protein…	GO:0031974//GO:0031090//GO:0031975//GO:0005575//GO:0005759//GO:0005623//GO:0031966//GO:0019866//GO:0044424//GO:0043229//GO:0043233//GO:0043231//GO:0005740//GO:0016020//GO:0070013//GO:0005743//GO:0031967//GO:0044444//GO:0005739//GO:0044464//GO:0005622//GO:0044429//GO:0043226//GO:0044446//GO:0043227//GO:0044422//GO:0005737	membrane-enclosed lumen//organelle membrane//envelope//cellular_component//mitochondrial matrix//cell//mitochondrial membrane//organelle inner membrane//intracellular part//intracellular organelle//organelle lumen//intracellular membrane-bounded organelle//mitochondrial envelope//membrane//intracellular organelle lumen//mitochondrial inner membrane//organelle envelope//cytoplasmic part//mitochond…	GO:0003674//GO:0097159//GO:0004740//GO:0004672//GO:1901363//GO:0005524//GO:0017076//GO:0016772//GO:0032559//GO:0016301//GO:0032555//GO:0097367//GO:1901265//GO:0032550//GO:0003824//GO:0016773//GO:0036094//GO:0001883//GO:0001882//GO:0043167//GO:0035639//GO:0032553//GO:0000166//GO:0032549//GO:0043168//GO:0030554//GO:0016740//GO:0005488	molecular_function//organic cyclic compound binding//pyruvate dehydrogenase (acetyl-transferring) kinase activity//protein kinase activity//heterocyclic compound binding//ATP binding//purine nucleotide binding//transferase activity, transferring phosphorus-containing groups//adenyl ribonucleotide binding//kinase activity//purine ribonucleotide binding//carbohydrate derivative binding//nucleoside …	PDK4; pyruvate dehydrogenase kinase, isozyme 4 (EC:2.7.11.2); K00898 pyruvate dehydrogenase kinase 2/3/4 [EC:2.7.11.2]	http://www.genome.jp/dbget-bin/www_bget?hsa:5166
ENSG00000006327	chr16	+	3018445	3022383	1678	284	2192	267	181	16.1862	105.985	12.8564	8.85902	16.1862	105.985	12.8564	8.85902	105.394	12.4336	3.0835	9.9064e-16	2.0227e-13	UP	7.09	101.159	-3.8347	9.0663e-20	1.6735e-17	DOWN	7.43487	11.7019	-0.65436	0.42106	0.99964	FALSE	12.1553	13.0775	-0.10551	0.56248	0.99975	FALSE	GO:2001233//GO:0006931//GO:0051130//GO:0040007//GO:0050896//GO:0022604//GO:0080134//GO:0032502//GO:0051094//GO:0065008//GO:2001236//GO:0001558//GO:0010720//GO:0048667//GO:0048638//GO:0072359//GO:0048869//GO:0050770//GO:0045597//GO:0045927//GO:0016049//GO:0048858//GO:0009987//GO:0050793//GO:0050794//GO:0007399//GO:0030154//GO:0007409//GO:0060560//GO:0016265//GO:0044763//GO:0023056//GO:0009653//GO:…	regulation of apoptotic signaling pathway//substrate-dependent cell migration, cell attachment to substrate//positive regulation of cellular component organization//growth//response to stimulus//regulation of cell morphogenesis//regulation of response to stress//developmental process//positive regulation of developmental process//regulation of biological quality//regulation of extrinsic apoptotic…	GO:0016021//GO:0009986//GO:0031224//GO:0044425//GO:0005886//GO:0044464//GO:0042995//GO:0001726//GO:0071944//GO:0005575//GO:0005623//GO:0016020//GO:0031252	integral component of membrane//cell surface//intrinsic component of membrane//membrane part//plasma membrane//cell part//cell projection//ruffle//cell periphery//cellular_component//cell//membrane//cell leading edge	GO:0005488//GO:0005515//GO:0003674	binding//protein binding//molecular_function	TNFRSF12A, CD266, FN14, TWEAKR; tumor necrosis factor receptor superfamily, member 12A; K05149 tumor necrosis factor receptor superfamily member 12A	http://www.genome.jp/dbget-bin/www_bget?hsa:51330
ENSG00000006652	chr7	+	112422968	112481017	3397	800	2313	786	845	32.1631	78.8895	26.6976	29.1745	32.1631	78.8895	26.6976	29.1745	111.212	35.0243	1.6669	4.8261e-07	4.58e-05	UP	33.0997	106.744	-1.6893	5.5199e-08	4.9604e-06	DOWN	34.7097	34.4483	0.010909	0.71207	0.99964	FALSE	35.7829	36.8381	-0.041928	0.42675	0.99975	FALSE	GO:0060537//GO:0022604//GO:0050896//GO:0040007//GO:0032502//GO:0051129//GO:0048671//GO:0048667//GO:0048638//GO:0001558//GO:0065008//GO:0045445//GO:0009987//GO:0050793//GO:0016049//GO:0048858//GO:0007399//GO:0030154//GO:0014706//GO:0050794//GO:0048869//GO:0050770//GO:0044763//GO:0009653//GO:0060560//GO:0007409//GO:0042246//GO:0048675//GO:0030030//GO:0050771//GO:0051960//GO:0030182//GO:0031099//GO:…	muscle tissue development//regulation of cell morphogenesis//response to stimulus//growth//developmental process//negative regulation of cellular component organization//negative regulation of collateral sprouting//cell morphogenesis involved in neuron differentiation//regulation of developmental growth//regulation of cell growth//regulation of biological quality//myoblast differentiation//cellul…	GO:0044464//GO:0005622//GO:0043226//GO:0043227//GO:0005737//GO:0005634//GO:0005575//GO:0005623//GO:0044424//GO:0043229//GO:0043231	cell part//intracellular//organelle//membrane-bounded organelle//cytoplasm//nucleus//cellular_component//cell//intracellular part//intracellular organelle//intracellular membrane-bounded organelle	GO:0005488//GO:0003674	binding//molecular_function	IFRD1, PC4, TIS7; interferon-related developmental regulator 1	http://www.genome.jp/dbget-bin/www_bget?hsa:3475
ENSG00000010282	chr3	-	42692663	42702827	1865	2303	5548	3716	3397	133.084	271.984	181.422	168.58	133.084	271.984	181.422	168.58	266.754	100.826	1.4036	8.0356e-11	1.152e-08	UP	133.065	256.037	-0.94422	4.1335e-06	0.00026972	FALSE	139.537	162.862	-0.223	0.52369	0.99964	FALSE	169.172	106.048	0.67378	0.011094	0.35747	FALSE	GO:0044238//GO:2000112//GO:0008152//GO:0006498//GO:0036211//GO:0006500//GO:0050789//GO:0009059//GO:0032268//GO:0043543//GO:0009892//GO:0019538//GO:1903059//GO:0065007//GO:0048519//GO:0009058//GO:0032269//GO:0044267//GO:0018345//GO:0048523//GO:0042158//GO:0031399//GO:0008150//GO:0060262//GO:0031365//GO:0050748//GO:0010558//GO:0050794//GO:0051246//GO:0009987//GO:1903060//GO:0044249//GO:0060254//GO:…	primary metabolic process//regulation of cellular macromolecule biosynthetic process//metabolic process//N-terminal protein lipidation//protein modification process//N-terminal protein palmitoylation//regulation of biological process//macromolecule biosynthetic process//regulation of cellular protein metabolic process//protein acylation//negative regulation of metabolic process//protein metabolic…	GO:0005575//GO:0012505//GO:0031090//GO:0044432//GO:0016020//GO:0005783//GO:0005623//GO:0043229//GO:0044424//GO:0043231//GO:0044425//GO:0048471//GO:0044444//GO:0005789//GO:0042175//GO:0016021//GO:0031224//GO:0098588//GO:0044446//GO:0044422//GO:0005737//GO:0043227//GO:0044464//GO:0005622//GO:0043226	cellular_component//endomembrane system//organelle membrane//endoplasmic reticulum part//membrane//endoplasmic reticulum//cell//intracellular organelle//intracellular part//intracellular membrane-bounded organelle//membrane part//perinuclear region of cytoplasm//cytoplasmic part//endoplasmic reticulum membrane//nuclear outer membrane-endoplasmic reticulum membrane network//integral component of m…	GO:0003674//GO:0005515//GO:0005488	molecular_function//protein binding//binding	HHATL, C3orf3, GUP1, MBOAT3, MSTP002, OACT3; hedgehog acyltransferase-like	http://www.genome.jp/dbget-bin/www_bget?hsa:57467
ENSG00000021355	chr6	-	2832332	2842006	2619	320	3359	345	298	15.0378	133.912	13.6973	12.0262	15.0378	133.912	13.6973	12.0262	161.504	14.0097	3.5271	9.2929e-27	2.8037e-24	UP	11.673	155.016	-3.7312	8.3083e-29	2.1824e-26	DOWN	12.2408	15.1204	-0.3048	0.73425	0.99964	FALSE	15.7062	14.7352	0.092067	0.79648	0.99975	FALSE	GO:0008152//GO:0044238//GO:0065009//GO:0006508//GO:0032268//GO:0051336//GO:0050789//GO:0010466//GO:0019538//GO:0009892//GO:0048519//GO:0050790//GO:0065007//GO:0010951//GO:0030162//GO:0048523//GO:0052548//GO:0032269//GO:0044092//GO:0044267//GO:0008150//GO:0052547//GO:0051246//GO:0009987//GO:0050794//GO:0080090//GO:0045861//GO:0051346//GO:0043086//GO:0051248//GO:0019222//GO:0044260//GO:0031323//GO:…	metabolic process//primary metabolic process//regulation of molecular function//proteolysis//regulation of cellular protein metabolic process//regulation of hydrolase activity//regulation of biological process//negative regulation of peptidase activity//protein metabolic process//negative regulation of metabolic process//negative regulation of biological process//regulation of catalytic activity/…	GO:0005575//GO:0043230//GO:0065010//GO:0016020//GO:0005576//GO:0044424//GO:0005623//GO:1903561//GO:0005615//GO:0043227//GO:0005737//GO:0031988//GO:0044421//GO:0005622//GO:0031982//GO:0044464//GO:0043226//GO:0070062	cellular_component//extracellular organelle//extracellular membrane-bounded organelle//membrane//extracellular region//intracellular part//cell//extracellular vesicle//extracellular space//membrane-bounded organelle//cytoplasm//membrane-bounded vesicle//extracellular region part//intracellular//vesicle//cell part//organelle//extracellular exosome	GO:0030414//GO:0098772//GO:0003674//GO:0004867//GO:0004857//GO:0061134//GO:0004866//GO:0061135//GO:0030234	peptidase inhibitor activity//molecular function regulator//molecular_function//serine-type endopeptidase inhibitor activity//enzyme inhibitor activity//peptidase regulator activity//endopeptidase inhibitor activity//endopeptidase regulator activity//enzyme regulator activity	SERPINB1, EI, ELANH2, HEL57, LEI, M/NEI, MNEI, PI-2, PI2; serpin peptidase inhibitor, clade B (ovalbumin), member 1; K13963 serpin B	http://www.genome.jp/dbget-bin/www_bget?hsa:1992
ENSG00000048028	chr11	-	113797874	113875570	4669	1319	3618	1400	1731	41.929	97.5695	37.5993	47.2549	41.929	97.5695	37.5993	47.2549	173.957	57.7463	1.5909	1.9241e-09	2.4773e-07	UP	67.8054	166.968	-1.3001	1.1664e-07	9.7945e-06	DOWN	71.1036	61.3582	0.21267	0.1888	0.99964	FALSE	63.7354	60.7368	0.069525	0.54261	0.99975	FALSE	GO:0061136//GO:0044238//GO:0043632//GO:0008152//GO:0031570//GO:0006508//GO:0009628//GO:0072332//GO:0000075//GO:0009416//GO:0070646//GO:0006974//GO:0006511//GO:0036211//GO:0050789//GO:0032268//GO:0009411//GO:0031329//GO:0019538//GO:0071214//GO:0097193//GO:1901360//GO:0071482//GO:0030162//GO:0030163//GO:0065007//GO:0044267//GO:0022402//GO:0007165//GO:0044700//GO:0042771//GO:0006281//GO:0090304//GO:…	regulation of proteasomal protein catabolic process//primary metabolic process//modification-dependent macromolecule catabolic process//metabolic process//DNA integrity checkpoint//proteolysis//response to abiotic stimulus//intrinsic apoptotic signaling pathway by p53 class mediator//cell cycle checkpoint//response to light stimulus//protein modification by small protein removal//cellular respons…	GO:0005575//GO:0005634//GO:0031974//GO:0005654//GO:0005623//GO:0043229//GO:0044424//GO:0043233//GO:0043228//GO:0043231//GO:0032991//GO:0005730//GO:0070013//GO:0044446//GO:0043232//GO:0044428//GO:0044422//GO:0043227//GO:0044464//GO:0043234//GO:0005622//GO:0043226//GO:0031981	cellular_component//nucleus//membrane-enclosed lumen//nucleoplasm//cell//intracellular organelle//intracellular part//organelle lumen//non-membrane-bounded organelle//intracellular membrane-bounded organelle//macromolecular complex//nucleolus//intracellular organelle lumen//intracellular organelle part//intracellular non-membrane-bounded organelle//nuclear part//organelle part//membrane-bounded o…	GO:0016787//GO:0008234//GO:0004175//GO:0008233//GO:0070011//GO:0003674//GO:0005515//GO:0003824//GO:0004197//GO:0036459//GO:0005488//GO:0004843//GO:0019783	hydrolase activity//cysteine-type peptidase activity//endopeptidase activity//peptidase activity//peptidase activity, acting on L-amino acid peptides//molecular_function//protein binding//catalytic activity//cysteine-type endopeptidase activity//ubiquitinyl hydrolase activity//binding//ubiquitin-specific protease activity//ubiquitin-like protein-specific protease activity	USP28; ubiquitin specific peptidase 28 (EC:3.4.19.12); K11849 ubiquitin carboxyl-terminal hydrolase 25/28 [EC:3.4.19.12]	http://www.genome.jp/dbget-bin/www_bget?hsa:57646
ENSG00000052795	chr4	+	158769138	158908049	6925	363	2151	264	410	7.49045	37.6546	4.60243	7.26549	7.49045	37.6546	4.60243	7.26549	103.422	15.8923	2.7022	2.8595e-13	4.9404e-11	UP	16.0602	99.2673	-2.6278	1.7599e-13	2.453e-11	DOWN	16.8414	11.5704	0.54157	0.22756	0.99964	FALSE	12.0187	16.7153	-0.47589	0.19409	0.99975	FALSE	GO:0010562//GO:0031326//GO:0051130//GO:0050896//GO:2000113//GO:0045934//GO:0010604//GO:0044089//GO:0016310//GO:0019222//GO:0006355//GO:0009987//GO:0051246//GO:0035556//GO:0050794//GO:0010558//GO:0018105//GO:0051174//GO:0000122//GO:0043412//GO:0080090//GO:1901576//GO:0016265//GO:0044763//GO:0019219//GO:0008219//GO:0044249//GO:0006351//GO:0044237//GO:0032270//GO:0045892//GO:0071840//GO:0008630//GO:…	positive regulation of phosphorus metabolic process//regulation of cellular biosynthetic process//positive regulation of cellular component organization//response to stimulus//negative regulation of cellular macromolecule biosynthetic process//negative regulation of nucleobase-containing compound metabolic process//positive regulation of macromolecule metabolic process//positive regulation of cel…	GO:0070013//GO:0005815//GO:0005622//GO:0005886//GO:0044464//GO:0031981//GO:0043226//GO:0044446//GO:0043232//GO:0005856//GO:0043227//GO:0005737//GO:0044428//GO:0044422//GO:0005634//GO:0071944//GO:0031974//GO:0015630//GO:0005575//GO:0044424//GO:0043229//GO:0005623//GO:0043231//GO:0043228//GO:0043233//GO:0016020//GO:0044430//GO:0005654	intracellular organelle lumen//microtubule organizing center//intracellular//plasma membrane//cell part//nuclear lumen//organelle//intracellular organelle part//intracellular non-membrane-bounded organelle//cytoskeleton//membrane-bounded organelle//cytoplasm//nuclear part//organelle part//nucleus//cell periphery//membrane-enclosed lumen//microtubule cytoskeleton//cellular_component//intracellular…	GO:0005488//GO:0005515//GO:0003674	binding//protein binding//molecular_function	FNIP2, FNIPL, MAPO1; folliculin interacting protein 2	http://www.genome.jp/dbget-bin/www_bget?hsa:57600
ENSG00000064932	chr19	-	1107636	1174283	4923	403	1687	354	455	9.55017	33.9154	7.08747	9.25971	9.55017	33.9154	7.08747	9.25971	81.1128	17.6435	2.2008	3.1166e-08	3.4425e-06	UP	17.8229	77.854	-2.127	1.9818e-08	1.8541e-06	DOWN	18.6899	15.5149	0.2686	0.43515	0.99964	FALSE	16.116	18.5572	-0.20349	0.37977	0.99975	FALSE	GO:0016070//GO:0006357//GO:0097659//GO:0044699//GO:0006954//GO:0044271//GO:0034645//GO:0048522//GO:0045892//GO:0044237//GO:0006351//GO:0006949//GO:0048583//GO:0031324//GO:0006366//GO:0051172//GO:0045935//GO:0002573//GO:0060255//GO:0031327//GO:0043170//GO:0002366//GO:0010605//GO:0009889//GO:0006955//GO:0071704//GO:0006725//GO:0048534//GO:0010556//GO:1903507//GO:0002275//GO:0007275//GO:0009891//GO:…	RNA metabolic process//regulation of transcription from RNA polymerase II promoter//nucleic acid-templated transcription//single-organism process//inflammatory response//cellular nitrogen compound biosynthetic process//cellular macromolecule biosynthetic process//positive regulation of cellular process//negative regulation of transcription, DNA-templated//cellular metabolic process//transcription…	GO:0005575	cellular_component	GO:0005488//GO:0005515//GO:0003674	binding//protein binding//molecular_function	SBNO2, KIAA0963, SNO, STNO; strawberry notch homolog 2 (Drosophila)	http://www.genome.jp/dbget-bin/www_bget?hsa:22904
ENSG00000067082	chr10	-	3775996	3785281	4656	549	2271	818	960	13.4582	47.2289	16.9414	20.21	13.4582	47.2289	16.9414	20.21	109.192	24.0354	2.1836	1.7661e-10	2.4965e-08	UP	37.6044	104.805	-1.4787	1.8882e-06	0.00013026	DOWN	39.4335	35.8507	0.13742	0.44413	0.99964	FALSE	37.2397	25.2801	0.55884	0.36655	0.99975	FALSE	GO:0046483//GO:0071495//GO:1903508//GO:0009719//GO:0044767//GO:0008150//GO:0010468//GO:0009611//GO:0071417//GO:0044707//GO:0001775//GO:0006139//GO:0031328//GO:1901698//GO:0002376//GO:0048856//GO:0032774//GO:0019438//GO:0051254//GO:0048731//GO:0065007//GO:0002520//GO:0042060//GO:0009058//GO:1901653//GO:0051171//GO:0009893//GO:0090304//GO:0097306//GO:0006807//GO:0032501//GO:0030097//GO:0018130//GO:…	heterocycle metabolic process//cellular response to endogenous stimulus//positive regulation of nucleic acid-templated transcription//response to endogenous stimulus//single-organism developmental process//biological_process//regulation of gene expression//response to wounding//cellular response to organonitrogen compound//single-multicellular organism process//cell activation//nucleobase-contain…	GO:0005623//GO:0043229//GO:0044424//GO:0043231//GO:0005634//GO:0005575//GO:0044464//GO:0005622//GO:0043226//GO:0043227	cell//intracellular organelle//intracellular part//intracellular membrane-bounded organelle//nucleus//cellular_component//cell part//intracellular//organelle//membrane-bounded organelle	GO:1901363//GO:0046872//GO:0003676//GO:0003674//GO:0005515//GO:0097159//GO:0003690//GO:0003677//GO:0005488//GO:0043167//GO:0043169//GO:0003700//GO:0001071	heterocyclic compound binding//metal ion binding//nucleic acid binding//molecular_function//protein binding//organic cyclic compound binding//double-stranded DNA binding//DNA binding//binding//ion binding//cation binding//transcription factor activity, sequence-specific DNA binding//nucleic acid binding transcription factor activity	KLF6, BCD1, CBA1, COPEB, CPBP, GBF, PAC1, ST12, ZF9; Kruppel-like factor 6; K09207 krueppel-like factor 6/7	http://www.genome.jp/dbget-bin/www_bget?hsa:1316
ENSG00000069020	chr5	+	66596361	67169595	10711	297	1994	333	384	6.30888	35.9333	5.97616	7.00498	6.30888	35.9333	5.97616	7.00498	95.8737	13.0028	2.8823	2.1332e-13	3.7496e-11	UP	15.0418	92.0219	-2.613	1.597e-12	2.071e-10	DOWN	15.7734	14.5945	0.11207	0.66161	0.99964	FALSE	15.1599	13.6761	0.1486	0.88424	0.99975	FALSE	GO:0050896//GO:0016310//GO:0050794//GO:0035556//GO:0009987//GO:0043412//GO:0018105//GO:0044763//GO:0044237//GO:0006793//GO:0044699//GO:0023052//GO:0006464//GO:0044260//GO:0007154//GO:0018193//GO:0051716//GO:0043170//GO:0071704//GO:0036211//GO:0006796//GO:0050789//GO:0019538//GO:0008152//GO:0044238//GO:0018209//GO:0008150//GO:0006468//GO:0065007//GO:0044267//GO:0044700//GO:0007165	response to stimulus//phosphorylation//regulation of cellular process//intracellular signal transduction//cellular process//macromolecule modification//peptidyl-serine phosphorylation//single-organism cellular process//cellular metabolic process//phosphorus metabolic process//single-organism process//signaling//cellular protein modification process//cellular macromolecule metabolic process//cell …	GO:0005622//GO:0044464//GO:0005737//GO:0005575//GO:0044424//GO:0005623	intracellular//cell part//cytoplasm//cellular_component//intracellular part//cell	GO:0016773//GO:0035639//GO:0043167//GO:0001882//GO:0036094//GO:0001883//GO:0000166//GO:0032549//GO:0043169//GO:0032553//GO:0030554//GO:0043168//GO:0016740//GO:0005488//GO:0097159//GO:0003674//GO:0005515//GO:0004672//GO:0000287//GO:0016772//GO:0005524//GO:0017076//GO:1901363//GO:0016301//GO:0004674//GO:0032559//GO:1901265//GO:0032550//GO:0003824//GO:0097367//GO:0032555//GO:0046872	phosphotransferase activity, alcohol group as acceptor//purine ribonucleoside triphosphate binding//ion binding//nucleoside binding//small molecule binding//purine nucleoside binding//nucleotide binding//ribonucleoside binding//cation binding//ribonucleotide binding//adenyl nucleotide binding//anion binding//transferase activity//binding//organic cyclic compound binding//molecular_function//prote…	MAST4; microtubule associated serine/threonine kinase family member 4 (EC:2.7.11.1); K08789 microtubule-associated serine/threonine kinase [EC:2.7.11.1]	http://www.genome.jp/dbget-bin/www_bget?hsa:375449
ENSG00000069399	chr19	+	44747705	44760044	2038	132	1066	94	71	7.43807	50.9589	4.47504	3.43577	7.43807	50.9589	4.47504	3.43577	51.2544	5.77901	3.1488	1.4386e-08	1.6809e-06	UP	2.78116	49.1952	-4.1448	6.3832e-11	7.3475e-09	DOWN	2.91644	4.11977	-0.49835	0.7278	0.99964	FALSE	4.27938	6.07828	-0.50626	0.41643	0.99975	FALSE	GO:0015031//GO:0043170//GO:0060255//GO:0002293//GO:0051169//GO:0031327//GO:0010605//GO:0051716//GO:0009889//GO:0044765//GO:0002286//GO:0009607//GO:0002366//GO:0006725//GO:0032640//GO:0046631//GO:0032879//GO:0006955//GO:0071704//GO:0002455//GO:0006417//GO:0046907//GO:0048534//GO:0010556//GO:0002292//GO:0031503//GO:0009891//GO:1903507//GO:0007275//GO:0035710//GO:0012501//GO:0030330//GO:0002521//GO:…	protein transport//macromolecule metabolic process//regulation of macromolecule metabolic process//alpha-beta T cell differentiation involved in immune response//nuclear transport//negative regulation of cellular biosynthetic process//negative regulation of macromolecule metabolic process//cellular response to stimulus//regulation of biosynthetic process//single-organism transport//T cell activat…	GO:0043227//GO:0044428//GO:0005737//GO:0044422//GO:0044446//GO:0031981//GO:0043226//GO:0033257//GO:0005622//GO:0044421//GO:0043234//GO:0044464//GO:0044444//GO:0048471//GO:0070013//GO:0032996//GO:0005654//GO:0005576//GO:0043231//GO:0032991//GO:0043233//GO:0033256//GO:0044424//GO:0043229//GO:0045171//GO:0005623//GO:0005575//GO:0031974//GO:0005634	membrane-bounded organelle//nuclear part//cytoplasm//organelle part//intracellular organelle part//nuclear lumen//organelle//Bcl3/NF-kappaB2 complex//intracellular//extracellular region part//protein complex//cell part//cytoplasmic part//perinuclear region of cytoplasm//intracellular organelle lumen//Bcl3-Bcl10 complex//nucleoplasm//extracellular region//intracellular membrane-bounded organelle//…	GO:0005488//GO:0003677//GO:0001071//GO:0003700//GO:1901363//GO:0030674//GO:0097159//GO:0005515//GO:0060090//GO:0003674//GO:0003676//GO:0008134	binding//DNA binding//nucleic acid binding transcription factor activity//transcription factor activity, sequence-specific DNA binding//heterocyclic compound binding//protein binding, bridging//organic cyclic compound binding//protein binding//binding, bridging//molecular_function//nucleic acid binding//transcription factor binding	BCL3, BCL4, D19S37; B-cell CLL/lymphoma 3; K09258 B-cell CLL/lymphoma protein 3	http://www.genome.jp/dbget-bin/www_bget?hsa:602
ENSG00000071282	chr3	+	8501707	8574673	8405	4295	18036	7289	5881	100.115	356.657	143.544	117.724	100.115	356.657	143.544	117.724	867.19	188.037	2.2053	1.808e-73	1.0152e-70	UP	230.366	832.35	-1.8533	1.0469e-60	5.1074e-58	DOWN	241.572	319.457	-0.40317	0.01937	0.76748	FALSE	331.834	197.774	0.74661	4.4104e-05	0.0038791	FALSE	GO:0043502//GO:0022411//GO:0044238//GO:0008152//GO:0048518//GO:0019722//GO:0070884//GO:2000112//GO:0043207//GO:1901362//GO:0009605//GO:0032101//GO:0003300//GO:0002252//GO:0014896//GO:0010611//GO:0009615//GO:0010467//GO:0050789//GO:0018130//GO:0044712//GO:0050848//GO:0007005//GO:0003012//GO:0002230//GO:0032501//GO:0034654//GO:0010629//GO:0010646//GO:0009059//GO:0006996//GO:0050850//GO:0009966//GO:…	regulation of muscle adaptation//cellular component disassembly//primary metabolic process//metabolic process//positive regulation of biological process//calcium-mediated signaling//regulation of calcineurin-NFAT signaling cascade//regulation of cellular macromolecule biosynthetic process//response to external biotic stimulus//organic cyclic compound biosynthetic process//response to external sti…	GO:0005575//GO:0031012//GO:0005634//GO:0005576//GO:0005623//GO:0044424//GO:0043229//GO:0043231//GO:0005615//GO:0043227//GO:0005737//GO:0044464//GO:0005622//GO:0044421//GO:0043226	cellular_component//extracellular matrix//nucleus//extracellular region//cell//intracellular part//intracellular organelle//intracellular membrane-bounded organelle//extracellular space//membrane-bounded organelle//cytoplasm//cell part//intracellular//extracellular region part//organelle	GO:0000988//GO:0003714//GO:0005515//GO:0003674//GO:0046872//GO:0008270//GO:0043167//GO:0043169//GO:0003712//GO:0005488//GO:0000989//GO:0046914	transcription factor activity, protein binding//transcription corepressor activity//protein binding//molecular_function//metal ion binding//zinc ion binding//ion binding//cation binding//transcription cofactor activity//binding//transcription factor activity, transcription factor binding//transition metal ion binding	LMCD1; LIM and cysteine-rich domains 1	http://www.genome.jp/dbget-bin/www_bget?hsa:29995
ENSG00000073008	chr19	+	44643798	44663583	3325	452	2101	349	504	9.38136	36.9939	6.11977	8.98334	9.38136	36.9939	6.11977	8.98334	101.018	19.7887	2.3519	7.3044e-11	1.0682e-08	UP	19.7423	96.9598	-2.2961	3.2906e-11	3.8972e-09	DOWN	20.7026	15.2957	0.43668	0.25202	0.99964	FALSE	15.8883	20.8135	-0.38955	0.19699	0.99975	FALSE	GO:0065007//GO:0007157//GO:0098742//GO:0048584//GO:0002834//GO:0031349//GO:0098609//GO:0034332//GO:0044764//GO:0016043//GO:0044419//GO:0002250//GO:0051704//GO:0002822//GO:0008150//GO:0031343//GO:0001916//GO:0002706//GO:0002376//GO:0002708//GO:0048518//GO:0050778//GO:0044403//GO:0001914//GO:0044085//GO:0002443//GO:0002252//GO:0060370//GO:0050789//GO:0002420//GO:0001912//GO:0001909//GO:0001910//GO:…	biological regulation//heterophilic cell-cell adhesion via plasma membrane cell adhesion molecules//cell-cell adhesion via plasma-membrane adhesion molecules//positive regulation of response to stimulus//regulation of response to tumor cell//positive regulation of defense response//cell-cell adhesion//adherens junction organization//multi-organism cellular process//cellular component organization…	GO:0005576//GO:0016020//GO:0031226//GO:0005623//GO:0044424//GO:0005924//GO:0030054//GO:0005575//GO:0030055//GO:0043230//GO:0005887//GO:0044459//GO:0065010//GO:0071944//GO:0070161//GO:0005913//GO:0031988//GO:0043227//GO:0005737//GO:0005911//GO:0044464//GO:0005622//GO:0044421//GO:0005886//GO:0031982//GO:0070062//GO:0043226//GO:0005925//GO:0044425//GO:1903561//GO:0016021//GO:0005912//GO:0005615//GO:…	extracellular region//membrane//intrinsic component of plasma membrane//cell//intracellular part//cell-substrate adherens junction//cell junction//cellular_component//cell-substrate junction//extracellular organelle//integral component of plasma membrane//plasma membrane part//extracellular membrane-bounded organelle//cell periphery//anchoring junction//cell-cell adherens junction//membrane-bound…	GO:0004872//GO:0050839//GO:0005102//GO:0046983//GO:0005515//GO:0003674//GO:0005488//GO:0060089//GO:0042803//GO:0042802	receptor activity//cell adhesion molecule binding//receptor binding//protein dimerization activity//protein binding//molecular_function//binding//molecular transducer activity//protein homodimerization activity//identical protein binding	PVR, CD155, HVED, NECL5, Necl-5, PVS, TAGE4; poliovirus receptor; K06539 poliovirus receptor	http://www.genome.jp/dbget-bin/www_bget?hsa:5817
ENSG00000075426	chr2	+	28392448	28417312	6708	516	2531	536	710	7.43944	30.957	6.52886	8.79081	7.43944	30.957	6.52886	8.79081	121.693	22.5907	2.4294	2.2857e-13	3.983e-11	UP	27.8116	116.804	-2.0703	1.655e-11	2.0305e-09	DOWN	29.1644	23.4914	0.31207	0.28165	0.99964	FALSE	24.4016	23.7606	0.038404	0.65002	0.99975	FALSE	GO:0065007//GO:0048731//GO:0051254//GO:0009058//GO:0009893//GO:0009888//GO:0051171//GO:0090304//GO:0006807//GO:0008284//GO:0046483//GO:0043588//GO:0008150//GO:0010468//GO:0044767//GO:1903508//GO:0031328//GO:0006139//GO:0044707//GO:0019438//GO:0030216//GO:0032774//GO:0048856//GO:0045893//GO:0044238//GO:0048518//GO:0008544//GO:0008152//GO:2000112//GO:1901362//GO:0010467//GO:0018130//GO:0050789//GO:…	biological regulation//system development//positive regulation of RNA metabolic process//biosynthetic process//positive regulation of metabolic process//tissue development//regulation of nitrogen compound metabolic process//nucleic acid metabolic process//nitrogen compound metabolic process//positive regulation of cell proliferation//heterocycle metabolic process//skin development//biological_pro…	GO:0005654//GO:0005623//GO:0044424//GO:0043229//GO:0043233//GO:0043231//GO:0005575//GO:0005634//GO:0031974//GO:0044446//GO:0043227//GO:0044428//GO:0044422//GO:0044464//GO:0005622//GO:0031981//GO:0043226//GO:0070013	nucleoplasm//cell//intracellular part//intracellular organelle//organelle lumen//intracellular membrane-bounded organelle//cellular_component//nucleus//membrane-enclosed lumen//intracellular organelle part//membrane-bounded organelle//nuclear part//organelle part//cell part//intracellular//nuclear lumen//organelle//intracellular organelle lumen	GO:0001067//GO:0044877//GO:1901363//GO:1990837//GO:0003682//GO:0000975//GO:0000977//GO:0000976//GO:0003676//GO:0005515//GO:0003674//GO:0097159//GO:0005488//GO:0044212//GO:0003690//GO:0001012//GO:0003677//GO:0001071//GO:0003700//GO:0043565	regulatory region nucleic acid binding//macromolecular complex binding//heterocyclic compound binding//sequence-specific double-stranded DNA binding//chromatin binding//regulatory region DNA binding//RNA polymerase II regulatory region sequence-specific DNA binding//transcription regulatory region sequence-specific DNA binding//nucleic acid binding//protein binding//molecular_function//organic cy…	FOSL2, FRA2; FOS-like antigen 2; K09030 fos-like antigen 2	http://www.genome.jp/dbget-bin/www_bget?hsa:2355
ENSG00000077044	chr2	+	233354507	233472104	6297	2134	8873	3133	3387	48.3842	170.669	60.0138	65.9483	48.3842	170.669	60.0138	65.9483	426.623	93.4273	2.191	1.1468e-36	4.2148e-34	UP	132.673	409.483	-1.6259	8.1496e-25	1.8553e-22	DOWN	139.126	137.311	0.01895	0.43288	0.99964	FALSE	142.631	98.2656	0.53753	0.096932	0.99975	FALSE	GO:0006461//GO:0007275//GO:0006950//GO:0007154//GO:0015031//GO:0022607//GO:0051716//GO:0071704//GO:0051234//GO:0010033//GO:0044237//GO:0006638//GO:0071840//GO:0044255//GO:0050817//GO:0006793//GO:0044699//GO:0023052//GO:0016049//GO:0009987//GO:0035556//GO:0050794//GO:0071702//GO:0045184//GO:0044763//GO:0044710//GO:0051259//GO:0006897//GO:0040007//GO:0050896//GO:0042221//GO:0032502//GO:0046486//GO:…	protein complex assembly//multicellular organismal development//response to stress//cell communication//protein transport//cellular component assembly//cellular response to stimulus//organic substance metabolic process//establishment of localization//response to organic substance//cellular metabolic process//neutral lipid metabolic process//cellular component organization or biogenesis//cellular …	GO:0043227//GO:0005737//GO:0031988//GO:0016023//GO:0005886//GO:0005622//GO:0031982//GO:0044464//GO:0043226//GO:0044444//GO:0031410//GO:0016020//GO:0044424//GO:0043229//GO:0005623//GO:0043231//GO:0005575//GO:0071944	membrane-bounded organelle//cytoplasm//membrane-bounded vesicle//cytoplasmic membrane-bounded vesicle//plasma membrane//intracellular//vesicle//cell part//organelle//cytoplasmic part//cytoplasmic vesicle//membrane//intracellular part//intracellular organelle//cell//intracellular membrane-bounded organelle//cellular_component//cell periphery	GO:0005488//GO:0030554//GO:0043168//GO:0019992//GO:0016740//GO:0001882//GO:0043167//GO:0035639//GO:0046982//GO:0036094//GO:0001883//GO:0000166//GO:0032549//GO:0043169//GO:0032553//GO:0042802//GO:0042803//GO:0016773//GO:0008289//GO:1901265//GO:0032550//GO:0003824//GO:0097367//GO:0032555//GO:0046872//GO:0017076//GO:0005524//GO:0004143//GO:0016772//GO:1901363//GO:0016301//GO:0032559//GO:0046983//GO:…	binding//adenyl nucleotide binding//anion binding//diacylglycerol binding//transferase activity//nucleoside binding//ion binding//purine ribonucleoside triphosphate binding//protein heterodimerization activity//small molecule binding//purine nucleoside binding//nucleotide binding//ribonucleoside binding//cation binding//ribonucleotide binding//identical protein binding//protein homodimerization a…	DGKD, DGKdelta, dgkd-2; diacylglycerol kinase, delta 130kDa (EC:2.7.1.107); K00901 diacylglycerol kinase (ATP) [EC:2.7.1.107]	http://www.genome.jp/dbget-bin/www_bget?hsa:8527
ENSG00000087086	chr19	+	48965301	48966878	878	3242	7639	3428	2957	195.748	391.289	174.867	153.326	195.748	391.289	174.867	153.326	367.291	141.936	1.3717	1.0695e-13	1.9476e-11	UP	115.829	352.535	-1.6058	3.856e-21	7.5968e-19	DOWN	121.464	150.24	-0.30675	0.27974	0.99964	FALSE	156.061	149.286	0.064025	0.32362	0.99975	FALSE	GO:0030003//GO:0065007//GO:0055080//GO:0051179//GO:0016043//GO:0006873//GO:0006812//GO:0055065//GO:0008150//GO:0048878//GO:0050801//GO:0016192//GO:0030001//GO:0006879//GO:1902578//GO:0051641//GO:0055072//GO:0051649//GO:0000041//GO:0044765//GO:0046907//GO:0006826//GO:0051234//GO:0048193//GO:0071840//GO:0046916//GO:0098771//GO:0044699//GO:1902582//GO:0009987//GO:0055085//GO:0044763//GO:0042592//GO:…	cellular cation homeostasis//biological regulation//cation homeostasis//localization//cellular component organization//cellular ion homeostasis//cation transport//metal ion homeostasis//biological_process//chemical homeostasis//ion homeostasis//vesicle-mediated transport//metal ion transport//cellular iron ion homeostasis//single-organism localization//cellular localization//iron ion homeostasis/…	GO:0016020//GO:0005576//GO:0044424//GO:0005623//GO:0070288//GO:0032991//GO:0008043//GO:0005575//GO:0005829//GO:0043230//GO:0065010//GO:0043227//GO:0005737//GO:0031988//GO:0044421//GO:0005622//GO:0043234//GO:0031982//GO:0044464//GO:0043226//GO:0070062//GO:0044444//GO:1903561	membrane//extracellular region//intracellular part//cell//ferritin complex//macromolecular complex//intracellular ferritin complex//cellular_component//cytosol//extracellular organelle//extracellular membrane-bounded organelle//membrane-bounded organelle//cytoplasm//membrane-bounded vesicle//extracellular region part//intracellular//protein complex//vesicle//cell part//organelle//extracellular ex…	GO:0046872//GO:0005515//GO:0003674//GO:0005488//GO:0008199//GO:0046914//GO:0043167//GO:0043169//GO:0005506//GO:0042802	metal ion binding//protein binding//molecular_function//binding//ferric iron binding//transition metal ion binding//ion binding//cation binding//iron ion binding//identical protein binding	FTL, LFTD, NBIA3; ferritin, light polypeptide; K13625 ferritin light chain	http://www.genome.jp/dbget-bin/www_bget?hsa:2512
ENSG00000092969	chr1	+	218346235	218444619	5053	169	1032	101	187	2.82115	14.6149	1.42444	2.68078	2.82115	14.6149	1.42444	2.68078	49.6197	7.39888	2.7455	3.1786e-07	3.1808e-05	UP	7.32502	47.6262	-2.7008	2.0714e-07	1.6775e-05	DOWN	7.68133	4.42656	0.79517	0.28007	0.99964	FALSE	4.59805	7.78204	-0.75913	0.23655	0.99975	FALSE	GO:0045184//GO:0043412//GO:0070234//GO:1901576//GO:0080090//GO:0022405//GO:0071702//GO:0017038//GO:0071310//GO:0090092//GO:0070482//GO:0051174//GO:0007409//GO:1901700//GO:0002701//GO:0045216//GO:0044249//GO:0006935//GO:0070227//GO:0032906//GO:0009653//GO:0042592//GO:0006584//GO:0033628//GO:1903530//GO:0090130//GO:0043549//GO:0051403//GO:0071887//GO:0008219//GO:0060317//GO:0060419//GO:0043408//GO:…	establishment of protein localization//macromolecule modification//positive regulation of T cell apoptotic process//organic substance biosynthetic process//regulation of primary metabolic process//hair cycle process//organic substance transport//protein import//cellular response to organic substance//regulation of transmembrane receptor protein serine/threonine kinase signaling pathway//response …	GO:0044444//GO:0005615//GO:0031410//GO:0044297//GO:0044422//GO:0005737//GO:0097458//GO:0043025//GO:0043227//GO:0031983//GO:0031988//GO:0044446//GO:0042995//GO:0043226//GO:0030424//GO:0031982//GO:0016023//GO:0044421//GO:0005622//GO:0044464//GO:0030141//GO:0044433//GO:0060205//GO:0005575//GO:0031974//GO:0012505//GO:0034774//GO:0036477//GO:0031012//GO:0005768//GO:0005576//GO:0043231//GO:0043233//GO:…	cytoplasmic part//extracellular space//cytoplasmic vesicle//cell body//organelle part//cytoplasm//neuron part//neuronal cell body//membrane-bounded organelle//vesicle lumen//membrane-bounded vesicle//intracellular organelle part//cell projection//organelle//axon//vesicle//cytoplasmic membrane-bounded vesicle//extracellular region part//intracellular//cell part//secretory granule//cytoplasmic vesi…	GO:0046982//GO:0060089//GO:0004871//GO:0042802//GO:0004702//GO:0042803//GO:0016773//GO:0033218//GO:0005488//GO:0016740//GO:0005057//GO:0005102//GO:0005114//GO:0034714//GO:0004672//GO:0005160//GO:0001540//GO:0003674//GO:0005515//GO:0046983//GO:0042277//GO:0003824//GO:0016301//GO:0005126//GO:0004674//GO:0005125//GO:0016772//GO:0008083	protein heterodimerization activity//molecular transducer activity//signal transducer activity//identical protein binding//receptor signaling protein serine/threonine kinase activity//protein homodimerization activity//phosphotransferase activity, alcohol group as acceptor//amide binding//binding//transferase activity//receptor signaling protein activity//receptor binding//type II transforming gr…	TGFB2, LDS4, TGF-beta2; transforming growth factor, beta 2; K13376 transforming growth factor beta-2	http://www.genome.jp/dbget-bin/www_bget?hsa:7042
ENSG00000099860	chr19	+	2476122	2478259	2007	121	9281	209	190	6.95995	452.889	10.1566	9.38543	6.95995	452.889	10.1566	9.38543	446.24	5.29742	6.3964	6.0014e-95	4.8525e-92	UP	7.44254	428.312	-5.8467	1.2766e-94	9.6874e-92	DOWN	7.80456	9.15991	-0.23102	0.87097	0.99964	FALSE	9.51479	5.57176	0.77204	0.47014	0.99975	FALSE	GO:0045937//GO:0065009//GO:0042327//GO:0019220//GO:0000165//GO:0042981//GO:0042325//GO:0008152//GO:0048518//GO:0043085//GO:0043065//GO:0000185//GO:0051338//GO:0070304//GO:0031401//GO:0044238//GO:0010647//GO:0019538//GO:0032147//GO:0031325//GO:0009966//GO:0009892//GO:0051247//GO:0071902//GO:0044093//GO:0010646//GO:0032268//GO:0050789//GO:0006796//GO:0032501//GO:0036211//GO:1902531//GO:0006915//GO:…	positive regulation of phosphate metabolic process//regulation of molecular function//positive regulation of phosphorylation//regulation of phosphate metabolic process//MAPK cascade//regulation of apoptotic process//regulation of phosphorylation//metabolic process//positive regulation of biological process//positive regulation of catalytic activity//positive regulation of apoptotic process//activ…	GO:0005575//GO:0005634//GO:0043231//GO:0044424//GO:0043229//GO:0005623//GO:0043227//GO:0005737//GO:0043226//GO:0005622//GO:0044464	cellular_component//nucleus//intracellular membrane-bounded organelle//intracellular part//intracellular organelle//cell//membrane-bounded organelle//cytoplasm//organelle//intracellular//cell part	GO:0005515//GO:0003674//GO:0005488	protein binding//molecular_function//binding	GADD45B, GADD45BETA, MYD118; growth arrest and DNA-damage-inducible, beta; K04402 growth arrest and DNA-damage-inducible protein	http://www.genome.jp/dbget-bin/www_bget?hsa:4616
ENSG00000102554	chr13	+	73054976	73077542	3566	106	984	131	130	3.14294	24.7514	3.28158	3.31019	3.14294	24.7514	3.28158	3.31019	47.3118	4.64072	3.3498	1.6936e-08	1.9451e-06	UP	5.09226	45.411	-3.1567	2.7227e-08	2.5242e-06	DOWN	5.33996	5.74138	-0.10457	0.98847	0.99964	FALSE	5.96381	4.88105	0.28904	0.94339	0.99975	FALSE	GO:0044085//GO:1901362//GO:0044087//GO:0010467//GO:0045893//GO:0060575//GO:0044238//GO:0045600//GO:2000112//GO:0048514//GO:0008152//GO:0048518//GO:0032530//GO:0009892//GO:0031325//GO:0010557//GO:0048513//GO:2001141//GO:1903506//GO:1901360//GO:0032501//GO:0045598//GO:0050789//GO:0018130//GO:0010628//GO:0051128//GO:0009059//GO:0045595//GO:0032534//GO:0034654//GO:0010629//GO:0009893//GO:0009888//GO:…	cellular component biogenesis//organic cyclic compound biosynthetic process//regulation of cellular component biogenesis//gene expression//positive regulation of transcription, DNA-templated//intestinal epithelial cell differentiation//primary metabolic process//positive regulation of fat cell differentiation//regulation of cellular macromolecule biosynthetic process//blood vessel morphogenesis//…	GO:0005575//GO:0031974//GO:0071944//GO:0005634//GO:0012505//GO:0005654//GO:0016020//GO:0043233//GO:0043231//GO:0005623//GO:0043229//GO:0044424//GO:0044444//GO:0005794//GO:0070013//GO:0005737//GO:0044428//GO:0044422//GO:0043227//GO:0044446//GO:0043226//GO:0031981//GO:0044464//GO:0005622//GO:0005886	cellular_component//membrane-enclosed lumen//cell periphery//nucleus//endomembrane system//nucleoplasm//membrane//organelle lumen//intracellular membrane-bounded organelle//cell//intracellular organelle//intracellular part//cytoplasmic part//Golgi apparatus//intracellular organelle lumen//cytoplasm//nuclear part//organelle part//membrane-bounded organelle//intracellular organelle part//organelle/…	GO:0000977//GO:0000976//GO:0000975//GO:0003674//GO:0000978//GO:0005515//GO:0097159//GO:0003676//GO:0001067//GO:0046872//GO:0001228//GO:0000982//GO:0001077//GO:1990837//GO:1901363//GO:0043169//GO:0003700//GO:0001071//GO:0043167//GO:0043565//GO:0000987//GO:0005488//GO:0001159//GO:0044212//GO:0000981//GO:0003677//GO:0001012//GO:0003690	RNA polymerase II regulatory region sequence-specific DNA binding//transcription regulatory region sequence-specific DNA binding//regulatory region DNA binding//molecular_function//RNA polymerase II core promoter proximal region sequence-specific DNA binding//protein binding//organic cyclic compound binding//nucleic acid binding//regulatory region nucleic acid binding//metal ion binding//transcri…	KLF5, BTEB2, CKLF, IKLF; Kruppel-like factor 5 (intestinal); K09206 krueppel-like factor 5	http://www.genome.jp/dbget-bin/www_bget?hsa:688
ENSG00000104635	chr8	+	22367249	22434129	4641	134	1312	148	181	4.40586	36.5962	4.11121	5.11075	4.40586	36.5962	4.11121	5.11075	63.0824	5.86657	3.4266	4.3077e-11	6.4027e-09	UP	7.09	60.548	-3.0942	2.1736e-10	2.4336e-08	DOWN	7.43487	6.48644	0.19688	0.68497	0.99964	FALSE	6.73774	6.17038	0.12691	0.90094	0.99975	FALSE	GO:0055080//GO:0051179//GO:0055069//GO:0006873//GO:0006812//GO:0055065//GO:0030003//GO:0065007//GO:0006882//GO:0072511//GO:0050801//GO:0030001//GO:1902578//GO:0034755//GO:0008150//GO:0098662//GO:0048878//GO:0072507//GO:0098660//GO:0000041//GO:0044765//GO:0006826//GO:0046916//GO:0098771//GO:0044699//GO:0098655//GO:1903874//GO:0051234//GO:0034220//GO:0015684//GO:0055085//GO:0070838//GO:0042592//GO:…	cation homeostasis//localization//zinc ion homeostasis//cellular ion homeostasis//cation transport//metal ion homeostasis//cellular cation homeostasis//biological regulation//cellular zinc ion homeostasis//divalent inorganic cation transport//ion homeostasis//metal ion transport//single-organism localization//iron ion transmembrane transport//biological_process//inorganic cation transmembrane tra…	GO:0005783//GO:0031226//GO:0031252//GO:0016020//GO:0043231//GO:0043229//GO:0044424//GO:0005623//GO:0005575//GO:0071944//GO:0030027//GO:0044459//GO:0012505//GO:0005887//GO:0005737//GO:0043227//GO:0042995//GO:0043226//GO:0005886//GO:0005622//GO:0044464//GO:0044444//GO:0005794//GO:0044425//GO:0031224//GO:0016021	endoplasmic reticulum//intrinsic component of plasma membrane//cell leading edge//membrane//intracellular membrane-bounded organelle//intracellular organelle//intracellular part//cell//cellular_component//cell periphery//lamellipodium//plasma membrane part//endomembrane system//integral component of plasma membrane//cytoplasm//membrane-bounded organelle//cell projection//organelle//plasma membran…	GO:0046915//GO:0072509//GO:0022891//GO:0022892//GO:0015093//GO:0005385//GO:0046873//GO:0005215//GO:0015075//GO:0003674//GO:0022890//GO:0008324//GO:0022857//GO:0005381	transition metal ion transmembrane transporter activity//divalent inorganic cation transmembrane transporter activity//substrate-specific transmembrane transporter activity//substrate-specific transporter activity//ferrous iron transmembrane transporter activity//zinc ion transmembrane transporter activity//metal ion transmembrane transporter activity//transporter activity//ion transmembrane tran…	SLC39A14, LZT-Hs4, NET34, ZIP14, cig19; solute carrier family 39 (zinc transporter), member 14; K14720 solute carrier family 39 (zinc transporter), member 14	http://www.genome.jp/dbget-bin/www_bget?hsa:23516
ENSG00000105835	chr7	-	106248285	106286326	4582	1787	3622	2102	2193	77.5392	133.328	77.0569	81.7175	77.5392	133.328	77.0569	81.7175	174.15	78.2355	1.1544	3.206e-05	0.0021968	UP	85.9025	167.153	-0.9604	0.00014655	0.0069184	FALSE	90.081	92.125	-0.03237	0.69173	0.99964	FALSE	95.6942	82.2871	0.21777	0.9668	0.99975	FALSE	GO:0019363//GO:1901566//GO:0019359//GO:0009108//GO:0051186//GO:0042221//GO:0019219//GO:0080090//GO:0048661//GO:0009117//GO:0019362//GO:0006355//GO:0045944//GO:0023052//GO:0006767//GO:0072525//GO:0034645//GO:0044271//GO:1901564//GO:0006793//GO:0006357//GO:0097659//GO:0044699//GO:0007565//GO:0045935//GO:0044711//GO:0010033//GO:0006351//GO:0010556//GO:0006733//GO:0071704//GO:0006725//GO:0051716//GO:…	pyridine nucleotide biosynthetic process//organonitrogen compound biosynthetic process//nicotinamide nucleotide biosynthetic process//coenzyme biosynthetic process//cofactor metabolic process//response to chemical//regulation of nucleobase-containing compound metabolic process//regulation of primary metabolic process//positive regulation of smooth muscle cell proliferation//nucleotide metabolic p…	GO:0005615//GO:1903561//GO:0044444//GO:0043226//GO:0031982//GO:0044421//GO:0005622//GO:0031988//GO:0043227//GO:0065010//GO:0005634//GO:0043230//GO:0005829//GO:0005575//GO:0043231//GO:0005623//GO:0043229//GO:0005576//GO:0070062//GO:0044464//GO:0005737//GO:0044424	extracellular space//extracellular vesicle//cytoplasmic part//organelle//vesicle//extracellular region part//intracellular//membrane-bounded vesicle//membrane-bounded organelle//extracellular membrane-bounded organelle//nucleus//extracellular organelle//cytosol//cellular_component//intracellular membrane-bounded organelle//cell//intracellular organelle//extracellular region//extracellular exosome…	GO:0042803//GO:0042802//GO:0016763//GO:0016740//GO:0005488//GO:0003674//GO:0008144//GO:0016757//GO:0005125//GO:0004514//GO:0005515//GO:0046983//GO:0005102//GO:0047280//GO:0003824	protein homodimerization activity//identical protein binding//transferase activity, transferring pentosyl groups//transferase activity//binding//molecular_function//drug binding//transferase activity, transferring glycosyl groups//cytokine activity//nicotinate-nucleotide diphosphorylase (carboxylating) activity//protein binding//protein dimerization activity//receptor binding//nicotinamide phosph…	NAMPT, 1110035O14Rik, PBEF, PBEF1, VF, VISFATIN; nicotinamide phosphoribosyltransferase (EC:2.4.2.12); K03462 nicotinamide phosphoribosyltransferase [EC:2.4.2.12]	http://www.genome.jp/dbget-bin/www_bget?hsa:10135
ENSG00000106211	chr7	+	76302544	76304295	1455	18098	44088	17894	14118	935.174	1932.67	781.18	626.491	935.174	1932.67	781.18	626.491	2119.8	792.337	1.4197	5.8377e-77	3.6876e-74	UP	553.02	2034.63	-1.8794	4.039e-149	6.8963e-146	DOWN	579.92	784.246	-0.43545	5.009e-05	0.0052812	FALSE	814.63	833.369	-0.032812	0.00025307	0.017405	FALSE	GO:0050790//GO:0045765//GO:0048584//GO:0022603//GO:0009058//GO:0048731//GO:0001816//GO:1903201//GO:0045859//GO:0030334//GO:0006915//GO:1904018//GO:1902531//GO:0006807//GO:0044092//GO:0035924//GO:0007165//GO:0007167//GO:0051171//GO:2000145//GO:0098602//GO:1903202//GO:0031399//GO:0008150//GO:0042330//GO:0048870//GO:0042107//GO:0010594//GO:0045936//GO:0007610//GO:0051348//GO:0001932//GO:0006468//GO:…	regulation of catalytic activity//regulation of angiogenesis//positive regulation of response to stimulus//regulation of anatomical structure morphogenesis//biosynthetic process//system development//cytokine production//regulation of oxidative stress-induced cell death//regulation of protein kinase activity//regulation of cell migration//apoptotic process//positive regulation of vasculature devel…	GO:0016020//GO:0005576//GO:0044430//GO:0043229//GO:0005623//GO:0032991//GO:0043228//GO:0043231//GO:0030018//GO:0015630//GO:0005829//GO:0005575//GO:0030017//GO:0030055//GO:0043230//GO:0005634//GO:0071944//GO:0065010//GO:0031674//GO:0044446//GO:0005856//GO:0044422//GO:0043227//GO:0031988//GO:0043292//GO:0031982//GO:0044421//GO:0005886//GO:0005622//GO:0043226//GO:0005819//GO:0005925//GO:0044444//GO:…	membrane//extracellular region//cytoskeletal part//intracellular organelle//cell//macromolecular complex//non-membrane-bounded organelle//intracellular membrane-bounded organelle//Z disc//microtubule cytoskeleton//cytosol//cellular_component//sarcomere//cell-substrate junction//extracellular organelle//nucleus//cell periphery//extracellular membrane-bounded organelle//I band//intracellular organe…	GO:0005080//GO:0003723//GO:0004860//GO:0019887//GO:0003676//GO:0003674//GO:0098772//GO:0005488//GO:0030234//GO:0019899//GO:0019901//GO:0008426//GO:0042802//GO:0019207//GO:0004857//GO:1901363//GO:0097159//GO:0005515//GO:0030291//GO:0019210//GO:0044822//GO:0043130//GO:0019900//GO:0032182	protein kinase C binding//RNA binding//protein kinase inhibitor activity//protein kinase regulator activity//nucleic acid binding//molecular_function//molecular function regulator//binding//enzyme regulator activity//enzyme binding//protein kinase binding//protein kinase C inhibitor activity//identical protein binding//kinase regulator activity//enzyme inhibitor activity//heterocyclic compound bi…	HSPB1, CMT2F, HEL-S-102, HMN2B, HS.76067, HSP27, HSP28, Hsp25, SRP27; heat shock 27kDa protein 1; K04455 heat shock protein beta-1	http://www.genome.jp/dbget-bin/www_bget?hsa:3315
ENSG00000108691	chr17	+	34255218	34257203	996	17	505	30	25	0.977845	24.6427	1.45789	1.23493	0.977845	24.6427	1.45789	1.23493	24.2809	0	5.0279	2.311e-06	0.00019465	UP	0	23.3054	-4.5728	3.5614e-06	0.00023463	DOWN	1.02692	1.31482	-0.35655	0.89928	0.99964	FALSE	1.36576	0	0.80297	0.77364	0.99975	FALSE	GO:0044238//GO:0043277//GO:0050795//GO:0001936//GO:0031401//GO:0001817//GO:0040017//GO:0019221//GO:0051222//GO:0032869//GO:0060135//GO:0022414//GO:0042325//GO:0032101//GO:0043434//GO:0002683//GO:0032680//GO:0019220//GO:0009617//GO:0042327//GO:0051674//GO:0065009//GO:0051924//GO:0090264//GO:0034097//GO:0036211//GO:0071354//GO:0051336//GO:0032102//GO:0050789//GO:0006928//GO:0044093//GO:0010646//GO:…	primary metabolic process//apoptotic cell clearance//regulation of behavior//regulation of endothelial cell proliferation//positive regulation of protein modification process//regulation of cytokine production//positive regulation of locomotion//cytokine-mediated signaling pathway//positive regulation of protein transport//cellular response to insulin stimulus//maternal process involved in female…	GO:0044463//GO:0043204//GO:0005783//GO:0044299//GO:0043005//GO:0030139//GO:0044424//GO:0030425//GO:0048471//GO:0031410//GO:0042995//GO:0005737//GO:0097458//GO:0043025//GO:0044464//GO:0016023//GO:0005575//GO:0036477//GO:0012505//GO:0005576//GO:0005623//GO:0043229//GO:0043231//GO:0044444//GO:0044297//GO:0045202//GO:0005791//GO:0005615//GO:0044306//GO:0031988//GO:0043227//GO:0031982//GO:0043679//GO:…	cell projection part//perikaryon//endoplasmic reticulum//C-fiber//neuron projection//endocytic vesicle//intracellular part//dendrite//perinuclear region of cytoplasm//cytoplasmic vesicle//cell projection//cytoplasm//neuron part//neuronal cell body//cell part//cytoplasmic membrane-bounded vesicle//cellular_component//somatodendritic compartment//endomembrane system//extracellular region//cell//int…	GO:0004672//GO:0001664//GO:0005102//GO:0005515//GO:0097367//GO:0003824//GO:0016772//GO:0005126//GO:0016301//GO:0008201//GO:0005539//GO:0043168//GO:0008009//GO:0003674//GO:0005125//GO:0043167//GO:1901681//GO:0016773//GO:0042379//GO:0005488//GO:0031727//GO:0048020//GO:0016740	protein kinase activity//G-protein coupled receptor binding//receptor binding//protein binding//carbohydrate derivative binding//catalytic activity//transferase activity, transferring phosphorus-containing groups//cytokine receptor binding//kinase activity//heparin binding//glycosaminoglycan binding//anion binding//chemokine activity//molecular_function//cytokine activity//ion binding//sulfur com…	CCL2, GDCF-2, HC11, HSMCR30, MCAF, MCP-1, MCP1, SCYA2, SMC-CF; chemokine (C-C motif) ligand 2; K14624 C-C motif chemokine 2	http://www.genome.jp/dbget-bin/www_bget?hsa:6347
ENSG00000109819	chr4	-	23755041	23904089	6318	828	5403	944	1293	28.4055	157.247	27.3606	38.0935	28.4055	157.247	27.3606	38.0935	259.782	36.2501	2.8412	5.0932e-33	1.745e-30	UP	50.6484	249.345	-2.2996	1.7665e-26	4.2581e-24	DOWN	53.1121	41.373	0.36035	0.10896	0.99964	FALSE	42.9759	38.1274	0.1727	0.8659	0.99975	FALSE	GO:0044092//GO:0007165//GO:0042593//GO:0070542//GO:0051171//GO:1901135//GO:0071356//GO:0009152//GO:2000145//GO:0060612//GO:0030334//GO:0016043//GO:0006915//GO:0090304//GO:0032409//GO:0006807//GO:0048731//GO:0071822//GO:0071396//GO:0045981//GO:0009991//GO:1900371//GO:0009058//GO:0044707//GO:0009161//GO:0006139//GO:0042594//GO:0045820//GO:1901698//GO:0006732//GO:0010638//GO:0006325//GO:0071229//GO:…	negative regulation of molecular function//signal transduction//glucose homeostasis//response to fatty acid//regulation of nitrogen compound metabolic process//carbohydrate derivative metabolic process//cellular response to tumor necrosis factor//purine ribonucleotide biosynthetic process//regulation of cell motility//adipose tissue development//regulation of cell migration//cellular component or…	GO:0005654//GO:0030880//GO:0043233//GO:0032991//GO:0043231//GO:0005623//GO:0043229//GO:0055029//GO:0005829//GO:0005575//GO:0005665//GO:0061695//GO:0031974//GO:0005634//GO:0016591//GO:0044422//GO:0043227//GO:0044446//GO:0043226//GO:0031981//GO:0005622//GO:0044444//GO:0044451//GO:1902494//GO:0070013//GO:0016604//GO:0044424//GO:0000428//GO:1990234//GO:0016605//GO:0044428//GO:0005737//GO:0044464//GO:…	nucleoplasm//RNA polymerase complex//organelle lumen//macromolecular complex//intracellular membrane-bounded organelle//cell//intracellular organelle//nuclear DNA-directed RNA polymerase complex//cytosol//cellular_component//DNA-directed RNA polymerase II, core complex//transferase complex, transferring phosphorus-containing groups//membrane-enclosed lumen//nucleus//DNA-directed RNA polymerase II…	GO:0031625//GO:0044877//GO:1901265//GO:0003723//GO:0000988//GO:0035258//GO:0003682//GO:0003674//GO:0008134//GO:0003676//GO:0005488//GO:0003713//GO:0019899//GO:0031490//GO:0051427//GO:0036094//GO:0044389//GO:0050681//GO:0001076//GO:1901363//GO:0005102//GO:0030374//GO:0005515//GO:0097159//GO:0043566//GO:0000989//GO:0001104//GO:0003677//GO:0016922//GO:0000166//GO:0043565//GO:0003712//GO:0035257	ubiquitin protein ligase binding//macromolecular complex binding//nucleoside phosphate binding//RNA binding//transcription factor activity, protein binding//steroid hormone receptor binding//chromatin binding//molecular_function//transcription factor binding//nucleic acid binding//binding//transcription coactivator activity//enzyme binding//chromatin DNA binding//hormone receptor binding//small m…	PPARGC1A, LEM6, PGC-1(alpha), PGC-1v, PGC1, PGC1A, PPARGC1; peroxisome proliferator-activated receptor gamma, coactivator 1 alpha; K07202 alpha peroxisome proliferator-activated receptor gamma coactivator 1-alpha	http://www.genome.jp/dbget-bin/www_bget?hsa:10891
ENSG00000109846	chr11	-	111908565	111923722	1119	18100	43857	23632	17869	1163.36	2391.4	1283.27	986.318	1163.36	2391.4	1283.27	986.318	2108.69	792.425	1.412	1.1533e-75	7.0645e-73	UP	699.951	2023.97	-1.5319	4.8458e-104	3.8187e-101	DOWN	733.998	1035.73	-0.4968	3.7986e-08	7.6989e-06	FALSE	1075.85	833.462	0.36829	0.032445	0.7396	FALSE	GO:0030154//GO:0035556//GO:0016049//GO:0043627//GO:0045861//GO:0080090//GO:0007517//GO:0043412//GO:1901700//GO:2000117//GO:0051403//GO:2000377//GO:0097305//GO:0009653//GO:0007010//GO:0007017//GO:0051051//GO:2000116//GO:0051346//GO:0042221//GO:0006810//GO:0006936//GO:0060561//GO:0009314//GO:0010212//GO:0071479//GO:0051248//GO:0051260//GO:0016310//GO:0001558//GO:2000378//GO:0006461//GO:0007275//GO:…	cell differentiation//intracellular signal transduction//cell growth//response to estrogen//negative regulation of proteolysis//regulation of primary metabolic process//muscle organ development//macromolecule modification//response to oxygen-containing compound//negative regulation of cysteine-type endopeptidase activity//stress-activated MAPK cascade//regulation of reactive oxygen species metabo…	GO:0044444//GO:1903561//GO:0044446//GO:0005856//GO:0044422//GO:0043227//GO:0031988//GO:0031982//GO:0043292//GO:0005622//GO:0044421//GO:0005886//GO:0005739//GO:0043226//GO:0032432//GO:0015630//GO:0005829//GO:0005575//GO:0030017//GO:0043230//GO:0005634//GO:0012505//GO:0071944//GO:0065010//GO:0031674//GO:0016020//GO:0005576//GO:0044430//GO:0015629//GO:0043229//GO:0005623//GO:0043228//GO:0043231//GO:…	cytoplasmic part//extracellular vesicle//intracellular organelle part//cytoskeleton//organelle part//membrane-bounded organelle//membrane-bounded vesicle//vesicle//contractile fiber//intracellular//extracellular region part//plasma membrane//mitochondrion//organelle//actin filament bundle//microtubule cytoskeleton//cytosol//cellular_component//sarcomere//extracellular organelle//nucleus//endomemb…	GO:0043167//GO:0032403//GO:0043169//GO:0042802//GO:0042803//GO:0005488//GO:0015631//GO:0003674//GO:0044877//GO:0046872//GO:0005198//GO:0005212//GO:0008092//GO:0051082//GO:0046983//GO:0005515//GO:0008017	ion binding//protein complex binding//cation binding//identical protein binding//protein homodimerization activity//binding//tubulin binding//molecular_function//macromolecular complex binding//metal ion binding//structural molecule activity//structural constituent of eye lens//cytoskeletal protein binding//unfolded protein binding//protein dimerization activity//protein binding//microtubule bind…	CRYAB, CMD1II, CRYA2, CTPP2, CTRCT16, HEL-S-101, HSPB5, MFM2; crystallin, alpha B; K09542 crystallin, alpha B	http://www.genome.jp/dbget-bin/www_bget?hsa:1410
ENSG00000110218	chr11	+	94128928	94181972	2769	633	1969	284	443	11.4244	30.1475	4.33042	6.86615	11.4244	30.1475	4.33042	6.86615	94.6716	27.713	1.7724	8.1717e-07	7.5425e-05	UP	17.3529	90.8681	-2.3886	3.9661e-11	4.669e-09	DOWN	18.1969	12.447	0.5479	0.20589	0.99964	FALSE	12.9292	29.1481	-1.1728	0.0024698	0.11662	FALSE	GO:0065007//GO:0070271//GO:0006812//GO:0044700//GO:0014074//GO:0051179//GO:0051239//GO:0098660//GO:0051240//GO:0007267//GO:0070201//GO:0050718//GO:0035872//GO:1902578//GO:0032650//GO:0002376//GO:0050714//GO:0065003//GO:0030001//GO:0001817//GO:0051222//GO:0044085//GO:0050707//GO:0050703//GO:0050715//GO:0050789//GO:0043933//GO:0046683//GO:0014070//GO:0006950//GO:0006952//GO:0006955//GO:0051047//GO:…	biological regulation//protein complex biogenesis//cation transport//single organism signaling//response to purine-containing compound//localization//regulation of multicellular organismal process//inorganic ion transmembrane transport//positive regulation of multicellular organismal process//cell-cell signaling//regulation of establishment of protein localization//positive regulation of interleu…	GO:0044432//GO:0005921//GO:0005783//GO:0044424//GO:0030054//GO:0031090//GO:0042995//GO:0098588//GO:0005737//GO:0005911//GO:0044464//GO:0043234//GO:0016021//GO:0031224//GO:0016020//GO:0005623//GO:0043229//GO:0043231//GO:0032991//GO:0005575//GO:0012505//GO:0071944//GO:0044446//GO:0044422//GO:0043227//GO:0032059//GO:0005622//GO:0005886//GO:0043226//GO:0044425//GO:0044444//GO:0005789//GO:0042175	endoplasmic reticulum part//gap junction//endoplasmic reticulum//intracellular part//cell junction//organelle membrane//cell projection//bounding membrane of organelle//cytoplasm//cell-cell junction//cell part//protein complex//integral component of membrane//intrinsic component of membrane//membrane//cell//intracellular organelle//intracellular membrane-bounded organelle//macromolecular complex/…	GO:0022891//GO:0022892//GO:0097110//GO:0022840//GO:0005261//GO:0022842//GO:0046873//GO:0005215//GO:0005102//GO:0015085//GO:0046983//GO:0022803//GO:0005515//GO:0022890//GO:0022829//GO:0008092//GO:0003779//GO:0022857//GO:0055077//GO:0008324//GO:0046982//GO:0005262//GO:0051015//GO:0072509//GO:0044877//GO:0002020//GO:0022838//GO:0003674//GO:0015075//GO:0005488//GO:0005216//GO:0044325//GO:0019899//GO:…	substrate-specific transmembrane transporter activity//substrate-specific transporter activity//scaffold protein binding//leak channel activity//cation channel activity//narrow pore channel activity//metal ion transmembrane transporter activity//transporter activity//receptor binding//calcium ion transmembrane transporter activity//protein dimerization activity//passive transmembrane transporter …	PANX1, MRS1, PX1, UNQ2529; pannexin 1; K03443 pannexin	http://www.genome.jp/dbget-bin/www_bget?hsa:24145
ENSG00000111046	chr12	+	80707498	80709474	1465	2778	7449	6323	6451	94.4568	214.87	181.638	188.368	94.4568	214.87	181.638	188.368	358.156	121.622	1.5582	3.4051e-17	7.5637e-15	UP	252.694	343.767	-0.44404	0.10931	0.99921	FALSE	264.985	277.12	-0.064599	0.67175	0.99964	FALSE	287.856	127.92	1.1701	1.4053e-10	2.909e-08	UP	GO:0060255//GO:0009889//GO:0010605//GO:0051149//GO:0035914//GO:0045844//GO:0014904//GO:0044260//GO:0006950//GO:0060284//GO:0060429//GO:1901863//GO:0051252//GO:0016070//GO:0060538//GO:0055002//GO:0009792//GO:0048636//GO:0048522//GO:0055001//GO:0044237//GO:0071840//GO:0006366//GO:0051147//GO:0048641//GO:1901576//GO:0044763//GO:0044249//GO:0048869//GO:0045597//GO:0009987//GO:0050794//GO:0035282//GO:…	regulation of macromolecule metabolic process//regulation of biosynthetic process//negative regulation of macromolecule metabolic process//positive regulation of muscle cell differentiation//skeletal muscle cell differentiation//positive regulation of striated muscle tissue development//myotube cell development//cellular macromolecule metabolic process//response to stress//regulation of cell deve…	GO:0044428//GO:0005667//GO:0043234//GO:0044464//GO:0044798//GO:0044424//GO:0043227//GO:0044422//GO:0044446//GO:0031981//GO:0043226//GO:0005622//GO:0090575//GO:0070013//GO:0005654//GO:0032991//GO:0043231//GO:0043233//GO:0043229//GO:0005623//GO:0005575//GO:0031974//GO:0005634	nuclear part//transcription factor complex//protein complex//cell part//nuclear transcription factor complex//intracellular part//membrane-bounded organelle//organelle part//intracellular organelle part//nuclear lumen//organelle//intracellular//RNA polymerase II transcription factor complex//intracellular organelle lumen//nucleoplasm//macromolecular complex//intracellular membrane-bounded organel…	GO:0044212//GO:0001159//GO:0000987//GO:0003677//GO:0000981//GO:0003690//GO:0001071//GO:0046982//GO:0043565//GO:0001067//GO:1990837//GO:1901363//GO:0000977//GO:0000975//GO:0003705//GO:0097159//GO:0005515//GO:0000978//GO:0046983//GO:0005488//GO:0001012//GO:0003700//GO:0001228//GO:0000976//GO:0070888//GO:0003674//GO:0003676	transcription regulatory region DNA binding//core promoter proximal region DNA binding//core promoter proximal region sequence-specific DNA binding//DNA binding//RNA polymerase II transcription factor activity, sequence-specific DNA binding//double-stranded DNA binding//nucleic acid binding transcription factor activity//protein heterodimerization activity//sequence-specific DNA binding//regulato…	MYF6, CNM3, MRF4, bHLHc4, myf-6; myogenic factor 6 (herculin); K18485 myogenic factor 6	http://www.genome.jp/dbget-bin/www_bget?hsa:4618
ENSG00000112715	chr6	+	43770184	43786487	12167	3011	5865	3640	3808	77.552	128.152	79.2074	84.2285	77.552	128.152	79.2074	84.2285	281.996	131.823	1.0971	7.3258e-07	6.7928e-05	UP	149.164	270.666	-0.85961	2.4955e-05	0.0014085	FALSE	156.42	159.531	-0.028418	0.58472	0.99964	FALSE	165.712	138.649	0.25724	0.85388	0.99975	FALSE	GO:0030168//GO:0044700//GO:0009893//GO:0061213//GO:0008585//GO:0036010//GO:0048523//GO:0009888//GO:0098609//GO:1901492//GO:0034332//GO:0061333//GO:0032269//GO:0044267//GO:0019637//GO:0051179//GO:0008284//GO:0048666//GO:0055007//GO:0051893//GO:0061418//GO:0046530//GO:0050772//GO:0046660//GO:0090190//GO:0065007//GO:1903672//GO:0051254//GO:0000003//GO:0072073//GO:0050926//GO:0030162//GO:2000026//GO:…	platelet activation//single organism signaling//positive regulation of metabolic process//positive regulation of mesonephros development//female gonad development//protein localization to endosome//negative regulation of cellular process//tissue development//cell-cell adhesion//positive regulation of lymphangiogenesis//adherens junction organization//renal tubule morphogenesis//negative regulatio…	GO:0031091//GO:0044424//GO:0031012//GO:0034774//GO:0005737//GO:0044433//GO:0044464//GO:0016023//GO:0005578//GO:0009986//GO:0031410//GO:0005576//GO:0016020//GO:0031093//GO:0043233//GO:0043231//GO:0005623//GO:0043229//GO:0060205//GO:0005575//GO:0031974//GO:0012505//GO:0031988//GO:0043227//GO:0031983//GO:0044422//GO:0044446//GO:0043226//GO:0030141//GO:0044421//GO:0005622//GO:0031982//GO:0044444//GO:…	platelet alpha granule//intracellular part//extracellular matrix//secretory granule lumen//cytoplasm//cytoplasmic vesicle part//cell part//cytoplasmic membrane-bounded vesicle//proteinaceous extracellular matrix//cell surface//cytoplasmic vesicle//extracellular region//membrane//platelet alpha granule lumen//organelle lumen//intracellular membrane-bounded organelle//cell//intracellular organelle/…	GO:0001968//GO:0097367//GO:0050840//GO:0005126//GO:0005102//GO:0005515//GO:0005172//GO:0030546//GO:0046983//GO:0005161//GO:0008201//GO:0005539//GO:0043168//GO:0046982//GO:0048018//GO:0030545//GO:0070851//GO:0008083//GO:0005125//GO:0003674//GO:0098772//GO:0038191//GO:0043183//GO:0005488//GO:0042056//GO:1901681//GO:0043167//GO:0043184//GO:0042803//GO:0042802	fibronectin binding//carbohydrate derivative binding//extracellular matrix binding//cytokine receptor binding//receptor binding//protein binding//vascular endothelial growth factor receptor binding//receptor activator activity//protein dimerization activity//platelet-derived growth factor receptor binding//heparin binding//glycosaminoglycan binding//anion binding//protein heterodimerization activ…	VEGFA, MVCD1, VEGF, VPF; vascular endothelial growth factor A; K05448 vascular endothelial growth factor A	http://www.genome.jp/dbget-bin/www_bget?hsa:7422
ENSG00000113070	chr5	-	140332843	140346631	2386	293	2744	667	978	10.4699	83.1833	20.1365	30.012	10.4699	83.1833	20.1365	30.012	131.934	12.8276	3.3625	3.7627e-21	9.2755e-19	UP	38.3095	126.634	-1.7249	1.6603e-09	1.7286e-07	DOWN	40.1729	29.2328	0.45863	0.098416	0.99964	FALSE	30.3654	13.4919	1.1703	0.037173	0.79768	FALSE	GO:2000145//GO:0007165//GO:0007167//GO:1901135//GO:0002768//GO:1902531//GO:0016043//GO:0030334//GO:0044057//GO:0090504//GO:0048731//GO:1903522//GO:0009058//GO:0048584//GO:0008015//GO:0003013//GO:0044707//GO:0090505//GO:0048011//GO:0071495//GO:0008150//GO:0042330//GO:0048870//GO:0009719//GO:0030307//GO:0008543//GO:0009605//GO:0010634//GO:0040008//GO:0038127//GO:0010632//GO:1903019//GO:0048518//GO:…	regulation of cell motility//signal transduction//enzyme linked receptor protein signaling pathway//carbohydrate derivative metabolic process//immune response-regulating cell surface receptor signaling pathway//regulation of intracellular signal transduction//cellular component organization//regulation of cell migration//regulation of system process//epiboly//system development//regulation of blo…	GO:0030659//GO:0031226//GO:0045334//GO:0005576//GO:0016020//GO:0098805//GO:0030665//GO:0043231//GO:0005623//GO:0043229//GO:0005575//GO:0030666//GO:0044459//GO:0071944//GO:0005887//GO:0031988//GO:0043227//GO:0030669//GO:0044422//GO:0044446//GO:0030135//GO:0043226//GO:0005622//GO:0044421//GO:0005886//GO:0031982//GO:0044444//GO:0044425//GO:0005615//GO:0030136//GO:0030139//GO:0044424//GO:0030662//GO:…	cytoplasmic vesicle membrane//intrinsic component of plasma membrane//clathrin-coated endocytic vesicle//extracellular region//membrane//whole membrane//clathrin-coated vesicle membrane//intracellular membrane-bounded organelle//cell//intracellular organelle//cellular_component//endocytic vesicle membrane//plasma membrane part//cell periphery//integral component of plasma membrane//membrane-bound…	GO:0070851//GO:0008083//GO:0005154//GO:0003674//GO:0005488//GO:1901681//GO:0043167//GO:0097367//GO:0005102//GO:0005515//GO:0008201//GO:0005539//GO:0043168	growth factor receptor binding//growth factor activity//epidermal growth factor receptor binding//molecular_function//binding//sulfur compound binding//ion binding//carbohydrate derivative binding//receptor binding//protein binding//heparin binding//glycosaminoglycan binding//anion binding	HBEGF, DTR, DTS, DTSF, HEGFL; heparin-binding EGF-like growth factor; K08523 heparin-binding EGF-like growth factor	http://www.genome.jp/dbget-bin/www_bget?hsa:1839
ENSG00000113742	chr5	+	173888280	173961976	9483	1663	5006	989	1687	31.0024	79.1715	15.5769	27.0083	31.0024	79.1715	15.5769	27.0083	240.694	72.8067	1.7251	1.8607e-14	3.5484e-12	UP	66.0819	231.024	-1.8057	2.4523e-17	4.0521e-15	DOWN	69.2962	43.3452	0.6769	0.0039485	0.2296	FALSE	45.0245	76.5772	-0.7662	0.00018755	0.013468	FALSE	GO:0043066//GO:0050896//GO:0070887//GO:0031326//GO:0002931//GO:0019222//GO:0051246//GO:0009987//GO:0034249//GO:0050794//GO:0006518//GO:0044763//GO:2000765//GO:0016265//GO:0043604//GO:0044249//GO:0008219//GO:1901576//GO:0070482//GO:0060548//GO:0044237//GO:0036293//GO:0035235//GO:0006950//GO:0007215//GO:0044260//GO:0060255//GO:0010605//GO:0009889//GO:0050789//GO:0010629//GO:0032268//GO:0009059//GO:…	negative regulation of apoptotic process//response to stimulus//cellular response to chemical stimulus//regulation of cellular biosynthetic process//response to ischemia//regulation of metabolic process//regulation of protein metabolic process//cellular process//negative regulation of cellular amide metabolic process//regulation of cellular process//peptide metabolic process//single-organism cell…	GO:0030425//GO:0044464//GO:1990904//GO:0042995//GO:0097458//GO:0005737//GO:0044456//GO:0098794//GO:0043005//GO:0044424//GO:0005783//GO:0045202//GO:0014069//GO:1990124//GO:0044444//GO:0005622//GO:0030529//GO:0043226//GO:0043227//GO:0036477//GO:0012505//GO:0005634//GO:0005575//GO:0005623//GO:0043229//GO:0032991//GO:0043231	dendrite//cell part//ribonucleoprotein complex//cell projection//neuron part//cytoplasm//synapse part//postsynapse//neuron projection//intracellular part//endoplasmic reticulum//synapse//postsynaptic density//messenger ribonucleoprotein complex//cytoplasmic part//intracellular//intracellular ribonucleoprotein complex//organelle//membrane-bounded organelle//somatodendritic compartment//endomembran…	GO:0000166//GO:0044822//GO:0043021//GO:0005515//GO:0097159//GO:0043022//GO:1901363//GO:0008135//GO:0045182//GO:0030371//GO:0036094//GO:0003729//GO:0005488//GO:0003676//GO:0090079//GO:0003674//GO:0000900//GO:0003723//GO:1901265//GO:0003730//GO:0044877	nucleotide binding//poly(A) RNA binding//ribonucleoprotein complex binding//protein binding//organic cyclic compound binding//ribosome binding//heterocyclic compound binding//translation factor activity, RNA binding//translation regulator activity//translation repressor activity//small molecule binding//mRNA binding//binding//nucleic acid binding//translation regulator activity, nucleic acid bind…	CPEB4; cytoplasmic polyadenylation element binding protein 4; K02602 cytoplasmic polyadenylation element-binding protein	http://www.genome.jp/dbget-bin/www_bget?hsa:80315
ENSG00000113916	chr3	-	187721377	187745727	4178	2068	8795	4993	5903	57.6132	207.866	117.521	141.229	57.6132	207.866	117.521	141.229	422.873	90.5378	2.2236	3.2913e-37	1.232e-34	UP	231.228	405.884	-0.81175	1.6379e-06	0.00011493	FALSE	242.475	218.83	0.14803	0.048472	0.99964	FALSE	227.308	95.2264	1.2552	9.1241e-10	1.5981e-07	UP	GO:0032101//GO:0048289//GO:1901362//GO:0002683//GO:0002263//GO:0045580//GO:0050769//GO:0061082//GO:0045619//GO:0065009//GO:0050727//GO:0030888//GO:0044238//GO:0051170//GO:0001817//GO:0031401//GO:0000060//GO:2001252//GO:0022414//GO:0051247//GO:0030036//GO:0031325//GO:0006996//GO:0051056//GO:0002467//GO:2001141//GO:0048513//GO:0006310//GO:0030183//GO:0019538//GO:0002902//GO:1903034//GO:0046651//GO:…	regulation of response to external stimulus//isotype switching to IgE isotypes//organic cyclic compound biosynthetic process//negative regulation of immune system process//cell activation involved in immune response//regulation of T cell differentiation//positive regulation of neurogenesis//myeloid leukocyte cytokine production//regulation of lymphocyte differentiation//regulation of molecular fu…	GO:0044427//GO:0044424//GO:0005694//GO:0043232//GO:0044464//GO:0005575//GO:0005634//GO:0005657//GO:0043231//GO:0043228//GO:0005623//GO:0043229//GO:0044422//GO:0043227//GO:0044446//GO:0043226//GO:0005622	chromosomal part//intracellular part//chromosome//intracellular non-membrane-bounded organelle//cell part//cellular_component//nucleus//replication fork//intracellular membrane-bounded organelle//non-membrane-bounded organelle//cell//intracellular organelle//organelle part//membrane-bounded organelle//intracellular organelle part//organelle//intracellular	GO:0000977//GO:0000975//GO:0005515//GO:0097159//GO:0043566//GO:0001067//GO:0001227//GO:1990837//GO:1901363//GO:0001071//GO:0043565//GO:0044212//GO:0000981//GO:0003677//GO:0003690//GO:0000976//GO:0003682//GO:0003674//GO:0003676//GO:0046872//GO:0044877//GO:0044213//GO:0031490//GO:0043169//GO:0003700//GO:0043167//GO:0005488//GO:0001161//GO:0001012	RNA polymerase II regulatory region sequence-specific DNA binding//regulatory region DNA binding//protein binding//organic cyclic compound binding//structure-specific DNA binding//regulatory region nucleic acid binding//transcriptional repressor activity, RNA polymerase II transcription regulatory region sequence-specific binding//sequence-specific double-stranded DNA binding//heterocyclic compou…	BCL6, BCL5, BCL6A, LAZ3, ZBTB27, ZNF51; B-cell CLL/lymphoma 6; K15618 B-cell lymphoma 6 protein	http://www.genome.jp/dbget-bin/www_bget?hsa:604
ENSG00000114737	chr3	-	50606490	50611831	5042	35	1663	95	140	0.565318	22.7873	1.29637	1.94192	0.565318	22.7873	1.29637	1.94192	79.9588	1.53231	5.7055	2.4887e-18	5.7166e-16	UP	5.48397	76.7464	-3.8068	2.7397e-15	4.2205e-13	DOWN	5.75073	4.16359	0.46591	0.52716	0.99964	FALSE	4.3249	1.61167	1.4241	0.33957	0.99975	FALSE	GO:0044763//GO:0070647//GO:0001933//GO:0043549//GO:0046426//GO:0009987//GO:0051246//GO:0050794//GO:0019222//GO:0009968//GO:0070887//GO:0050896//GO:0040007//GO:0043086//GO:0071345//GO:0060255//GO:0010605//GO:0044260//GO:0023051//GO:0042326//GO:1901652//GO:1900076//GO:0044237//GO:0071840//GO:0048583//GO:0043434//GO:0019220//GO:0032446//GO:0007205//GO:0042325//GO:0034097//GO:0065009//GO:0019221//GO:…	single-organism cellular process//protein modification by small protein conjugation or removal//negative regulation of protein phosphorylation//regulation of kinase activity//negative regulation of JAK-STAT cascade//cellular process//regulation of protein metabolic process//regulation of cellular process//regulation of metabolic process//negative regulation of signal transduction//cellular respon…	GO:0005737//GO:0044464//GO:0044424//GO:0044444//GO:0005622//GO:0005886//GO:0005575//GO:0005829//GO:0071944//GO:0016020//GO:0005623	cytoplasm//cell part//intracellular part//cytoplasmic part//intracellular//plasma membrane//cellular_component//cytosol//cell periphery//membrane//cell	GO:0019210//GO:0005515//GO:0004857//GO:0019207//GO:0030234//GO:0005488//GO:0019887//GO:0004860//GO:0003674//GO:0098772	kinase inhibitor activity//protein binding//enzyme inhibitor activity//kinase regulator activity//enzyme regulator activity//binding//protein kinase regulator activity//protein kinase inhibitor activity//molecular_function//molecular function regulator	CISH, BACTS2, CIS, CIS-1, G18, SOCS; cytokine inducible SH2-containing protein; K04701 cytokine inducible SH2-containing protein	http://www.genome.jp/dbget-bin/www_bget?hsa:1154
ENSG00000115594	chr2	+	102064544	102179874	5143	282	1292	223	272	7.93176	30.8289	5.29916	6.57005	7.93176	30.8289	5.29916	6.57005	62.1208	12.3461	2.331	3.9191e-07	3.8087e-05	UP	10.6546	59.625	-2.4844	3.8251e-08	3.4832e-06	DOWN	11.1728	9.77349	0.19305	0.62301	0.99964	FALSE	10.1521	12.9854	-0.35511	0.33311	0.99975	FALSE	GO:0023052//GO:0044699//GO:0010033//GO:0071333//GO:0009746//GO:0070848//GO:0051716//GO:0048609//GO:0044702//GO:0007154//GO:0071326//GO:0070498//GO:0055082//GO:0009314//GO:0065008//GO:0071331//GO:0080134//GO:0042221//GO:0019725//GO:0032504//GO:0070849//GO:0033500//GO:1901700//GO:0071310//GO:0009743//GO:0070555//GO:1901698//GO:0008150//GO:0009719//GO:0071347//GO:0042593//GO:0007165//GO:0034284//GO:…	signaling//single-organism process//response to organic substance//cellular response to glucose stimulus//response to hexose//response to growth factor//cellular response to stimulus//multicellular organismal reproductive process//single organism reproductive process//cell communication//cellular response to monosaccharide stimulus//interleukin-1-mediated signaling pathway//cellular chemical home…	GO:0030424//GO:0043226//GO:0005622//GO:0005886//GO:0044421//GO:0043227//GO:0005615//GO:0045202//GO:0014069//GO:0044425//GO:0043231//GO:0032991//GO:0005623//GO:0043229//GO:0031226//GO:0005576//GO:0016020//GO:0044459//GO:0071944//GO:0005887//GO:0005634//GO:0005575//GO:0044464//GO:0043234//GO:0097458//GO:0042995//GO:0031224//GO:0009986//GO:0016021//GO:0043005//GO:0044424//GO:0044456//GO:0098794	axon//organelle//intracellular//plasma membrane//extracellular region part//membrane-bounded organelle//extracellular space//synapse//postsynaptic density//membrane part//intracellular membrane-bounded organelle//macromolecular complex//cell//intracellular organelle//intrinsic component of plasma membrane//extracellular region//membrane//plasma membrane part//cell periphery//integral component of…	GO:0019899//GO:0005488//GO:0070851//GO:0002020//GO:0035254//GO:0035255//GO:0038023//GO:0003674//GO:0005161//GO:0004888//GO:0004908//GO:0004896//GO:0004871//GO:0060089//GO:0004909//GO:0004872//GO:0005515//GO:0005102	enzyme binding//binding//growth factor receptor binding//protease binding//glutamate receptor binding//ionotropic glutamate receptor binding//signaling receptor activity//molecular_function//platelet-derived growth factor receptor binding//transmembrane signaling receptor activity//interleukin-1 receptor activity//cytokine receptor activity//signal transducer activity//molecular transducer activi…	IL1R1, CD121A, D2S1473, IL-1R-alpha, IL1R, IL1RA, P80; interleukin 1 receptor, type I; K04386 interleukin 1 receptor type I	http://www.genome.jp/dbget-bin/www_bget?hsa:3554
ENSG00000115963	chr2	-	150468195	150539011	2777	169	895	93	101	6.88897	30.9504	3.20282	3.53564	6.88897	30.9504	3.20282	3.53564	43.0326	7.39888	2.54	6.591e-06	0.0005144	UP	3.9563	41.3037	-3.384	3.8963e-08	3.5324e-06	DOWN	4.14874	4.07594	0.02554	0.88722	0.99964	FALSE	4.23385	7.78204	-0.87818	0.19377	0.99975	FALSE	GO:0015031//GO:0071840//GO:0022610//GO:0009987//GO:0007264//GO:0050794//GO:0044763//GO:0071702//GO:0050896//GO:1902589//GO:0065007//GO:0044700//GO:0051179//GO:0050789//GO:0006996//GO:0030036//GO:0007155//GO:0007154//GO:0051716//GO:0051234//GO:0023052//GO:0044699//GO:0035556//GO:0007010//GO:0045184//GO:0006810//GO:0007165//GO:0016043//GO:0008150//GO:0033036//GO:0008104//GO:0030029	protein transport//cellular component organization or biogenesis//biological adhesion//cellular process//small GTPase mediated signal transduction//regulation of cellular process//single-organism cellular process//organic substance transport//response to stimulus//single-organism organelle organization//biological regulation//single organism signaling//localization//regulation of biological proce…	GO:0070161//GO:0098588//GO:0005737//GO:0044464//GO:0070062//GO:0044431//GO:0005794//GO:0000139//GO:0044424//GO:0030054//GO:0005924//GO:0031090//GO:0044446//GO:0031988//GO:0043227//GO:0044422//GO:0005622//GO:0044421//GO:0031982//GO:0043226//GO:0005925//GO:0044444//GO:1903561//GO:0005912//GO:0005576//GO:0016020//GO:0005623//GO:0043229//GO:0043231//GO:0005575//GO:0043230//GO:0030055//GO:0012505//GO:…	anchoring junction//bounding membrane of organelle//cytoplasm//cell part//extracellular exosome//Golgi apparatus part//Golgi apparatus//Golgi membrane//intracellular part//cell junction//cell-substrate adherens junction//organelle membrane//intracellular organelle part//membrane-bounded vesicle//membrane-bounded organelle//organelle part//intracellular//extracellular region part//vesicle//organel…	GO:0016817//GO:0019001//GO:0043168//GO:0001883//GO:0017111//GO:0032549//GO:0000166//GO:0003924//GO:0032555//GO:0097367//GO:0003824//GO:0032550//GO:0032561//GO:1901363//GO:0005515//GO:0097159//GO:0005488//GO:0036094//GO:0001882//GO:0043167//GO:0035639//GO:0032553//GO:0016462//GO:1901265//GO:0017076//GO:0016818//GO:0016787//GO:0005525//GO:0003674	hydrolase activity, acting on acid anhydrides//guanyl nucleotide binding//anion binding//purine nucleoside binding//nucleoside-triphosphatase activity//ribonucleoside binding//nucleotide binding//GTPase activity//purine ribonucleotide binding//carbohydrate derivative binding//catalytic activity//purine ribonucleoside binding//guanyl ribonucleotide binding//heterocyclic compound binding//protein b…	RND3, ARHE, Rho8, RhoE, memB; Rho family GTPase 3; K07859 Rho family GTPase 3	http://www.genome.jp/dbget-bin/www_bget?hsa:390
ENSG00000116574	chr1	+	228735077	228746669	4372	387	1608	465	379	4.4093	15.5425	4.47604	3.70832	4.4093	15.5425	4.47604	3.70832	77.3144	16.943	2.19	7.372e-08	7.802e-06	UP	14.8459	74.2082	-2.3215	4.9406e-09	4.8316e-07	DOWN	15.568	20.3797	-0.38855	0.57428	0.99964	FALSE	21.1693	17.8204	0.24844	0.9626	0.99975	FALSE	GO:0009653//GO:0007010//GO:0045184//GO:1903649//GO:0035556//GO:1903533//GO:1903749//GO:0050793//GO:1903827//GO:0051050//GO:0065008//GO:0006810//GO:0046907//GO:0032879//GO:0044765//GO:0051716//GO:0051169//GO:0007154//GO:0006839//GO:0023052//GO:0016482//GO:0033043//GO:0044843//GO:0072655//GO:0044699//GO:0006605//GO:0051234//GO:0008104//GO:0070585//GO:0007265//GO:1903829//GO:0051649//GO:0032880//GO:…	anatomical structure morphogenesis//cytoskeleton organization//establishment of protein localization//regulation of cytoplasmic transport//intracellular signal transduction//regulation of protein targeting//positive regulation of establishment of protein localization to mitochondrion//regulation of developmental process//regulation of cellular protein localization//positive regulation of transpor…	GO:0044444//GO:0005925//GO:0005912//GO:0044422//GO:0043227//GO:0005856//GO:0044446//GO:0043226//GO:0005886//GO:0005622//GO:0030055//GO:0005829//GO:0005575//GO:0071944//GO:0012505//GO:0002102//GO:0044430//GO:0016020//GO:0032991//GO:0043231//GO:0043228//GO:0005623//GO:0043229//GO:0015629//GO:0005794//GO:0044431//GO:0000139//GO:0005737//GO:0042995//GO:0070161//GO:0043232//GO:0098588//GO:0044464//GO:…	cytoplasmic part//focal adhesion//adherens junction//organelle part//membrane-bounded organelle//cytoskeleton//intracellular organelle part//organelle//plasma membrane//intracellular//cell-substrate junction//cytosol//cellular_component//cell periphery//endomembrane system//podosome//cytoskeletal part//membrane//macromolecular complex//intracellular membrane-bounded organelle//non-membrane-bounde…	GO:0016462//GO:0043169//GO:0032553//GO:0036094//GO:0035639//GO:0043167//GO:0001882//GO:0005488//GO:0005525//GO:0016787//GO:0003674//GO:0046872//GO:1901265//GO:0016818//GO:0017076//GO:0000166//GO:0032549//GO:0017111//GO:0001883//GO:0003924//GO:0016817//GO:0043168//GO:0019001//GO:0005515//GO:0097159//GO:0032561//GO:0097367//GO:0032555//GO:0032550//GO:0003824//GO:1901363	pyrophosphatase activity//cation binding//ribonucleotide binding//small molecule binding//purine ribonucleoside triphosphate binding//ion binding//nucleoside binding//binding//GTP binding//hydrolase activity//molecular_function//metal ion binding//nucleoside phosphate binding//hydrolase activity, acting on acid anhydrides, in phosphorus-containing anhydrides//purine nucleotide binding//nucleotide…	RHOU, ARHU, CDC42L1, G28K, WRCH1, hG28K; ras homolog family member U; K07865 Ras homolog gene family, member U	http://www.genome.jp/dbget-bin/www_bget?hsa:58480
ENSG00000116717	chr1	+	67685061	67688338	1496	267	4334	276	284	13.2867	182.966	11.6037	12.1368	13.2867	182.966	11.6037	12.1368	208.383	11.6894	4.156	4.1554e-39	1.5848e-36	UP	11.1246	200.011	-4.1683	8.5742e-40	2.88e-37	DOWN	11.6658	12.0963	-0.05229	0.9128	0.99964	FALSE	12.565	12.2947	0.031371	0.73524	0.99975	FALSE	GO:0009605//GO:0042981//GO:0000165//GO:0009628//GO:0045937//GO:0000185//GO:0051338//GO:0070304//GO:0044770//GO:0043065//GO:0043085//GO:0048518//GO:0008152//GO:0009892//GO:0009966//GO:0010647//GO:1901360//GO:0042770//GO:0006796//GO:2000379//GO:0044092//GO:0072593//GO:0007165//GO:0006281//GO:0000226//GO:0045859//GO:0090304//GO:0006915//GO:1902531//GO:0006807//GO:0016043//GO:0043068//GO:0032872//GO:…	response to external stimulus//regulation of apoptotic process//MAPK cascade//response to abiotic stimulus//positive regulation of phosphate metabolic process//activation of MAPKKK activity//regulation of transferase activity//positive regulation of stress-activated protein kinase signaling cascade//cell cycle phase transition//positive regulation of apoptotic process//positive regulation of cata…	GO:0005575//GO:0005634//GO:0043231//GO:0005623//GO:0043229//GO:0043227//GO:0043226//GO:0005622//GO:0044424//GO:0005737//GO:0044464	cellular_component//nucleus//intracellular membrane-bounded organelle//cell//intracellular organelle//membrane-bounded organelle//organelle//intracellular//intracellular part//cytoplasm//cell part	GO:0003674//GO:0003676//GO:0005488//GO:0000975//GO:0005515//GO:0097159//GO:0001047//GO:0001067//GO:1901363//GO:0044212//GO:0003677	molecular_function//nucleic acid binding//binding//regulatory region DNA binding//protein binding//organic cyclic compound binding//core promoter binding//regulatory region nucleic acid binding//heterocyclic compound binding//transcription regulatory region DNA binding//DNA binding	GADD45A, DDIT1, GADD45; growth arrest and DNA-damage-inducible, alpha; K04402 growth arrest and DNA-damage-inducible protein	http://www.genome.jp/dbget-bin/www_bget?hsa:1647
ENSG00000117479	chr1	-	169463909	169486003	3671	770	2268	1118	1599	11.539	28.8335	14.1547	20.5781	11.539	28.8335	14.1547	20.5781	109.048	33.7109	1.6937	4.1162e-07	3.9621e-05	UP	62.6348	104.667	-0.74077	0.031521	0.54639	FALSE	65.6815	48.9989	0.42274	0.046183	0.99964	FALSE	50.8973	35.4567	0.52153	0.34562	0.99975	FALSE	GO:0072337//GO:1901360//GO:0015849//GO:0008152//GO:0008150//GO:0072531//GO:0006807//GO:0071705//GO:0006810//GO:0006811//GO:0046942//GO:0055085//GO:0015711//GO:0051234//GO:0015884//GO:0042723//GO:0035461//GO:0051181//GO:0044699//GO:1901564//GO:0006767//GO:0006865//GO:0034641//GO:0072348//GO:0044765//GO:0071704//GO:0006725//GO:0044281//GO:0006835//GO:0006766//GO:0045117//GO:0046483//GO:1902578//GO:…	modified amino acid transport//organic cyclic compound metabolic process//organic acid transport//metabolic process//biological_process//pyrimidine-containing compound transmembrane transport//nitrogen compound metabolic process//nitrogen compound transport//transport//ion transport//carboxylic acid transport//transmembrane transport//organic anion transport//establishment of localization//folic …	GO:0071944//GO:0005575//GO:0005623//GO:0016020//GO:0044425//GO:0005886//GO:0016021//GO:0031224//GO:0044464	cell periphery//cellular_component//cell//membrane//membrane part//plasma membrane//integral component of membrane//intrinsic component of membrane//cell part	GO:0003674//GO:0015403//GO:0090482//GO:0015238//GO:1901474//GO:0015563//GO:0005488//GO:0005515//GO:0005215//GO:0051183//GO:0015234//GO:0022892//GO:0022891//GO:0045118//GO:1901682//GO:0090484//GO:0008517//GO:0051184//GO:0022857	molecular_function//thiamine uptake transmembrane transporter activity//vitamin transmembrane transporter activity//drug transmembrane transporter activity//azole transmembrane transporter activity//uptake transmembrane transporter activity//binding//protein binding//transporter activity//vitamin transporter activity//thiamine transmembrane transporter activity//substrate-specific transporter act…	SLC19A2, TC1, THMD1, THT1, THTR1, TRMA; solute carrier family 19 (thiamine transporter), member 2; K14610 solute carrier family 19 (thiamine transporter), member 2/3	http://www.genome.jp/dbget-bin/www_bget?hsa:10560
ENSG00000118515	chr6	-	134169246	134318112	5474	1773	4198	1282	1653	70.4288	141.468	43.0241	56.3889	70.4288	141.468	43.0241	56.3889	201.844	77.6226	1.3787	3.0057e-08	3.3384e-06	UP	64.7501	193.735	-1.5811	5.3126e-12	6.6779e-10	DOWN	67.8996	56.1866	0.27318	0.13259	0.99964	FALSE	58.3634	81.6424	-0.48425	0.0037321	0.1586	FALSE	GO:0006814//GO:0019222//GO:0006875//GO:0050896//GO:0040007//GO:0032502//GO:0042127//GO:0031326//GO:0051049//GO:0016265//GO:0044763//GO:0010959//GO:0050877//GO:0008219//GO:0042592//GO:0044249//GO:0018105//GO:0055067//GO:1901576//GO:0048858//GO:0009987//GO:0050794//GO:0048869//GO:0015672//GO:0060453//GO:0016070//GO:0030030//GO:0010765//GO:0003008//GO:0070293//GO:0044237//GO:0071840//GO:0008283//GO:…	sodium ion transport//regulation of metabolic process//cellular metal ion homeostasis//response to stimulus//growth//developmental process//regulation of cell proliferation//regulation of cellular biosynthetic process//regulation of transport//death//single-organism cellular process//regulation of metal ion transport//neurological system process//cell death//homeostatic process//cellular biosynth…	GO:0044464//GO:0005737//GO:0044428//GO:0098588//GO:0031090//GO:0044424//GO:0005783//GO:0044432//GO:0070013//GO:0042175//GO:0005789//GO:0044444//GO:0044425//GO:0031981//GO:0043226//GO:0005739//GO:0005622//GO:0005886//GO:0043227//GO:0044422//GO:0044446//GO:0031974//GO:0071944//GO:0012505//GO:0005634//GO:0005575//GO:0005829//GO:0043233//GO:0043231//GO:0005623//GO:0043229//GO:0005654//GO:0016020	cell part//cytoplasm//nuclear part//bounding membrane of organelle//organelle membrane//intracellular part//endoplasmic reticulum//endoplasmic reticulum part//intracellular organelle lumen//nuclear outer membrane-endoplasmic reticulum membrane network//endoplasmic reticulum membrane//cytoplasmic part//membrane part//nuclear lumen//organelle//mitochondrion//intracellular//plasma membrane//membrane…	GO:0005246//GO:0032549//GO:0017080//GO:0000166//GO:0001883//GO:0015459//GO:0030554//GO:0043168//GO:0005515//GO:0097159//GO:0035091//GO:0004672//GO:0016301//GO:0004712//GO:1901363//GO:0005524//GO:0016772//GO:0097367//GO:0032555//GO:0003824//GO:0032550//GO:0016773//GO:0008289//GO:0032553//GO:0036094//GO:0001882//GO:0043167//GO:0035639//GO:0016740//GO:0005488//GO:0003674//GO:0098772//GO:0032559//GO:…	calcium channel regulator activity//ribonucleoside binding//sodium channel regulator activity//nucleotide binding//purine nucleoside binding//potassium channel regulator activity//adenyl nucleotide binding//anion binding//protein binding//organic cyclic compound binding//phosphatidylinositol binding//protein kinase activity//kinase activity//protein serine/threonine/tyrosine kinase activity//hete…	SGK1, SGK; serum/glucocorticoid regulated kinase 1 (EC:2.7.11.1); K13302 serum/glucocorticoid-regulated kinase 1 [EC:2.7.11.1]	http://www.genome.jp/dbget-bin/www_bget?hsa:6446
ENSG00000119508	chr9	+	99821855	99866891	5706	108	8970	45	55	1.26049	88.8143	0.44372	0.55126	1.26049	88.8143	0.44372	0.55126	431.287	4.72828	6.5112	1.1974e-91	8.9646e-89	UP	2.15442	413.96	-7.586	3.4297e-86	2.3424e-83	DOWN	2.25921	1.97223	0.19599	0.82351	0.99964	FALSE	2.04864	4.97314	-1.2795	0.1865	0.99975	FALSE	GO:1901362//GO:0043434//GO:0002263//GO:0033003//GO:0003300//GO:0042542//GO:0014896//GO:0010611//GO:0061082//GO:0000302//GO:0043502//GO:0071870//GO:0045893//GO:0050795//GO:0001817//GO:0032765//GO:1903206//GO:0044238//GO:0050778//GO:0009790//GO:0008643//GO:0038093//GO:1901214//GO:0031325//GO:1903203//GO:0008645//GO:0009725//GO:0014743//GO:0002699//GO:0002429//GO:2001141//GO:0048513//GO:0048752//GO:…	organic cyclic compound biosynthetic process//response to peptide hormone//cell activation involved in immune response//regulation of mast cell activation//cardiac muscle hypertrophy//response to hydrogen peroxide//muscle hypertrophy//regulation of cardiac muscle hypertrophy//myeloid leukocyte cytokine production//response to reactive oxygen species//regulation of muscle adaptation//cellular resp…	GO:0042629//GO:0044424//GO:0000323//GO:0005764//GO:0005737//GO:0044428//GO:0005667//GO:0044464//GO:0043234//GO:0005575//GO:0031974//GO:0005773//GO:0005634//GO:0005654//GO:0043233//GO:0043231//GO:0032991//GO:0005623//GO:0043229//GO:0044444//GO:0070013//GO:0043227//GO:0044422//GO:0044446//GO:0031981//GO:0043226//GO:0005622	mast cell granule//intracellular part//lytic vacuole//lysosome//cytoplasm//nuclear part//transcription factor complex//cell part//protein complex//cellular_component//membrane-enclosed lumen//vacuole//nucleus//nucleoplasm//organelle lumen//intracellular membrane-bounded organelle//macromolecular complex//cell//intracellular organelle//cytoplasmic part//intracellular organelle lumen//membrane-boun…	GO:0001223//GO:0000977//GO:0000975//GO:0005515//GO:0000978//GO:0097159//GO:0046983//GO:0004879//GO:0001067//GO:0001047//GO:0004872//GO:0001077//GO:1990837//GO:1901363//GO:0019900//GO:0001071//GO:0060089//GO:0043565//GO:0001221//GO:0004871//GO:0001046//GO:0001159//GO:0000987//GO:0044212//GO:0000981//GO:0046914//GO:0003677//GO:0003690//GO:0035035//GO:0000976//GO:0003674//GO:0003676//GO:0008134//GO:…	transcription coactivator binding//RNA polymerase II regulatory region sequence-specific DNA binding//regulatory region DNA binding//protein binding//RNA polymerase II core promoter proximal region sequence-specific DNA binding//organic cyclic compound binding//protein dimerization activity//RNA polymerase II transcription factor activity, ligand-activated sequence-specific DNA binding//regulator…	NR4A3, CHN, CSMF, MINOR, NOR1, TEC; nuclear receptor subfamily 4, group A, member 3; K08559 nuclear receptor subfamily 4 group A member 3	http://www.genome.jp/dbget-bin/www_bget?hsa:8013
ENSG00000120738	chr5	+	138465490	138469315	3138	54	11010	214	253	0.857195	148.269	2.87	3.44894	0.857195	148.269	2.87	3.44894	529.373	2.36414	7.8068	5.1663e-105	4.5405e-102	UP	9.91033	508.105	-5.68	1.3819e-111	1.287e-108	DOWN	10.3924	9.37904	0.14801	0.68295	0.99964	FALSE	9.74241	2.48657	1.9701	0.057617	0.99975	FALSE	GO:0010629//GO:0010646//GO:0032268//GO:0009059//GO:0090192//GO:0071873//GO:0050789//GO:0018130//GO:0036211//GO:0043279//GO:0030097//GO:0090184//GO:0071214//GO:2001141//GO:0048513//GO:0019538//GO:0031325//GO:1901214//GO:0009725//GO:0071772//GO:0016055//GO:0032869//GO:0019221//GO:0044238//GO:0045893//GO:0034097//GO:0016925//GO:1901362//GO:0043434//GO:0036296//GO:0032446//GO:0071357//GO:0010468//GO:…	negative regulation of gene expression//regulation of cell communication//regulation of cellular protein metabolic process//macromolecule biosynthetic process//regulation of glomerulus development//response to norepinephrine//regulation of biological process//heterocycle biosynthetic process//protein modification process//response to alkaloid//hemopoiesis//positive regulation of kidney developmen…	GO:0044424//GO:0044464//GO:0044428//GO:0005737//GO:0005634//GO:0031974//GO:0005575//GO:0043229//GO:0005623//GO:0043231//GO:0043233//GO:0005654//GO:0070013//GO:0005622//GO:0031981//GO:0043226//GO:0044446//GO:0043227//GO:0044422	intracellular part//cell part//nuclear part//cytoplasm//nucleus//membrane-enclosed lumen//cellular_component//intracellular organelle//cell//intracellular membrane-bounded organelle//organelle lumen//nucleoplasm//intracellular organelle lumen//intracellular//nuclear lumen//organelle//intracellular organelle part//membrane-bounded organelle//organelle part	GO:0097159//GO:0005515//GO:0000975//GO:0000977//GO:1901363//GO:1990837//GO:0001077//GO:0000979//GO:0001067//GO:0001047//GO:0043565//GO:0001071//GO:0003690//GO:0003677//GO:0000981//GO:0044212//GO:0001046//GO:0003676//GO:0008134//GO:0003674//GO:0035035//GO:0000976//GO:0000982//GO:0001228//GO:0046872//GO:0043167//GO:0003700//GO:0043169//GO:0019899//GO:0001012//GO:0005488	organic cyclic compound binding//protein binding//regulatory region DNA binding//RNA polymerase II regulatory region sequence-specific DNA binding//heterocyclic compound binding//sequence-specific double-stranded DNA binding//transcriptional activator activity, RNA polymerase II core promoter proximal region sequence-specific binding//RNA polymerase II core promoter sequence-specific DNA binding/…	EGR1, AT225, G0S30, KROX-24, NGFI-A, TIS8, ZIF-268, ZNF225; early growth response 1; K09203 early growth response protein 1	http://www.genome.jp/dbget-bin/www_bget?hsa:1958
ENSG00000122863	chr10	+	71964365	72013564	6970	300	1244	158	121	2.14401	7.54227	0.953993	0.742628	2.14401	7.54227	0.953993	0.742628	59.8129	13.1341	2.1871	2.2621e-06	0.00019294	UP	4.73972	57.4098	-3.5984	2.5532e-11	3.0773e-09	DOWN	4.97027	6.92471	-0.47843	0.66782	0.99964	FALSE	7.193	13.8143	-0.9415	0.070196	0.99975	FALSE	GO:0006023//GO:0006996//GO:1903510//GO:0019538//GO:0050789//GO:0044712//GO:0044281//GO:1901137//GO:0009059//GO:0032101//GO:0006029//GO:0044238//GO:0002260//GO:0030204//GO:0098542//GO:0002376//GO:0051704//GO:0098779//GO:0044272//GO:0065007//GO:0009101//GO:0006790//GO:0050654//GO:1902589//GO:0002831//GO:0050896//GO:0009100//GO:0006022//GO:0031347//GO:0044763//GO:0044710//GO:0042592//GO:0044249//GO:…	aminoglycan biosynthetic process//organelle organization//mucopolysaccharide metabolic process//protein metabolic process//regulation of biological process//single-organism catabolic process//small molecule metabolic process//carbohydrate derivative biosynthetic process//macromolecule biosynthetic process//regulation of response to external stimulus//proteoglycan metabolic process//primary metabo…	GO:0031090//GO:0044424//GO:0000139//GO:0031224//GO:0016021//GO:0044431//GO:0005794//GO:0044464//GO:0005737//GO:0098588//GO:0012505//GO:0005575//GO:0043231//GO:0005623//GO:0043229//GO:0016020//GO:0044444//GO:0044425//GO:0043226//GO:0005622//GO:0043227//GO:0044422//GO:0044446	organelle membrane//intracellular part//Golgi membrane//intrinsic component of membrane//integral component of membrane//Golgi apparatus part//Golgi apparatus//cell part//cytoplasm//bounding membrane of organelle//endomembrane system//cellular_component//intracellular membrane-bounded organelle//cell//intracellular organelle//membrane//cytoplasmic part//membrane part//organelle//intracellular//me…	GO:0034481//GO:0008146//GO:0016782//GO:0008459//GO:0003824//GO:0003674//GO:0016740//GO:0050698	chondroitin sulfotransferase activity//sulfotransferase activity//transferase activity, transferring sulfur-containing groups//chondroitin 6-sulfotransferase activity//catalytic activity//molecular_function//transferase activity//proteoglycan sulfotransferase activity	CHST3, C6ST, C6ST1, HSD; carbohydrate (chondroitin 6) sulfotransferase 3 (EC:2.8.2.17); K01020 chondroitin 6-sulfotransferase 3 [EC:2.8.2.17]	http://www.genome.jp/dbget-bin/www_bget?hsa:9469
ENSG00000123094	chr12	+	25959029	26079892	5510	713	1999	471	621	22.4645	53.4313	12.5375	16.8027	22.4645	53.4313	12.5375	16.8027	96.1141	31.2154	1.6225	5.2778e-06	0.00042335	UP	24.3253	92.2526	-1.9231	1.6881e-08	1.5939e-06	DOWN	25.5086	20.6427	0.30535	0.32107	0.99964	FALSE	21.4424	32.8319	-0.61463	0.033374	0.75075	FALSE	GO:0050896//GO:0044763//GO:0009987//GO:0050794//GO:0050789//GO:0044700//GO:0065007//GO:0044699//GO:0023052//GO:0051716//GO:0007154//GO:0008150//GO:0007165	response to stimulus//single-organism cellular process//cellular process//regulation of cellular process//regulation of biological process//single organism signaling//biological regulation//single-organism process//signaling//cellular response to stimulus//cell communication//biological_process//signal transduction	--	--	--	--	RASSF8, C12orf2, HOJ1; Ras association (RalGDS/AF-6) domain family (N-terminal) member 8; K09855 Ras association domain-containing protein 7/8	http://www.genome.jp/dbget-bin/www_bget?hsa:11228
ENSG00000123358	chr12	+	52022832	52059507	4837	978	4540	892	683	33.1406	130.513	25.5369	19.8757	33.1406	130.513	25.5369	19.8757	218.288	42.8172	2.35	1.0676e-21	2.7316e-19	UP	26.754	209.518	-2.9693	8.5449e-31	2.3659e-28	DOWN	28.0553	39.094	-0.47867	0.30758	0.99964	FALSE	40.6086	45.0346	-0.14925	0.2274	0.99975	FALSE	GO:0016070//GO:0060538//GO:0048522//GO:0048583//GO:0008283//GO:0001568//GO:0044237//GO:0060548//GO:0030522//GO:1901652//GO:0006366//GO:0009889//GO:0010605//GO:0048545//GO:0060255//GO:0045444//GO:0010942//GO:0051726//GO:0006367//GO:0002682//GO:0006955//GO:0035914//GO:0044260//GO:0006952//GO:0001525//GO:0014070//GO:0051252//GO:0007049//GO:0001944//GO:0006950//GO:0010604//GO:0019222//GO:0072359//GO:…	RNA metabolic process//skeletal muscle organ development//positive regulation of cellular process//regulation of response to stimulus//cell proliferation//blood vessel development//cellular metabolic process//negative regulation of cell death//intracellular receptor signaling pathway//response to peptide//transcription from RNA polymerase II promoter//regulation of biosynthetic process//negative …	GO:0043234//GO:0044464//GO:0044428//GO:0005737//GO:0005667//GO:0031967//GO:0031965//GO:0044424//GO:0031090//GO:0043226//GO:0031981//GO:0005622//GO:0044422//GO:0043227//GO:0044446//GO:0070013//GO:0032991//GO:0043231//GO:0043233//GO:0043229//GO:0005623//GO:0005635//GO:0005654//GO:0016020//GO:0031975//GO:0031974//GO:0005634//GO:0012505//GO:0005575	protein complex//cell part//nuclear part//cytoplasm//transcription factor complex//organelle envelope//nuclear membrane//intracellular part//organelle membrane//organelle//nuclear lumen//intracellular//organelle part//membrane-bounded organelle//intracellular organelle part//intracellular organelle lumen//macromolecular complex//intracellular membrane-bounded organelle//organelle lumen//intracell…	GO:0003677//GO:0046914//GO:0000981//GO:0043565//GO:0004871//GO:0001071//GO:0046982//GO:0060089//GO:0001077//GO:1901363//GO:0004872//GO:0097159//GO:0005515//GO:0004879//GO:0046983//GO:0005488//GO:0042802//GO:0098531//GO:0042803//GO:0003700//GO:0043169//GO:0043167//GO:0008270//GO:0003707//GO:0046872//GO:0000982//GO:0001228//GO:0038023//GO:0003674//GO:0003676	DNA binding//transition metal ion binding//RNA polymerase II transcription factor activity, sequence-specific DNA binding//sequence-specific DNA binding//signal transducer activity//nucleic acid binding transcription factor activity//protein heterodimerization activity//molecular transducer activity//transcriptional activator activity, RNA polymerase II core promoter proximal region sequence-spec…	NR4A1, GFRP1, HMR, N10, NAK-1, NGFIB, NP10, NUR77, TR3; nuclear receptor subfamily 4, group A, member 1; K04465 nuclear receptor subfamily 4 group A member 1	http://www.genome.jp/dbget-bin/www_bget?hsa:3164
ENSG00000124145	chr20	-	45325288	45348424	2613	637	2167	832	861	12.1434	35.0457	13.4	14.0956	12.1434	35.0457	13.4	14.0956	104.192	27.8881	1.9015	3.2868e-08	3.6108e-06	UP	33.7264	100.006	-1.5681	8.7593e-07	6.3417e-05	DOWN	35.367	36.4643	-0.044083	0.83014	0.99964	FALSE	37.877	29.3323	0.36883	0.68722	0.99975	FALSE	GO:0060122//GO:0051894//GO:0043062//GO:0044260//GO:0007044//GO:0051347//GO:0006950//GO:0060429//GO:0060119//GO:0060255//GO:0048699//GO:0051047//GO:1903553//GO:0022607//GO:0043583//GO:0001657//GO:0032270//GO:0044237//GO:0071840//GO:0022610//GO:0044255//GO:0030030//GO:0060341//GO:0006082//GO:0051496//GO:1902115//GO:0032940//GO:0009792//GO:0048522//GO:0009583//GO:0051495//GO:0048869//GO:0006721//GO:…	inner ear receptor stereocilium organization//positive regulation of focal adhesion assembly//extracellular structure organization//cellular macromolecule metabolic process//cell-substrate junction assembly//positive regulation of transferase activity//response to stress//epithelium development//inner ear receptor cell development//regulation of macromolecule metabolic process//generation of neur…	GO:0043232//GO:0070161//GO:0005737//GO:0044464//GO:0070062//GO:0005764//GO:0044431//GO:0005794//GO:0000323//GO:0016021//GO:0031224//GO:0009986//GO:0030016//GO:0045121//GO:0044424//GO:0043034//GO:0030054//GO:0005924//GO:0098857//GO:0044449//GO:0098589//GO:0044446//GO:0043227//GO:0044422//GO:0031988//GO:0005622//GO:0044421//GO:0005886//GO:0031982//GO:0043292//GO:0044437//GO:0043226//GO:0005925//GO:…	intracellular non-membrane-bounded organelle//anchoring junction//cytoplasm//cell part//extracellular exosome//lysosome//Golgi apparatus part//Golgi apparatus//lytic vacuole//integral component of membrane//intrinsic component of membrane//cell surface//myofibril//membrane raft//intracellular part//costamere//cell junction//cell-substrate adherens junction//membrane microdomain//contractile fiber…	GO:0060089//GO:0019900//GO:0004871//GO:0070053//GO:0001968//GO:0004872//GO:0005515//GO:0005488//GO:0019899//GO:0019901//GO:0038023//GO:0005080//GO:0003674	molecular transducer activity//kinase binding//signal transducer activity//thrombospondin receptor activity//fibronectin binding//receptor activity//protein binding//binding//enzyme binding//protein kinase binding//signaling receptor activity//protein kinase C binding//molecular_function	SDC4, SYND4; syndecan 4; K16338 syndecan 4	http://www.genome.jp/dbget-bin/www_bget?hsa:6385
ENSG00000124762	chr6	+	36676460	36687339	2267	140	2811	180	85	4.97415	84.7281	5.40313	2.59352	4.97415	84.7281	5.40313	2.59352	135.156	6.12925	4.4628	3.4283e-27	1.0661e-24	UP	3.32956	129.726	-5.284	2.0514e-29	5.5304e-27	DOWN	3.49151	7.88892	-1.176	0.23426	0.99964	FALSE	8.19455	6.44666	0.34611	0.8745	0.99975	FALSE	GO:1902580//GO:0055093//GO:0033157//GO:0009411//GO:0051223//GO:0009892//GO:1901360//GO:0097193//GO:0045930//GO:0009408//GO:0051128//GO:0031960//GO:0006796//GO:0032501//GO:0042770//GO:0090400//GO:0051302//GO:0034654//GO:2000379//GO:0070727//GO:0009628//GO:0008104//GO:0007093//GO:0031570//GO:0042981//GO:0008543//GO:0009605//GO:0007265//GO:0045937//GO:0040008//GO:0051649//GO:0000075//GO:0072332//GO:…	single-organism cellular localization//response to hyperoxia//regulation of intracellular protein transport//response to UV//regulation of protein transport//negative regulation of metabolic process//organic cyclic compound metabolic process//intrinsic apoptotic signaling pathway//negative regulation of mitotic cell cycle//response to heat//regulation of cellular component organization//response …	GO:0061695//GO:0031974//GO:0005634//GO:1902911//GO:0005575//GO:0005829//GO:0043233//GO:0032991//GO:0043231//GO:0005623//GO:0043229//GO:0005654//GO:0070013//GO:1902494//GO:0044444//GO:0031981//GO:0043226//GO:0005622//GO:0043227//GO:0044422//GO:0070557//GO:0044446//GO:1990234//GO:0044424//GO:0048471//GO:0044464//GO:0043234//GO:0005737//GO:0044428//GO:0000307	transferase complex, transferring phosphorus-containing groups//membrane-enclosed lumen//nucleus//protein kinase complex//cellular_component//cytosol//organelle lumen//macromolecular complex//intracellular membrane-bounded organelle//cell//intracellular organelle//nucleoplasm//intracellular organelle lumen//catalytic complex//cytoplasmic part//nuclear lumen//organelle//intracellular//membrane-bou…	GO:0098772//GO:0003674//GO:0004860//GO:0019887//GO:0046872//GO:0031625//GO:0044877//GO:0019207//GO:0004861//GO:0016773//GO:0019209//GO:0043169//GO:0032403//GO:0043167//GO:0016740//GO:0019899//GO:0030332//GO:0030234//GO:0005488//GO:0005515//GO:0030295//GO:0019912//GO:0008047//GO:0004672//GO:0016301//GO:0004857//GO:0016772//GO:0044389//GO:0016538//GO:0003824//GO:0030291//GO:0019210	molecular function regulator//molecular_function//protein kinase inhibitor activity//protein kinase regulator activity//metal ion binding//ubiquitin protein ligase binding//macromolecular complex binding//kinase regulator activity//cyclin-dependent protein serine/threonine kinase inhibitor activity//phosphotransferase activity, alcohol group as acceptor//kinase activator activity//cation binding/…	CDKN1A, CAP20, CDKN1, CIP1, MDA-6, P21, SDI1, WAF1, p21CIP1; cyclin-dependent kinase inhibitor 1A (p21, Cip1); K06625 cyclin-dependent kinase inhibitor 1A	http://www.genome.jp/dbget-bin/www_bget?hsa:1026
ENSG00000125148	chr16	+	56608199	56609497	903	799	2235	627	525	58.9633	139.923	39.0917	33.2716	58.9633	139.923	39.0917	33.2716	107.461	34.9805	1.6192	1.5492e-06	0.00013735	UP	20.5649	103.144	-2.3264	4.9721e-12	6.2885e-10	DOWN	21.5652	27.4797	-0.34966	0.57367	0.99964	FALSE	28.5444	36.792	-0.36619	0.097516	0.99975	FALSE	GO:0008150//GO:0055070//GO:0036018//GO:0030003//GO:0010043//GO:0071248//GO:0007165//GO:0055065//GO:0006873//GO:0071346//GO:0040008//GO:0071241//GO:0010033//GO:0036017//GO:0023052//GO:0044699//GO:0098771//GO:0036016//GO:0046916//GO:0007154//GO:0051716//GO:0010038//GO:0042221//GO:0019725//GO:0055082//GO:0065008//GO:0071294//GO:0045087//GO:0071310//GO:0048878//GO:0050801//GO:0002376//GO:0065007//GO:…	biological_process//copper ion homeostasis//cellular response to erythropoietin//cellular cation homeostasis//response to zinc ion//cellular response to metal ion//signal transduction//metal ion homeostasis//cellular ion homeostasis//cellular response to interferon-gamma//regulation of growth//cellular response to inorganic substance//response to organic substance//response to erythropoietin//sig…	GO:0005623//GO:0043229//GO:0043231//GO:0005634//GO:0005575//GO:0005829//GO:0005622//GO:0043226//GO:0043227//GO:0044444//GO:0044424//GO:0044464//GO:0005737//GO:0048471	cell//intracellular organelle//intracellular membrane-bounded organelle//nucleus//cellular_component//cytosol//intracellular//organelle//membrane-bounded organelle//cytoplasmic part//intracellular part//cell part//cytoplasm//perinuclear region of cytoplasm	GO:0008270//GO:0046872//GO:0003674//GO:0008144//GO:0005488//GO:0043167//GO:0043169//GO:0005515//GO:0046914	zinc ion binding//metal ion binding//molecular_function//drug binding//binding//ion binding//cation binding//protein binding//transition metal ion binding	--	--
ENSG00000125657	chr19	+	6530999	6535928	1665	11	529	12	10	0.329092	13.4263	0.303311	0.256924	0.329092	13.4263	0.303311	0.256924	25.4349	0	5.7229	8.3761e-07	7.6961e-05	UP	0	24.413	-5.9617	8.2688e-07	6.0291e-05	DOWN	0	0	-0.35655	0.9362	0.99964	FALSE	0	0	0.10907	0.96658	0.99975	FALSE	GO:0046651//GO:0030097//GO:0030099//GO:0050789//GO:0048513//GO:0045621//GO:0032635//GO:0032675//GO:0032735//GO:0001817//GO:0032609//GO:0045580//GO:0045619//GO:0032944//GO:0044767//GO:0007267//GO:0030155//GO:0051240//GO:0051239//GO:0002376//GO:0048856//GO:0045585//GO:0097028//GO:0001775//GO:0016337//GO:2000026//GO:0065007//GO:0008284//GO:0051249//GO:0044700//GO:0098609//GO:0042127//GO:0032502//GO:…	lymphocyte proliferation//hemopoiesis//myeloid cell differentiation//regulation of biological process//organ development//positive regulation of lymphocyte differentiation//interleukin-6 production//regulation of interleukin-6 production//positive regulation of interleukin-12 production//regulation of cytokine production//interferon-gamma production//regulation of T cell differentiation//regulati…	GO:0016021//GO:0031224//GO:0044464//GO:0071944//GO:0005575//GO:0005623//GO:0016020//GO:0005576//GO:0005615//GO:0044425//GO:0005886//GO:0044421	integral component of membrane//intrinsic component of membrane//cell part//cell periphery//cellular_component//cell//membrane//extracellular region//extracellular space//membrane part//plasma membrane//extracellular region part	GO:0005515//GO:0005102//GO:0005126//GO:0032813//GO:0003674//GO:0005125//GO:0005164//GO:0005488	protein binding//receptor binding//cytokine receptor binding//tumor necrosis factor receptor superfamily binding//molecular_function//cytokine activity//tumor necrosis factor receptor binding//binding	TNFSF9, 4-1BB-L, CD137L; tumor necrosis factor (ligand) superfamily, member 9; K05472 tumor necrosis factor ligand superfamily member 9	http://www.genome.jp/dbget-bin/www_bget?hsa:8744
ENSG00000125740	chr19	+	45467995	45475179	3775	5	499	9	34	0.0979405	8.29218	0.148942	0.571941	0.0979405	8.29218	0.148942	0.571941	23.9925	0	6.7762	1.8314e-06	0.00015888	UP	1.33182	23.0285	-4.1119	8.26e-06	0.00051285	DOWN	1.3966	0	1.824	0.41222	0.99964	FALSE	0	0	0.83154	0.86932	0.99975	FALSE	GO:0006139//GO:0019438//GO:1901698//GO:0071495//GO:0008150//GO:0009719//GO:1903508//GO:0051171//GO:0071248//GO:0006807//GO:0090304//GO:0044706//GO:0009058//GO:0051253//GO:0010557//GO:0009892//GO:1903506//GO:1901360//GO:0010628//GO:0032501//GO:0031960//GO:0034654//GO:0009628//GO:0009605//GO:0032570//GO:0071241//GO:0010467//GO:0048518//GO:0008152//GO:2000112//GO:0009612//GO:0034645//GO:0097659//GO:…	nucleobase-containing compound metabolic process//aromatic compound biosynthetic process//response to nitrogen compound//cellular response to endogenous stimulus//biological_process//response to endogenous stimulus//positive regulation of nucleic acid-templated transcription//regulation of nitrogen compound metabolic process//cellular response to metal ion//nitrogen compound metabolic process//nu…	GO:0043231//GO:0005623//GO:0043229//GO:0005634//GO:0005575//GO:0043226//GO:0005622//GO:0043227//GO:0044424//GO:0044464	intracellular membrane-bounded organelle//cell//intracellular organelle//nucleus//cellular_component//organelle//intracellular//membrane-bounded organelle//intracellular part//cell part	GO:0001228//GO:0000982//GO:0003674//GO:0003676//GO:0008134//GO:0000976//GO:0001012//GO:0005488//GO:0003700//GO:0001077//GO:1990837//GO:1901363//GO:0001067//GO:0005515//GO:0000978//GO:0097159//GO:0000977//GO:0000975//GO:0000981//GO:0003677//GO:0003690//GO:0001159//GO:0000987//GO:0044212//GO:0043565//GO:0001071	transcriptional activator activity, RNA polymerase II transcription regulatory region sequence-specific binding//transcription factor activity, RNA polymerase II core promoter proximal region sequence-specific binding//molecular_function//nucleic acid binding//transcription factor binding//transcription regulatory region sequence-specific DNA binding//RNA polymerase II regulatory region DNA bindi…	FOSB, AP-1, G0S3, GOS3, GOSB; FBJ murine osteosarcoma viral oncogene homolog B; K09029 protein FosB	http://www.genome.jp/dbget-bin/www_bget?hsa:2354
ENSG00000126016	chrX	-	112774503	112840815	7319	1704	3608	1994	2333	21.9216	39.3773	21.6726	25.775	21.9216	39.3773	21.6726	25.775	173.477	74.6017	1.2175	9.1619e-06	0.00069624	UP	91.3865	166.507	-0.86553	0.0008534	0.032453	FALSE	95.8317	87.3917	0.13301	0.24072	0.99964	FALSE	90.7774	78.4651	0.21028	0.94074	0.99975	FALSE	GO:0043542//GO:0009790//GO:0040017//GO:0051492//GO:0051674//GO:0065009//GO:0043149//GO:0007163//GO:0044085//GO:0090066//GO:0010646//GO:0003365//GO:0043933//GO:0051336//GO:0006928//GO:0050789//GO:0001570//GO:0030036//GO:0006996//GO:0051056//GO:0030335//GO:2000026//GO:0048519//GO:0065007//GO:0051179//GO:0044700//GO:0043009//GO:0044767//GO:0048646//GO:0051240//GO:0051239//GO:0007369//GO:0031032//GO:…	endothelial cell migration//embryo development//positive regulation of locomotion//regulation of stress fiber assembly//localization of cell//regulation of molecular function//stress fiber assembly//establishment or maintenance of cell polarity//cellular component biogenesis//regulation of anatomical structure size//regulation of cell communication//establishment of cell polarity involved in ameb…	GO:0005923//GO:0030027//GO:0031252//GO:0044424//GO:0030139//GO:0030054//GO:0070160//GO:0016021//GO:0031410//GO:0009986//GO:0031224//GO:0043232//GO:0042995//GO:0005911//GO:0044428//GO:0005737//GO:0005884//GO:0016023//GO:0043234//GO:0044464//GO:0008180//GO:0001725//GO:0005575//GO:0005829//GO:0001726//GO:0005634//GO:0071944//GO:0097517//GO:0043296//GO:0044459//GO:0016020//GO:0044430//GO:0009897//GO:…	bicellular tight junction//lamellipodium//cell leading edge//intracellular part//endocytic vesicle//cell junction//occluding junction//integral component of membrane//cytoplasmic vesicle//cell surface//intrinsic component of membrane//intracellular non-membrane-bounded organelle//cell projection//cell-cell junction//nuclear part//cytoplasm//actin filament//cytoplasmic membrane-bounded vesicle//pr…	GO:0005515//GO:0004872//GO:0043532//GO:0060089//GO:0003674//GO:0005488	protein binding//receptor activity//angiostatin binding//molecular transducer activity//molecular_function//binding	AMOT; angiomotin; K16819 angiomotin	http://www.genome.jp/dbget-bin/www_bget?hsa:154796
ENSG00000128016	chr19	+	39406813	39409412	1786	194	18104	368	306	8.36678	662.38	13.4087	11.3333	8.36678	662.38	13.4087	11.3333	870.46	8.49339	6.6793	3.3923e-182	7.6192e-179	UP	11.9864	835.488	-6.1231	8.1836e-183	1.863e-179	DOWN	12.5694	16.1285	-0.35969	0.65354	0.99964	FALSE	16.7533	8.93323	0.90719	0.2427	0.99975	FALSE	GO:0061013//GO:0044238//GO:0034248//GO:0050727//GO:0002683//GO:1901362//GO:0032101//GO:0010629//GO:0009059//GO:0032268//GO:0030099//GO:0018130//GO:0032102//GO:0050789//GO:0031047//GO:0030097//GO:1903034//GO:0048513//GO:2001141//GO:0019538//GO:0031325//GO:0031329//GO:2000026//GO:0048519//GO:0006401//GO:0065007//GO:0043487//GO:0051254//GO:0044700//GO:0009893//GO:0019439//GO:0048523//GO:0032269//GO:…	regulation of mRNA catabolic process//primary metabolic process//regulation of cellular amide metabolic process//regulation of inflammatory response//negative regulation of immune system process//organic cyclic compound biosynthetic process//regulation of response to external stimulus//negative regulation of gene expression//macromolecule biosynthetic process//regulation of cellular protein metab…	GO:0044424//GO:0005737//GO:0044464//GO:0005575//GO:0005829//GO:0005634//GO:0043229//GO:0005623//GO:0043231//GO:0044444//GO:0043227//GO:0005622//GO:0043226	intracellular part//cytoplasm//cell part//cellular_component//cytosol//nucleus//intracellular organelle//cell//intracellular membrane-bounded organelle//cytoplasmic part//membrane-bounded organelle//intracellular//organelle	GO:0097159//GO:0005515//GO:1901363//GO:0044822//GO:0003676//GO:0003674//GO:0046872//GO:0003723//GO:0043167//GO:0043169//GO:0003729//GO:0005488	organic cyclic compound binding//protein binding//heterocyclic compound binding//poly(A) RNA binding//nucleic acid binding//molecular_function//metal ion binding//RNA binding//ion binding//cation binding//mRNA binding//binding	ZFP36, G0S24, GOS24, NUP475, RNF162A, TIS11, TTP, zfp-36; ZFP36 ring finger protein; K15308 tristetraprolin	http://www.genome.jp/dbget-bin/www_bget?hsa:7538
ENSG00000128591	chr7	+	128830377	128859274	9188	65017	190980	67903	91402	516.78	1287.78	455.985	623.899	516.78	1287.78	455.985	623.899	9182.52	2846.47	1.6897	0	0	UP	3580.33	8813.61	-1.2996	0	0	DOWN	3754.48	2976.01	0.33524	9.2399e-38	7.7157e-35	FALSE	3091.3	2993.88	0.046201	9.7633e-07	0.00012126	FALSE	GO:0048747//GO:0042692//GO:0008150//GO:0016043//GO:0051146//GO:0034330//GO:0034329//GO:0030154//GO:0044699//GO:0061061//GO:0048468//GO:0044085//GO:0048856//GO:0044767//GO:0032502//GO:0044763//GO:0048869//GO:0009987//GO:0055002//GO:0055001//GO:0071840//GO:0022607	muscle fiber development//muscle cell differentiation//biological_process//cellular component organization//striated muscle cell differentiation//cell junction organization//cell junction assembly//cell differentiation//single-organism process//muscle structure development//cell development//cellular component biogenesis//anatomical structure development//single-organism developmental process//de…	GO:0071944//GO:0031674//GO:0030017//GO:0030055//GO:0005575//GO:0005829//GO:0030018//GO:0043228//GO:0043229//GO:0005623//GO:0016020//GO:0005912//GO:0044444//GO:0005925//GO:0043226//GO:0005622//GO:0005886//GO:0043292//GO:0044422//GO:0005856//GO:0044449//GO:0030054//GO:0005924//GO:0044424//GO:0043034//GO:0030016//GO:0042383//GO:0044464//GO:0005737//GO:0043232//GO:0070161	cell periphery//I band//sarcomere//cell-substrate junction//cellular_component//cytosol//Z disc//non-membrane-bounded organelle//intracellular organelle//cell//membrane//adherens junction//cytoplasmic part//focal adhesion//organelle//intracellular//plasma membrane//contractile fiber//organelle part//cytoskeleton//contractile fiber part//cell junction//cell-substrate adherens junction//intracellul…	GO:0003674//GO:0044877//GO:0032403//GO:0005488//GO:0005515//GO:0030506//GO:0051015//GO:0003779//GO:0008092	molecular_function//macromolecular complex binding//protein complex binding//binding//protein binding//ankyrin binding//actin filament binding//actin binding//cytoskeletal protein binding	FLNC, ABP-280, ABP280A, ABPA, ABPL, FLN2, MFM5, MPD4; filamin C, gamma; K04437 filamin	http://www.genome.jp/dbget-bin/www_bget?hsa:2318
ENSG00000129170	chr11	-	19182030	19210573	1456	11262	42893	19537	12931	400.993	1295.64	587.707	395.397	400.993	1295.64	587.707	395.397	2062.34	493.054	2.0645	2.9793e-154	4.6326e-151	UP	506.523	1979.49	-1.9664	3.8161e-156	7.108e-153	DOWN	531.162	856.254	-0.68889	3.2546e-13	1.1138e-10	FALSE	889.428	518.588	0.77829	1.6908e-12	4.1746e-10	FALSE	GO:1901362//GO:0044085//GO:0014896//GO:0003300//GO:0044238//GO:0045893//GO:0001974//GO:0030036//GO:0006996//GO:0031325//GO:0048513//GO:2001141//GO:0007507//GO:0003012//GO:0050789//GO:0018130//GO:0033365//GO:0009059//GO:0009893//GO:0009888//GO:0055080//GO:0051179//GO:0055007//GO:0050982//GO:0065007//GO:0009581//GO:0051254//GO:0035994//GO:0031328//GO:0048738//GO:0050801//GO:0032774//GO:0031032//GO:…	organic cyclic compound biosynthetic process//cellular component biogenesis//muscle hypertrophy//cardiac muscle hypertrophy//primary metabolic process//positive regulation of transcription, DNA-templated//blood vessel remodeling//actin cytoskeleton organization//organelle organization//positive regulation of cellular metabolic process//organ development//regulation of RNA biosynthetic process//he…	GO:0044449//GO:0030016//GO:0044424//GO:0005737//GO:0043232//GO:0044464//GO:0030017//GO:0005575//GO:0031674//GO:0005634//GO:0030018//GO:0043228//GO:0043231//GO:0005623//GO:0043229//GO:0044444//GO:0043227//GO:0044422//GO:0005856//GO:0043226//GO:0005622//GO:0043292	contractile fiber part//myofibril//intracellular part//cytoplasm//intracellular non-membrane-bounded organelle//cell part//sarcomere//cellular_component//I band//nucleus//Z disc//non-membrane-bounded organelle//intracellular membrane-bounded organelle//cell//intracellular organelle//cytoplasmic part//membrane-bounded organelle//organelle part//cytoskeleton//organelle//intracellular//contractile f…	GO:0008307//GO:0005515//GO:0005198//GO:0031433//GO:0046914//GO:0008092//GO:0003674//GO:0042805//GO:0046872//GO:0008270//GO:0043169//GO:0043167//GO:0005488	structural constituent of muscle//protein binding//structural molecule activity//telethonin binding//transition metal ion binding//cytoskeletal protein binding//molecular_function//actinin binding//metal ion binding//zinc ion binding//cation binding//ion binding//binding	CSRP3, CLP, CMD1M, CMH12, CRP3, LMO4, MLP; cysteine and glycine-rich protein 3 (cardiac LIM protein); K09377 cysteine and glycine-rich protein	http://www.genome.jp/dbget-bin/www_bget?hsa:8048
ENSG00000130066	chrX	+	23783173	23786226	1135	367	1426	431	381	21.0856	69.5049	20.9208	18.7985	21.0856	69.5049	20.9208	18.7985	68.5636	16.0674	2.0933	1.0635e-06	9.6402e-05	UP	14.9242	65.809	-2.1406	2.1451e-07	1.7303e-05	DOWN	15.6502	18.8896	-0.27141	0.7537	0.99964	FALSE	19.6214	16.8995	0.21545	0.98109	0.99975	FALSE	GO:0065007//GO:0097164//GO:0009445//GO:0044767//GO:0048646//GO:0048856//GO:0006595//GO:0044281//GO:0050789//GO:0001944//GO:0001525//GO:0044237//GO:0001568//GO:0008283//GO:0009447//GO:0009987//GO:0050794//GO:0044710//GO:0006596//GO:0044249//GO:1901576//GO:0042127//GO:0032502//GO:0006598//GO:0072359//GO:0042401//GO:0048731//GO:0009058//GO:0006807//GO:0008150//GO:0044707//GO:0009308//GO:0048514//GO:…	biological regulation//ammonium ion metabolic process//putrescine metabolic process//single-organism developmental process//anatomical structure formation involved in morphogenesis//anatomical structure development//polyamine metabolic process//small molecule metabolic process//regulation of biological process//vasculature development//angiogenesis//cellular metabolic process//blood vessel develo…	GO:0044424//GO:0005737//GO:0044464//GO:0005623//GO:0005575//GO:0005829//GO:0005622//GO:0044444	intracellular part//cytoplasm//cell part//cell//cellular_component//cytosol//intracellular//cytoplasmic part	GO:0003824//GO:0004145//GO:0005515//GO:0016747//GO:0016410//GO:0008080//GO:0016746//GO:0003674//GO:0005488//GO:0016740//GO:0016407	catalytic activity//diamine N-acetyltransferase activity//protein binding//transferase activity, transferring acyl groups other than amino-acyl groups//N-acyltransferase activity//N-acetyltransferase activity//transferase activity, transferring acyl groups//molecular_function//binding//transferase activity//acetyltransferase activity	SAT1, DC21, KFSD, KFSDX, SAT, SSAT, SSAT-1; spermidine/spermine N1-acetyltransferase 1 (EC:2.3.1.57); K00657 diamine N-acetyltransferase [EC:2.3.1.57]	http://www.genome.jp/dbget-bin/www_bget?hsa:6303
ENSG00000130222	chr9	+	89605013	89606555	1065	632	2724	1711	1507	34.5192	126.22	78.9544	70.6866	34.5192	126.22	78.9544	70.6866	130.973	27.6692	2.2429	9.1416e-13	1.5023e-10	UP	59.0311	125.711	-1.0906	0.00013755	0.006524	FALSE	61.9024	74.9885	-0.27667	0.51834	0.99964	FALSE	77.8938	29.1021	1.4204	5.2752e-05	0.0044113	UP	GO:0031323//GO:0007154//GO:0007275//GO:0012501//GO:0001934//GO:0071704//GO:1902533//GO:0043170//GO:0051716//GO:0031324//GO:0033554//GO:0043410//GO:0043067//GO:0023052//GO:0006464//GO:0044699//GO:0006793//GO:1900744//GO:0030154//GO:0070302//GO:0035556//GO:0051403//GO:0051174//GO:0080090//GO:0043412//GO:0080134//GO:0045860//GO:0051248//GO:0016310//GO:0031400//GO:0043068//GO:0032872//GO:0033674//GO:…	regulation of cellular metabolic process//cell communication//multicellular organismal development//programmed cell death//positive regulation of protein phosphorylation//organic substance metabolic process//positive regulation of intracellular signal transduction//macromolecule metabolic process//cellular response to stimulus//negative regulation of cellular metabolic process//cellular response …	GO:0043227//GO:0005622//GO:0043226//GO:0005623//GO:0043229//GO:0043231//GO:0005575//GO:0005634//GO:0005737//GO:0044464//GO:0044424	membrane-bounded organelle//intracellular//organelle//cell//intracellular organelle//intracellular membrane-bounded organelle//cellular_component//nucleus//cytoplasm//cell part//intracellular part	GO:0005488//GO:0003674//GO:0005515	binding//molecular_function//protein binding	GADD45G, CR6, DDIT2, GADD45gamma, GRP17; growth arrest and DNA-damage-inducible, gamma; K04402 growth arrest and DNA-damage-inducible protein	http://www.genome.jp/dbget-bin/www_bget?hsa:10912
ENSG00000131504	chr5	-	141515016	141619055	5795	2059	4598	1653	1960	38.6888	73.2949	26.2412	31.6275	38.6888	73.2949	26.2412	31.6275	221.077	90.1438	1.2942	7.016e-08	7.4642e-06	UP	76.7756	212.195	-1.4667	1.7243e-11	2.103e-09	DOWN	80.5102	72.4465	0.15225	0.24842	0.99964	FALSE	75.2533	94.812	-0.33331	0.011506	0.3667	FALSE	GO:0050877//GO:0010959//GO:0072503//GO:0044763//GO:0032386//GO:0042592//GO:0007605//GO:0070838//GO:0071242//GO:0009987//GO:0050794//GO:0007264//GO:0048869//GO:0051208//GO:0051272//GO:1902589//GO:0034613//GO:0055074//GO:0006875//GO:0008154//GO:0070887//GO:0022604//GO:0050896//GO:0032502//GO:0051049//GO:0007600//GO:0048699//GO:0022607//GO:0014070//GO:0032844//GO:0048522//GO:0051258//GO:1902582//GO:…	neurological system process//regulation of metal ion transport//cellular divalent inorganic cation homeostasis//single-organism cellular process//regulation of intracellular transport//homeostatic process//sensory perception of sound//divalent metal ion transport//cellular response to ammonium ion//cellular process//regulation of cellular process//small GTPase mediated signal transduction//cellul…	GO:0005903//GO:0097458//GO:0005737//GO:0042995//GO:0043232//GO:0044464//GO:0044463//GO:0031252//GO:0043005//GO:0044424//GO:0072686//GO:0044444//GO:0098862//GO:0044425//GO:0005819//GO:0044422//GO:0031253//GO:0005856//GO:0044446//GO:0098589//GO:0032587//GO:0043226//GO:0005886//GO:0005622//GO:0005575//GO:0005829//GO:0015630//GO:0044459//GO:0071944//GO:0001726//GO:0044430//GO:0016020//GO:0098590//GO:…	brush border//neuron part//cytoplasm//cell projection//intracellular non-membrane-bounded organelle//cell part//cell projection part//cell leading edge//neuron projection//intracellular part//mitotic spindle//cytoplasmic part//cluster of actin-based cell projections//membrane part//spindle//organelle part//cell projection membrane//cytoskeleton//intracellular organelle part//membrane region//ruff…	GO:0005522//GO:0017016//GO:0031267//GO:0017048//GO:0051020//GO:0044822//GO:0008092//GO:0003779//GO:0005102//GO:0005515//GO:0097159//GO:1901363//GO:0042802//GO:0044325//GO:0005488//GO:0019899//GO:0003674//GO:0003676//GO:0003723	profilin binding//Ras GTPase binding//small GTPase binding//Rho GTPase binding//GTPase binding//poly(A) RNA binding//cytoskeletal protein binding//actin binding//receptor binding//protein binding//organic cyclic compound binding//heterocyclic compound binding//identical protein binding//ion channel binding//binding//enzyme binding//molecular_function//nucleic acid binding//RNA binding	DIAPH1, DFNA1, DIA1, DRF1, LFHL1, hDIA1; diaphanous-related formin 1; K05740 diaphanous 1	http://www.genome.jp/dbget-bin/www_bget?hsa:1729
ENSG00000133805	chr11	+	10308313	10507579	3994	230	1308	214	332	7.43954	35.8923	5.84809	9.22223	7.43954	35.8923	5.84809	9.22223	62.8901	10.0695	2.6428	2.076e-08	2.3444e-06	UP	13.0049	60.3634	-2.2146	3.4664e-07	2.67e-05	DOWN	13.6374	9.37904	0.54006	0.27853	0.99964	FALSE	9.74241	10.5909	-0.12048	0.58694	0.99975	FALSE	GO:0009987//GO:0009125//GO:0055086//GO:1901576//GO:0009165//GO:0009158//GO:0044710//GO:0044763//GO:0009150//GO:0044249//GO:0042592//GO:1901136//GO:0006196//GO:0009128//GO:0046033//GO:1901361//GO:0048871//GO:0006144//GO:0009199//GO:0019693//GO:0043094//GO:0044237//GO:0044270//GO:0006164//GO:0044248//GO:0006163//GO:0046040//GO:1901658//GO:0009135//GO:0009259//GO:0009126//GO:0006188//GO:0009154//GO:…	cellular process//nucleoside monophosphate catabolic process//nucleobase-containing small molecule metabolic process//organic substance biosynthetic process//nucleotide biosynthetic process//ribonucleoside monophosphate catabolic process//single-organism metabolic process//single-organism cellular process//purine ribonucleotide metabolic process//cellular biosynthetic process//homeostatic process…	GO:0005737//GO:0044464//GO:0044424//GO:0044444//GO:0005622//GO:0005575//GO:0005829//GO:0005623	cytoplasm//cell part//intracellular part//cytoplasmic part//intracellular//cellular_component//cytosol//cell	GO:0016810//GO:0003824//GO:0003876//GO:0043167//GO:0043169//GO:0005488//GO:0019239//GO:0016787//GO:0003674//GO:0046872//GO:0047623//GO:0016814	hydrolase activity, acting on carbon-nitrogen (but not peptide) bonds//catalytic activity//AMP deaminase activity//ion binding//cation binding//binding//deaminase activity//hydrolase activity//molecular_function//metal ion binding//adenosine-phosphate deaminase activity//hydrolase activity, acting on carbon-nitrogen (but not peptide) bonds, in cyclic amidines	AMPD3; adenosine monophosphate deaminase 3 (EC:3.5.4.6); K01490 AMP deaminase [EC:3.5.4.6]	http://www.genome.jp/dbget-bin/www_bget?hsa:272
ENSG00000134107	chr3	+	4979116	4985323	3473	1202	3419	2044	2045	34.3121	82.7977	49.2954	50.1322	34.3121	82.7977	49.2954	50.1322	164.389	52.624	1.6433	1.6139e-09	2.1185e-07	UP	80.1052	157.785	-0.97799	0.00016372	0.0076759	FALSE	84.0017	89.583	-0.092807	0.91169	0.99964	FALSE	93.0537	55.3492	0.7495	0.029713	0.7064	FALSE	GO:0044260//GO:0051252//GO:0060255//GO:0043153//GO:0009889//GO:0010605//GO:0032922//GO:0044237//GO:0009648//GO:0006366//GO:0016070//GO:0042752//GO:0009987//GO:0050794//GO:0009649//GO:1901576//GO:0044249//GO:0031326//GO:0050896//GO:0045934//GO:0019222//GO:0048519//GO:0065007//GO:0048523//GO:0010468//GO:0046483//GO:0032774//GO:0044238//GO:0009416//GO:0065009//GO:1901362//GO:0010629//GO:0009059//GO:…	cellular macromolecule metabolic process//regulation of RNA metabolic process//regulation of macromolecule metabolic process//entrainment of circadian clock by photoperiod//regulation of biosynthetic process//negative regulation of macromolecule metabolic process//circadian regulation of gene expression//cellular metabolic process//photoperiodism//transcription from RNA polymerase II promoter//RN…	GO:0043232//GO:0005737//GO:0044428//GO:0044464//GO:0005794//GO:0044424//GO:0044446//GO:0043227//GO:0044422//GO:0005622//GO:0031981//GO:0043226//GO:0044444//GO:0070013//GO:0005730//GO:0005654//GO:0043229//GO:0005623//GO:0043228//GO:0043231//GO:0043233//GO:0005575//GO:0012505//GO:0005634//GO:0031974	intracellular non-membrane-bounded organelle//cytoplasm//nuclear part//cell part//Golgi apparatus//intracellular part//intracellular organelle part//membrane-bounded organelle//organelle part//intracellular//nuclear lumen//organelle//cytoplasmic part//intracellular organelle lumen//nucleolus//nucleoplasm//intracellular organelle//cell//non-membrane-bounded organelle//intracellular membrane-bounde…	GO:0044212//GO:0000989//GO:0003677//GO:0000981//GO:0046982//GO:0019904//GO:0001071//GO:0001078//GO:0003712//GO:0033613//GO:0001227//GO:0001076//GO:0001067//GO:1901363//GO:0000975//GO:0003705//GO:0001191//GO:0046983//GO:0097159//GO:0005515//GO:0005488//GO:0001102//GO:0001085//GO:0043426//GO:0003700//GO:0042802//GO:0042803//GO:0000982//GO:0043425//GO:0070888//GO:0000988//GO:0003714//GO:0003676//GO:…	transcription regulatory region DNA binding//transcription factor activity, transcription factor binding//DNA binding//RNA polymerase II transcription factor activity, sequence-specific DNA binding//protein heterodimerization activity//protein domain specific binding//nucleic acid binding transcription factor activity//transcriptional repressor activity, RNA polymerase II core promoter proximal r…	BHLHE40, BHLHB2, DEC1, HLHB2, SHARP-2, STRA13, Stra14; basic helix-loop-helix family, member e40; K03729 class B basic helix-loop-helix protein 2	http://www.genome.jp/dbget-bin/www_bget?hsa:8553
ENSG00000135063	chr9	+	69324572	69392455	2423	922	4603	1417	1338	24.6788	104.522	32.0438	30.7559	24.6788	104.522	32.0438	30.7559	221.317	40.3655	2.4549	2.1723e-23	5.7027e-21	UP	52.4111	212.426	-2.019	5.4253e-19	9.5008e-17	DOWN	54.9605	62.1033	-0.17627	0.82445	0.99964	FALSE	64.5093	42.4559	0.60354	0.18089	0.99975	FALSE	GO:0008150	biological_process	GO:0016021//GO:0031224//GO:0016020//GO:0005575//GO:0044425	integral component of membrane//intrinsic component of membrane//membrane//cellular_component//membrane part	GO:0003674	molecular_function	FAM189A2, C9orf61, X123; family with sequence similarity 189, member A2	http://www.genome.jp/dbget-bin/www_bget?hsa:9413
ENSG00000135821	chr1	-	182381704	182392206	6132	8042	18013	10293	9999	169.527	322.134	183.315	181.014	169.527	322.134	183.315	181.014	866.084	352.082	1.2986	8.7185e-27	2.6702e-24	UP	391.673	831.289	-1.0857	1.7126e-22	3.5806e-20	DOWN	410.725	451.115	-0.13532	0.85284	0.99964	FALSE	468.592	370.315	0.33958	0.25827	0.99975	FALSE	GO:0008283//GO:0071840//GO:0044237//GO:0006082//GO:0044248//GO:0060341//GO:0032940//GO:0023051//GO:0050806//GO:0051966//GO:0046394//GO:0048522//GO:0009749//GO:0016054//GO:0043649//GO:0006950//GO:0022607//GO:0051047//GO:0015031//GO:0051049//GO:0001504//GO:0009065//GO:0042127//GO:0030073//GO:0050896//GO:0001505//GO:0009064//GO:0044283//GO:0009914//GO:0050794//GO:0090087//GO:0009987//GO:0071702//GO:…	cell proliferation//cellular component organization or biogenesis//cellular metabolic process//organic acid metabolic process//cellular catabolic process//regulation of cellular localization//secretion by cell//regulation of signaling//positive regulation of synaptic transmission//regulation of synaptic transmission, glutamatergic//carboxylic acid biosynthetic process//positive regulation of cell…	GO:0043234//GO:0044464//GO:0043209//GO:0070062//GO:0042995//GO:0005737//GO:0097458//GO:0043025//GO:0044424//GO:0043005//GO:0005783//GO:0043204//GO:0044463//GO:0031982//GO:0043679//GO:0044421//GO:0005622//GO:0005739//GO:0043226//GO:0033267//GO:0030424//GO:0044306//GO:0043227//GO:0031988//GO:1903561//GO:0044297//GO:0005791//GO:0044444//GO:0043229//GO:0005623//GO:0032991//GO:0043231//GO:0097386//GO:…	protein complex//cell part//myelin sheath//extracellular exosome//cell projection//cytoplasm//neuron part//neuronal cell body//intracellular part//neuron projection//endoplasmic reticulum//perikaryon//cell projection part//vesicle//axon terminus//extracellular region part//intracellular//mitochondrion//organelle//axon part//axon//neuron projection terminus//membrane-bounded organelle//membrane-bo…	GO:0043168//GO:0030554//GO:0046914//GO:0016874//GO:0016831//GO:0001883//GO:0000166//GO:0032549//GO:0005524//GO:1901363//GO:0016880//GO:0043177//GO:0032550//GO:0003824//GO:0097367//GO:0032555//GO:0097159//GO:0016211//GO:0005515//GO:0000287//GO:0031406//GO:0005488//GO:0042802//GO:0004351//GO:0004356//GO:0045503//GO:0043167//GO:0035639//GO:0001882//GO:0036094//GO:0016829//GO:0043169//GO:0032553//GO:…	anion binding//adenyl nucleotide binding//transition metal ion binding//ligase activity//carboxy-lyase activity//purine nucleoside binding//nucleotide binding//ribonucleoside binding//ATP binding//heterocyclic compound binding//acid-ammonia (or amide) ligase activity//organic acid binding//purine ribonucleoside binding//catalytic activity//carbohydrate derivative binding//purine ribonucleotide bi…	GLUL, GLNS, GS, PIG43, PIG59; glutamate-ammonia ligase (EC:4.1.1.15 6.3.1.2); K01915 glutamine synthetase [EC:6.3.1.2]	http://www.genome.jp/dbget-bin/www_bget?hsa:2752
ENSG00000136383	chr15	+	84816680	84873482	10917	12391	24196	9826	13208	108.248	179.321	72.5221	99.0897	108.248	179.321	72.5221	99.0897	1163.37	542.482	1.1007	5.2081e-24	1.4421e-21	UP	517.374	1116.63	-1.1099	4.6277e-31	1.2989e-28	DOWN	542.54	430.647	0.33322	1.1999e-06	0.00017517	FALSE	447.332	570.576	-0.35107	1.8028e-10	3.6221e-08	FALSE	GO:0048731//GO:0044707//GO:0006468//GO:0008150//GO:0008152//GO:0032501//GO:0006796//GO:0071704//GO:0043170//GO:0072358//GO:0007275//GO:0006464//GO:0044699//GO:0006793//GO:0043412//GO:0016310//GO:0044267//GO:0048856//GO:0044767//GO:0044238//GO:0019538//GO:0007507//GO:0048513//GO:0036211//GO:0044260//GO:0044237//GO:0009987//GO:0072359//GO:0032502	system development//single-multicellular organism process//protein phosphorylation//biological_process//metabolic process//multicellular organismal process//phosphate-containing compound metabolic process//organic substance metabolic process//macromolecule metabolic process//cardiovascular system development//multicellular organismal development//cellular protein modification process//single-orga…	GO:0043231//GO:0005623//GO:0043229//GO:0005575//GO:0005634//GO:0043227//GO:0043226//GO:0005622//GO:0044424//GO:0044464	intracellular membrane-bounded organelle//cell//intracellular organelle//cellular_component//nucleus//membrane-bounded organelle//organelle//intracellular//intracellular part//cell part	GO:1901265//GO:0032559//GO:0004674//GO:0017076//GO:0003674//GO:0005488//GO:0016740//GO:0032553//GO:0036094//GO:0043167//GO:0035639//GO:0001882//GO:0016773//GO:0097367//GO:0032555//GO:0003824//GO:0032550//GO:0016301//GO:1901363//GO:0016772//GO:0005524//GO:0004672//GO:0005515//GO:0097159//GO:0043168//GO:0030554//GO:0032549//GO:0000166//GO:0001883	nucleoside phosphate binding//adenyl ribonucleotide binding//protein serine/threonine kinase activity//purine nucleotide binding//molecular_function//binding//transferase activity//ribonucleotide binding//small molecule binding//ion binding//purine ribonucleoside triphosphate binding//nucleoside binding//phosphotransferase activity, alcohol group as acceptor//carbohydrate derivative binding//puri…	ALPK3, MAK, MIDORI; alpha-kinase 3; K08868 alpha-kinase	http://www.genome.jp/dbget-bin/www_bget?hsa:57538
ENSG00000136997	chr8	+	127735434	127741434	2364	49	3370	67	67	1.3287	77.5239	1.53492	1.56021	1.3287	77.5239	1.53492	1.56021	162.033	2.14524	6.239	1.126e-35	4.0645e-33	UP	2.62447	155.523	-5.889	1.6279e-35	4.834e-33	DOWN	2.75213	2.93643	-0.093513	0.98445	0.99964	FALSE	3.05019	2.25633	0.43492	0.86855	0.99975	FALSE	GO:0072074//GO:0072163//GO:0071363//GO:2000278//GO:0048869//GO:0050794//GO:0009987//GO:0051246//GO:0072186//GO:0072132//GO:1901576//GO:0072215//GO:0008219//GO:0044249//GO:0042592//GO:0044710//GO:0016265//GO:0044763//GO:0043408//GO:0001933//GO:0031326//GO:0032502//GO:1902680//GO:1901724//GO:0045637//GO:0045934//GO:0042127//GO:0070887//GO:0050896//GO:0043066//GO:0051094//GO:0006875//GO:0031098//GO:…	kidney mesenchyme development//mesonephric epithelium development//cellular response to growth factor stimulus//regulation of DNA biosynthetic process//cellular developmental process//regulation of cellular process//cellular process//regulation of protein metabolic process//metanephric cap morphogenesis//mesenchyme morphogenesis//organic substance biosynthetic process//regulation of metanephros d…	GO:0043232//GO:0005737//GO:0044428//GO:0043234//GO:0044464//GO:0044424//GO:0005819//GO:0044444//GO:0005730//GO:0070013//GO:0044446//GO:0005856//GO:0044422//GO:0043227//GO:0005622//GO:0043226//GO:0031981//GO:0015630//GO:0005829//GO:0005575//GO:0005634//GO:0031974//GO:0044430//GO:0005654//GO:0043229//GO:0005623//GO:0043231//GO:0043228//GO:0032991//GO:0043233	intracellular non-membrane-bounded organelle//cytoplasm//nuclear part//protein complex//cell part//intracellular part//spindle//cytoplasmic part//nucleolus//intracellular organelle lumen//intracellular organelle part//cytoskeleton//organelle part//membrane-bounded organelle//intracellular//organelle//nuclear lumen//microtubule cytoskeleton//cytosol//cellular_component//nucleus//membrane-enclosed …	GO:0001071//GO:0043565//GO:0044212//GO:0000987//GO:0001159//GO:0003690//GO:0003677//GO:0000981//GO:0000975//GO:0000977//GO:0046983//GO:0097159//GO:0000978//GO:0005515//GO:0070491//GO:0001067//GO:1901363//GO:1990837//GO:0001077//GO:0003700//GO:0032403//GO:0005488//GO:0001012//GO:0070888//GO:0000976//GO:0008134//GO:0003676//GO:0003674//GO:0000982//GO:0001228//GO:0044877	nucleic acid binding transcription factor activity//sequence-specific DNA binding//transcription regulatory region DNA binding//core promoter proximal region sequence-specific DNA binding//core promoter proximal region DNA binding//double-stranded DNA binding//DNA binding//RNA polymerase II transcription factor activity, sequence-specific DNA binding//regulatory region DNA binding//RNA polymerase…	MYC, MRTL, MYCC, bHLHe39, c-Myc; v-myc avian myelocytomatosis viral oncogene homolog; K04377 Myc proto-oncogene protein	http://www.genome.jp/dbget-bin/www_bget?hsa:4609
ENSG00000137094	chr9	+	34989641	34998900	5228	2088	4875	2303	2196	53.1198	105.215	49.4997	47.9776	53.1198	105.215	49.4997	47.9776	234.395	91.4134	1.3585	4.3115e-09	5.282e-07	UP	86.0201	224.978	-1.387	5.296e-11	6.1305e-09	DOWN	90.2042	100.934	-0.16215	0.82912	0.99964	FALSE	104.845	96.1474	0.12493	0.61644	0.99975	FALSE	GO:0051172//GO:0031324//GO:0006351//GO:0045892//GO:0010033//GO:0034645//GO:0044271//GO:0097659//GO:0006357//GO:1902679//GO:0009890//GO:0034641//GO:0031323//GO:1903507//GO:0010556//GO:0006725//GO:0071704//GO:0043170//GO:0031327//GO:2000113//GO:0042221//GO:0010558//GO:0006355//GO:0019219//GO:0000122//GO:0080090//GO:0006986//GO:0008150//GO:0006139//GO:0019438//GO:0051253//GO:0009058//GO:0051171//GO:…	negative regulation of nitrogen compound metabolic process//negative regulation of cellular metabolic process//transcription, DNA-templated//negative regulation of transcription, DNA-templated//response to organic substance//cellular macromolecule biosynthetic process//cellular nitrogen compound biosynthetic process//nucleic acid-templated transcription//regulation of transcription from RNA polym…	GO:0005622//GO:0043226//GO:0043227//GO:0044444//GO:0005623//GO:0043229//GO:0043231//GO:0005634//GO:0005829//GO:0005575//GO:0044464//GO:0005737//GO:0044424	intracellular//organelle//membrane-bounded organelle//cytoplasmic part//cell//intracellular organelle//intracellular membrane-bounded organelle//nucleus//cytosol//cellular_component//cell part//cytoplasm//intracellular part	GO:0005488//GO:0003674//GO:0051082//GO:0051087//GO:0005515	binding//molecular_function//unfolded protein binding//chaperone binding//protein binding	DNAJB5, Hsc40; DnaJ (Hsp40) homolog, subfamily B, member 5; K09511 DnaJ homolog subfamily B member 5	http://www.genome.jp/dbget-bin/www_bget?hsa:25822
ENSG00000137193	chr6	+	37170203	37175426	2650	180	1695	143	141	6.49259	51.867	4.35776	4.36761	6.49259	51.867	4.35776	4.36761	81.4974	7.88047	3.3704	1.103e-13	1.9907e-11	UP	5.52315	78.2232	-3.824	1.3203e-15	2.065e-13	DOWN	5.7918	6.26731	-0.11383	0.99687	0.99964	FALSE	6.51012	8.28857	-0.34844	0.4441	0.99975	FALSE	GO:0048522//GO:0030212//GO:1901990//GO:0071900//GO:0016070//GO:0030522//GO:0032465//GO:0031657//GO:0008283//GO:0046777//GO:0032270//GO:0044237//GO:0060548//GO:0051726//GO:0071295//GO:0033273//GO:0000082//GO:0009889//GO:0010605//GO:0060255//GO:0051252//GO:0007049//GO:0014070//GO:0051347//GO:0044260//GO:0033280//GO:0019222//GO:0010604//GO:0032502//GO:0045934//GO:0070887//GO:0043066//GO:0050896//GO:…	positive regulation of cellular process//hyaluronan metabolic process//regulation of mitotic cell cycle phase transition//regulation of protein serine/threonine kinase activity//RNA metabolic process//intracellular receptor signaling pathway//regulation of cytokinesis//regulation of cyclin-dependent protein serine/threonine kinase activity involved in G1/S transition of mitotic cell cycle//cell p…	GO:0044464//GO:0005737//GO:0044424//GO:0043226//GO:0005622//GO:0005886//GO:0043227//GO:0043231//GO:0005623//GO:0043229//GO:0016020//GO:0071944//GO:0005634//GO:0005575	cell part//cytoplasm//intracellular part//organelle//intracellular//plasma membrane//membrane-bounded organelle//intracellular membrane-bounded organelle//cell//intracellular organelle//membrane//cell periphery//nucleus//cellular_component	GO:0046914//GO:0043168//GO:0030554//GO:0032549//GO:0000166//GO:0001883//GO:0016301//GO:1901363//GO:0016772//GO:0005524//GO:0097367//GO:0032555//GO:0003824//GO:0032550//GO:0005515//GO:0043021//GO:0097159//GO:0043024//GO:0004672//GO:0016740//GO:0005488//GO:0016773//GO:0032553//GO:0043169//GO:0036094//GO:0043167//GO:0035639//GO:0001882//GO:0030145//GO:0032559//GO:0004674//GO:0017076//GO:0044877//GO:…	transition metal ion binding//anion binding//adenyl nucleotide binding//ribonucleoside binding//nucleotide binding//purine nucleoside binding//kinase activity//heterocyclic compound binding//transferase activity, transferring phosphorus-containing groups//ATP binding//carbohydrate derivative binding//purine ribonucleotide binding//catalytic activity//purine ribonucleoside binding//protein binding…	PIM1, PIM; Pim-1 proto-oncogene, serine/threonine kinase (EC:2.7.11.1); K04702 proto-oncogene serine/threonine-protein kinase Pim-1 [EC:2.7.11.1]	http://www.genome.jp/dbget-bin/www_bget?hsa:5292
ENSG00000137331	chr6	-	30743199	30744554	1350	78	590	39	40	2.99567	19.2232	1.26545	1.31928	2.99567	19.2232	1.26545	1.31928	28.3678	3.41487	3.0544	3.4573e-05	0.0023531	UP	1.56685	27.2281	-4.1192	1.2294e-06	8.7464e-05	DOWN	1.64306	1.70927	-0.056987	0.96957	0.99964	FALSE	1.77549	3.59171	-1.0165	0.33214	0.99975	FALSE	GO:0010646//GO:0046128//GO:0045978//GO:0006974//GO:0044281//GO:0044712//GO:0050789//GO:0032102//GO:0046939//GO:0045786//GO:0006110//GO:0044772//GO:0019538//GO:1903034//GO:0045912//GO:0031329//GO:0051247//GO:0006996//GO:0044723//GO:0044839//GO:0044238//GO:0010389//GO:0044818//GO:0050727//GO:0009167//GO:0042325//GO:0032101//GO:0000086//GO:0019220//GO:0016052//GO:0009611//GO:0046483//GO:0051704//GO:…	regulation of cell communication//purine ribonucleoside metabolic process//negative regulation of nucleoside metabolic process//cellular response to DNA damage stimulus//small molecule metabolic process//single-organism catabolic process//regulation of biological process//negative regulation of response to external stimulus//nucleotide phosphorylation//negative regulation of cell cycle//regulatio…	GO:0044424//GO:0016021//GO:0031224//GO:0044464//GO:0005634//GO:0005575//GO:0043229//GO:0005623//GO:0043231//GO:0016020//GO:0044425//GO:0005622//GO:0043226//GO:0043227	intracellular part//integral component of membrane//intrinsic component of membrane//cell part//nucleus//cellular_component//intracellular organelle//cell//intracellular membrane-bounded organelle//membrane//membrane part//intracellular//organelle//membrane-bounded organelle	GO:0005515//GO:0003674//GO:0005488	protein binding//molecular_function//binding	IER3, DIF-2, DIF2, GLY96, IEX-1, IEX-1L, IEX1, PRG1; immediate early response 3	http://www.genome.jp/dbget-bin/www_bget?hsa:8870
ENSG00000137393	chr6	+	18387350	18468874	5036	1846	3879	1845	2232	33.4743	59.6727	28.2656	34.7579	33.4743	59.6727	28.2656	34.7579	186.507	80.8185	1.2065	5.4033e-06	0.00043001	UP	87.4302	179.013	-1.0339	1.843e-05	0.0010728	DOWN	91.683	80.8614	0.1812	0.1747	0.99964	FALSE	83.9942	85.0039	-0.017239	0.27086	0.99975	FALSE	GO:0044248//GO:0044237//GO:0051603//GO:0044260//GO:0008219//GO:0016265//GO:0044763//GO:0070647//GO:0009057//GO:0009987//GO:0044267//GO:0030163//GO:0019538//GO:0042787//GO:0036211//GO:0006508//GO:0032446//GO:0044238//GO:0016567//GO:0006464//GO:0044699//GO:0071704//GO:0019941//GO:0043170//GO:0012501//GO:0009056//GO:1901575//GO:0044257//GO:0043412//GO:0044265//GO:0008150//GO:0006915//GO:0006511//GO:…	cellular catabolic process//cellular metabolic process//proteolysis involved in cellular protein catabolic process//cellular macromolecule metabolic process//cell death//death//single-organism cellular process//protein modification by small protein conjugation or removal//macromolecule catabolic process//cellular process//cellular protein metabolic process//protein catabolic process//protein meta…	GO:0044429//GO:0044464//GO:0043234//GO:0005737//GO:0031224//GO:0016021//GO:0031967//GO:0044424//GO:0031090//GO:1990234//GO:0000151//GO:0043226//GO:0005739//GO:0005622//GO:0044422//GO:0043227//GO:0044446//GO:0044444//GO:1902494//GO:0044425//GO:0043231//GO:0032991//GO:0031966//GO:0005623//GO:0043229//GO:0005740//GO:0016020//GO:0031975//GO:0005575	mitochondrial part//cell part//protein complex//cytoplasm//intrinsic component of membrane//integral component of membrane//organelle envelope//intracellular part//organelle membrane//transferase complex//ubiquitin ligase complex//organelle//mitochondrion//intracellular//organelle part//membrane-bounded organelle//intracellular organelle part//cytoplasmic part//catalytic complex//membrane part//i…	GO:0046914//GO:0016874//GO:0003824//GO:0005515//GO:0004842//GO:0016740//GO:0019787//GO:0005488//GO:0043169//GO:0043167//GO:0008270//GO:0046872//GO:0003674	transition metal ion binding//ligase activity//catalytic activity//protein binding//ubiquitin-protein transferase activity//transferase activity//ubiquitin-like protein transferase activity//binding//cation binding//ion binding//zinc ion binding//metal ion binding//molecular_function	RNF144B, IBRDC2, PIR2, bA528A10.3, p53RFP; ring finger protein 144B; K11975 E3 ubiquitin-protein ligase RNF144 [EC:6.3.2.19]	http://www.genome.jp/dbget-bin/www_bget?hsa:255488
ENSG00000139112	chr12	+	10212458	10223130	3214	1823	4572	1770	2153	82.7034	175.962	67.8409	83.8803	82.7034	175.962	67.8409	83.8803	219.827	79.8116	1.4617	6.8165e-10	9.1859e-08	UP	84.3357	210.995	-1.323	1.3379e-09	1.413e-07	DOWN	88.4379	77.5743	0.18909	0.17182	0.99964	FALSE	80.5798	83.9448	-0.059023	0.20326	0.99975	FALSE	GO:0007005//GO:0022411//GO:0008152//GO:0008150//GO:0061726//GO:0016043//GO:0070925//GO:0009056//GO:1903008//GO:0000045//GO:0007033//GO:0044699//GO:0006914//GO:0000422//GO:0016236//GO:0044712//GO:0006996//GO:0044085//GO:0061025//GO:0044804//GO:0061024//GO:1902589//GO:0009987//GO:0044710//GO:0044763//GO:0071840//GO:0022607	mitochondrion organization//cellular component disassembly//metabolic process//biological_process//mitochondrion disassembly//cellular component organization//organelle assembly//catabolic process//organelle disassembly//autophagosome assembly//vacuole organization//single-organism process//autophagy//mitophagy//macroautophagy//single-organism catabolic process//organelle organization//cellular c…	GO:0036477//GO:0012505//GO:0032839//GO:0005774//GO:0044459//GO:0005773//GO:0071944//GO:0005575//GO:0005829//GO:0015630//GO:0005623//GO:0000421//GO:0019898//GO:0043229//GO:0098590//GO:0098805//GO:0032838//GO:0043231//GO:0043228//GO:0032991//GO:0031256//GO:0016020//GO:0030659//GO:0044430//GO:0044297//GO:0044425//GO:0044444//GO:0005776//GO:0044437//GO:0005874//GO:0005739//GO:0005622//GO:0005886//GO:…	somatodendritic compartment//endomembrane system//dendrite cytoplasm//vacuolar membrane//plasma membrane part//vacuole//cell periphery//cellular_component//cytosol//microtubule cytoskeleton//cell//autophagosome membrane//extrinsic component of membrane//intracellular organelle//plasma membrane region//whole membrane//cell projection cytoplasm//intracellular membrane-bounded organelle//non-membran…	GO:0008134//GO:0003674//GO:0015631//GO:0044877//GO:0031625//GO:0032403//GO:0019899//GO:0005488//GO:0005515//GO:0005102//GO:0050811//GO:0048487//GO:0008017//GO:0044389//GO:0030957//GO:0008092	transcription factor binding//molecular_function//tubulin binding//macromolecular complex binding//ubiquitin protein ligase binding//protein complex binding//enzyme binding//binding//protein binding//receptor binding//GABA receptor binding//beta-tubulin binding//microtubule binding//ubiquitin-like protein ligase binding//Tat protein binding//cytoskeletal protein binding	GABARAPL1, APG8-LIKE, APG8L, ATG8, ATG8B, ATG8L, GEC1; GABA(A) receptor-associated protein like 1; K08341 GABA(A) receptor-associated protein	http://www.genome.jp/dbget-bin/www_bget?hsa:23710
ENSG00000139998	chr14	-	64945814	64972776	3515	113	2097	161	140	3.10128	48.8244	3.7331	3.29967	3.10128	48.8244	3.7331	3.29967	100.826	4.94718	4.3491	2.2542e-20	5.4245e-18	UP	5.48397	96.7752	-4.1413	5.0753e-20	9.4535e-18	DOWN	5.75073	7.0562	-0.29515	0.8256	0.99964	FALSE	7.32957	5.20338	0.49428	0.74417	0.99975	FALSE	GO:0009306//GO:1902580//GO:0010256//GO:0070727//GO:0048278//GO:0006887//GO:0007265//GO:0051649//GO:0008104//GO:0051046//GO:0048518//GO:0016192//GO:0033036//GO:0051641//GO:0006913//GO:0008150//GO:0016043//GO:0007165//GO:0060627//GO:0051050//GO:0006810//GO:0045184//GO:1903530//GO:1903532//GO:0035556//GO:0046903//GO:0044699//GO:0023052//GO:0016482//GO:0051234//GO:0051169//GO:0051716//GO:0044765//GO:…	protein secretion//single-organism cellular localization//endomembrane system organization//cellular macromolecule localization//vesicle docking//exocytosis//Ras protein signal transduction//establishment of localization in cell//protein localization//regulation of secretion//positive regulation of biological process//vesicle-mediated transport//macromolecule localization//cellular localization//…	GO:0065010//GO:0071944//GO:0012505//GO:0005929//GO:0043230//GO:0005575//GO:0043231//GO:0098805//GO:0043229//GO:0005623//GO:0005768//GO:0016020//GO:0005576//GO:1903561//GO:0044444//GO:0043226//GO:0044421//GO:0005886//GO:0005622//GO:0031982//GO:0072372//GO:0043227//GO:0044422//GO:0031988//GO:0044446//GO:0031090//GO:0044424//GO:0044440//GO:0048471//GO:0070062//GO:0044464//GO:0010008//GO:0005737//GO:…	extracellular membrane-bounded organelle//cell periphery//endomembrane system//cilium//extracellular organelle//cellular_component//intracellular membrane-bounded organelle//whole membrane//intracellular organelle//cell//endosome//membrane//extracellular region//extracellular vesicle//cytoplasmic part//organelle//extracellular region part//plasma membrane//intracellular//vesicle//primary cilium//…	GO:0003674//GO:0005525//GO:0016787//GO:0016818//GO:0017076//GO:1901265//GO:0032553//GO:0016462//GO:0001882//GO:0043167//GO:0035639//GO:0036094//GO:0005488//GO:0097159//GO:0005515//GO:1901363//GO:0032561//GO:0032550//GO:0003824//GO:0097367//GO:0032555//GO:0003924//GO:0000166//GO:0017111//GO:0032549//GO:0001883//GO:0019001//GO:0043168//GO:0016817	molecular_function//GTP binding//hydrolase activity//hydrolase activity, acting on acid anhydrides, in phosphorus-containing anhydrides//purine nucleotide binding//nucleoside phosphate binding//ribonucleotide binding//pyrophosphatase activity//nucleoside binding//ion binding//purine ribonucleoside triphosphate binding//small molecule binding//binding//organic cyclic compound binding//protein bind…	RAB15; RAB15, member RAS oncogene family; K07908 Ras-related protein Rab-15	http://www.genome.jp/dbget-bin/www_bget?hsa:376267
ENSG00000140403	chr15	+	78264086	78282196	3245	2700	9575	2861	3120	74.1013	222.934	66.338	73.5354	74.1013	222.934	66.338	73.5354	460.376	118.207	1.9615	6.7709e-33	2.2811e-30	UP	122.214	441.88	-1.8542	4.5215e-33	1.2867e-30	DOWN	128.159	125.39	0.031513	0.41196	0.99964	FALSE	130.248	124.329	0.067102	0.37659	0.99975	FALSE	GO:0051129//GO:0070841//GO:0009628//GO:0044087//GO:0009408//GO:0051128//GO:0016043//GO:0008150//GO:0009987//GO:0050794//GO:0050896//GO:0022607//GO:0009266//GO:0006950//GO:0071840//GO:0044085//GO:0090084//GO:0050789//GO:0090083//GO:0048523//GO:0048519//GO:0006457//GO:0065007//GO:0042026	negative regulation of cellular component organization//inclusion body assembly//response to abiotic stimulus//regulation of cellular component biogenesis//response to heat//regulation of cellular component organization//cellular component organization//biological_process//cellular process//regulation of cellular process//response to stimulus//cellular component assembly//response to temperature …	GO:0044444//GO:0005622//GO:0005575//GO:0005829//GO:0016020//GO:0005623//GO:0005737//GO:0044464//GO:0044424	cytoplasmic part//intracellular//cellular_component//cytosol//membrane//cell//cytoplasm//cell part//intracellular part	GO:0043169//GO:0032553//GO:0001882//GO:0043167//GO:0035639//GO:0036094//GO:0005488//GO:0003674//GO:0031072//GO:0046872//GO:1901265//GO:0032559//GO:0017076//GO:0000166//GO:0032549//GO:0001883//GO:0051082//GO:0043168//GO:0030554//GO:0097159//GO:0005515//GO:0051087//GO:0032550//GO:0097367//GO:0032555//GO:0005524//GO:1901363	cation binding//ribonucleotide binding//nucleoside binding//ion binding//purine ribonucleoside triphosphate binding//small molecule binding//binding//molecular_function//heat shock protein binding//metal ion binding//nucleoside phosphate binding//adenyl ribonucleotide binding//purine nucleotide binding//nucleotide binding//ribonucleoside binding//purine nucleoside binding//unfolded protein bindin…	DNAJA4, MST104, MSTP104, PRO1472; DnaJ (Hsp40) homolog, subfamily A, member 4; K09505 DnaJ homolog subfamily A member 4	http://www.genome.jp/dbget-bin/www_bget?hsa:55466
ENSG00000140450	chr15	+	97960698	97973838	4072	408	1898	271	278	4.99104	19.6971	2.8008	2.92049	4.99104	19.6971	2.8008	2.92049	91.2579	17.8624	2.353	5.868e-10	7.9608e-08	UP	10.8896	87.5915	-3.0078	5.6796e-14	8.1378e-12	DOWN	11.4193	11.8772	-0.056721	0.91954	0.99964	FALSE	12.3374	18.7874	-0.60673	0.11038	0.99975	FALSE	GO:0031398//GO:0044267//GO:0009893//GO:0065007//GO:0019538//GO:0051247//GO:0031325//GO:0032268//GO:0044093//GO:0036211//GO:0050789//GO:0065009//GO:0031396//GO:0032446//GO:0016567//GO:0031401//GO:0044238//GO:0048522//GO:0051351//GO:0032270//GO:0044237//GO:0060255//GO:0044260//GO:0051347//GO:0010604//GO:0019222//GO:0070647//GO:0050794//GO:0009987//GO:0051246//GO:1903320//GO:0031399//GO:0051443//GO:…	positive regulation of protein ubiquitination//cellular protein metabolic process//positive regulation of metabolic process//biological regulation//protein metabolic process//positive regulation of protein metabolic process//positive regulation of cellular metabolic process//regulation of cellular protein metabolic process//positive regulation of molecular function//protein modification process//…	GO:0044424//GO:0044464//GO:0005737//GO:0043231//GO:0043229//GO:0005623//GO:0005768//GO:0016020//GO:0071944//GO:0012505//GO:0005575//GO:0043226//GO:0005622//GO:0005886//GO:0043227//GO:0044444	intracellular part//cell part//cytoplasm//intracellular membrane-bounded organelle//intracellular organelle//cell//endosome//membrane//cell periphery//endomembrane system//cellular_component//organelle//intracellular//plasma membrane//membrane-bounded organelle//cytoplasmic part	--	--	ARRDC4; arrestin domain containing 4	http://www.genome.jp/dbget-bin/www_bget?hsa:91947
ENSG00000140526	chr15	+	89087459	89202360	8735	582	2661	244	301	12.8963	50.0223	4.56788	5.72781	12.8963	50.0223	4.56788	5.72781	127.944	25.4802	2.3281	3.5153e-13	6.0219e-11	UP	11.7905	122.803	-3.3806	2.7656e-21	5.5554e-19	DOWN	12.3641	10.6939	0.20937	0.58726	0.99964	FALSE	11.1082	26.7997	-1.2706	0.0022642	0.10928	FALSE	GO:0051179//GO:0048523//GO:0030336//GO:0048519//GO:0065007//GO:0009611//GO:0051674//GO:0006928//GO:0050789//GO:0006950//GO:0044763//GO:0009987//GO:0050794//GO:0050896//GO:0030334//GO:2000145//GO:0048870//GO:2000146//GO:0008150//GO:0008152//GO:0040012//GO:0016477//GO:0032879//GO:0040013//GO:0044699//GO:0040011//GO:0051271//GO:0051270	localization//negative regulation of cellular process//negative regulation of cell migration//negative regulation of biological process//biological regulation//response to wounding//localization of cell//movement of cell or subcellular component//regulation of biological process//response to stress//single-organism cellular process//cellular process//regulation of cellular process//response to st…	GO:0031224//GO:0016021//GO:0016020//GO:0005575//GO:0044425	intrinsic component of membrane//integral component of membrane//membrane//cellular_component//membrane part	GO:0003824//GO:0016788//GO:0052689//GO:0016787//GO:0003674	catalytic activity//hydrolase activity, acting on ester bonds//carboxylic ester hydrolase activity//hydrolase activity//molecular_function	ABHD2, HS1-2, LABH2, PHPS1-2; abhydrolase domain containing 2; K13697 abhydrolase domain-containing protein 2	http://www.genome.jp/dbget-bin/www_bget?hsa:11057
ENSG00000142871	chr1	+	85580761	85583962	2290	109	1022	435	414	3.87273	30.8047	13.0576	12.632	3.87273	30.8047	13.0576	12.632	49.1389	4.77206	3.3642	8.3125e-09	9.9426e-07	UP	16.2169	47.1647	-1.5402	0.00089571	0.033612	FALSE	17.0057	19.0649	-0.1649	0.92077	0.99964	FALSE	19.8035	5.01919	1.9802	0.0065711	0.24263	FALSE	GO:0010942//GO:0006643//GO:1902742//GO:0009889//GO:0060716//GO:0060255//GO:0009967//GO:0051252//GO:0060429//GO:0001944//GO:0006950//GO:0030513//GO:0051347//GO:0044260//GO:0043062//GO:0001525//GO:0001701//GO:0060411//GO:0048522//GO:0003179//GO:0009792//GO:0023051//GO:0016070//GO:0001501//GO:0006366//GO:0044255//GO:0048583//GO:0008283//GO:2000303//GO:0022610//GO:0001568//GO:0071840//GO:0044237//GO:…	positive regulation of cell death//membrane lipid metabolic process//apoptotic process involved in development//regulation of biosynthetic process//labyrinthine layer blood vessel development//regulation of macromolecule metabolic process//positive regulation of signal transduction//regulation of RNA metabolic process//epithelium development//vasculature development//response to stress//positive …	GO:0005578//GO:0031012//GO:0044421//GO:0005576//GO:0005575	proteinaceous extracellular matrix//extracellular matrix//extracellular region part//extracellular region//cellular_component	GO:0008201//GO:0005539//GO:0043168//GO:0050840//GO:0097367//GO:0050839//GO:0005102//GO:0005515//GO:0005488//GO:0005178//GO:0032403//GO:0043167//GO:1901681//GO:0044877//GO:0005520//GO:0003674//GO:0019838	heparin binding//glycosaminoglycan binding//anion binding//extracellular matrix binding//carbohydrate derivative binding//cell adhesion molecule binding//receptor binding//protein binding//binding//integrin binding//protein complex binding//ion binding//sulfur compound binding//macromolecular complex binding//insulin-like growth factor binding//molecular_function//growth factor binding	CYR61, CCN1, GIG1, IGFBP10; cysteine-rich, angiogenic inducer, 61; K06829 cysteine rich protein 61	http://www.genome.jp/dbget-bin/www_bget?hsa:3491
ENSG00000143153	chr1	+	169105697	169132722	2608	3750	7037	5404	4652	107.602	171.298	131.005	114.633	107.602	171.298	131.005	114.633	338.347	164.176	1.0433	3.9973e-07	3.8661e-05	UP	182.225	324.753	-0.83363	9.0352e-06	0.0005576	FALSE	191.088	236.843	-0.30969	0.16834	0.99964	FALSE	246.019	172.679	0.51068	0.045385	0.89003	FALSE	GO:0006793//GO:0006914//GO:0098771//GO:0044699//GO:1901564//GO:0072521//GO:0040011//GO:0023052//GO:0032781//GO:0051234//GO:0009205//GO:0008016//GO:1901657//GO:0043900//GO:0033554//GO:0016236//GO:0043170//GO:0034762//GO:0051716//GO:0044765//GO:0071704//GO:0006725//GO:0032879//GO:0046907//GO:0000422//GO:0009119//GO:0006942//GO:1990573//GO:0034641//GO:0007155//GO:0007154//GO:0002697//GO:0042278//GO:…	phosphorus metabolic process//autophagy//inorganic ion homeostasis//single-organism process//organonitrogen compound metabolic process//purine-containing compound metabolic process//locomotion//signaling//positive regulation of ATPase activity//establishment of localization//purine ribonucleoside triphosphate metabolic process//regulation of heart contraction//glycosyl compound metabolic process/…	GO:0016323//GO:0043226//GO:0044421//GO:0005886//GO:0005622//GO:0031982//GO:0043227//GO:1990351//GO:0031988//GO:0098589//GO:0016324//GO:1903561//GO:1902494//GO:0044425//GO:0032991//GO:0014704//GO:0098590//GO:0098805//GO:0005890//GO:0005623//GO:0031226//GO:0016020//GO:0005576//GO:0065010//GO:0071944//GO:0044459//GO:0005887//GO:0043230//GO:0045177//GO:0044291//GO:0005575//GO:0043209//GO:1902495//GO:…	basolateral plasma membrane//organelle//extracellular region part//plasma membrane//intracellular//vesicle//membrane-bounded organelle//transporter complex//membrane-bounded vesicle//membrane region//apical plasma membrane//extracellular vesicle//catalytic complex//membrane part//macromolecular complex//intercalated disc//plasma membrane region//whole membrane//sodium:potassium-exchanging ATPase …	GO:0019899//GO:0005391//GO:0042625//GO:0030234//GO:0022804//GO:0005488//GO:0023023//GO:0032403//GO:0043169//GO:0032553//GO:0042623//GO:0016462//GO:0001882//GO:0035639//GO:0043167//GO:0036094//GO:0016818//GO:0032559//GO:0017076//GO:0015077//GO:0001671//GO:0046872//GO:0044877//GO:1901265//GO:0015405//GO:0060590//GO:0003823//GO:0015075//GO:0098772//GO:0003674//GO:0016887//GO:0015399//GO:0043492//GO:…	enzyme binding//sodium:potassium-exchanging ATPase activity//ATPase activity, coupled to transmembrane movement of ions//enzyme regulator activity//active transmembrane transporter activity//binding//MHC protein complex binding//protein complex binding//cation binding//ribonucleotide binding//ATPase activity, coupled//pyrophosphatase activity//nucleoside binding//purine ribonucleoside triphosphat…	ATP1B1, ATP1B; ATPase, Na+/K+ transporting, beta 1 polypeptide; K01540 sodium/potassium-transporting ATPase subunit beta	http://www.genome.jp/dbget-bin/www_bget?hsa:481
ENSG00000143179	chr1	+	165827531	165911618	4669	229	921	159	159	8.66141	29.5521	5.0808	5.16452	8.66141	29.5521	5.0808	5.16452	44.2827	10.0257	2.143	6.33e-05	0.0040886	UP	6.22823	42.5036	-2.7707	6.2e-07	4.59e-05	DOWN	6.53118	6.96854	-0.093513	0.97604	0.99964	FALSE	7.23852	10.5449	-0.54278	0.26417	0.99975	FALSE	GO:0006725//GO:0071704//GO:0009119//GO:0043097//GO:0009142//GO:0034641//GO:0072528//GO:0044699//GO:0006793//GO:0044271//GO:1901564//GO:0046132//GO:0043173//GO:0042455//GO:0044711//GO:1901657//GO:0044206//GO:0009156//GO:0009117//GO:0009116//GO:0009123//GO:0009218//GO:0009260//GO:0046390//GO:0016310//GO:1901566//GO:0006238//GO:0009129//GO:0006241//GO:0032262//GO:0010138//GO:0006807//GO:1901135//GO:…	cellular aromatic compound metabolic process//organic substance metabolic process//ribonucleoside metabolic process//pyrimidine nucleoside salvage//nucleoside triphosphate biosynthetic process//cellular nitrogen compound metabolic process//pyrimidine-containing compound biosynthetic process//single-organism process//phosphorus metabolic process//cellular nitrogen compound biosynthetic process//or…	GO:0005622//GO:0044444//GO:0005623//GO:0005575//GO:0005829//GO:0005737//GO:0044464//GO:0044424	intracellular//cytoplasmic part//cell//cellular_component//cytosol//cytoplasm//cell part//intracellular part	GO:0005488//GO:0016740//GO:0032553//GO:0001882//GO:0035639//GO:0043167//GO:0036094//GO:1901265//GO:0004849//GO:0032559//GO:0017076//GO:0003674//GO:0043168//GO:0030554//GO:0032549//GO:0000166//GO:0001883//GO:0019206//GO:0003824//GO:0032550//GO:0097367//GO:0032555//GO:0019205//GO:0016301//GO:0005524//GO:0016772//GO:1901363//GO:0097159//GO:0005515	binding//transferase activity//ribonucleotide binding//nucleoside binding//purine ribonucleoside triphosphate binding//ion binding//small molecule binding//nucleoside phosphate binding//uridine kinase activity//adenyl ribonucleotide binding//purine nucleotide binding//molecular_function//anion binding//adenyl nucleotide binding//ribonucleoside binding//nucleotide binding//purine nucleoside bindin…	UCK2, TSA903, UK, UMPK; uridine-cytidine kinase 2 (EC:2.7.1.48); K00876 uridine kinase [EC:2.7.1.48]	http://www.genome.jp/dbget-bin/www_bget?hsa:7371
ENSG00000143333	chr1	-	182598623	182604408	2427	23	873	10	11	0.47206	15.2005	0.173401	0.193884	0.47206	15.2005	0.173401	0.193884	41.9748	1.00695	5.3815	3.2598e-10	4.5133e-08	UP	0	40.2884	-6.5469	2.8296e-10	3.1169e-08	DOWN	0	0	0.04399	0.95798	0.99964	FALSE	0	1.05909	-1.2181	0.55451	0.99975	FALSE	GO:0032501//GO:0009966//GO:0023021//GO:0048585//GO:0048518//GO:0008152//GO:0043085//GO:0010648//GO:0008150//GO:0044707//GO:0050953//GO:0050790//GO:0007165//GO:0043087//GO:0023052//GO:0044699//GO:0007154//GO:0043547//GO:0051716//GO:0050789//GO:0051336//GO:0010646//GO:0044093//GO:0065009//GO:0023057//GO:0051345//GO:0007186//GO:0007601//GO:0065007//GO:0048519//GO:0009893//GO:0048523//GO:0044700//GO:…	multicellular organismal process//regulation of signal transduction//termination of signal transduction//negative regulation of response to stimulus//positive regulation of biological process//metabolic process//positive regulation of catalytic activity//negative regulation of cell communication//biological_process//single-multicellular organism process//sensory perception of light stimulus//regu…	GO:0071944//GO:0005575//GO:0005623//GO:0098805//GO:0016020//GO:0044425//GO:0005622//GO:0005886//GO:0098589//GO:0098857//GO:0044424//GO:0045121//GO:0044464//GO:0005737	cell periphery//cellular_component//cell//whole membrane//membrane//membrane part//intracellular//plasma membrane//membrane region//membrane microdomain//intracellular part//membrane raft//cell part//cytoplasm	GO:0003674//GO:0098772//GO:0030695//GO:0005096//GO:0005516//GO:0005488//GO:0030234//GO:0005515//GO:0008047//GO:0060589	molecular_function//molecular function regulator//GTPase regulator activity//GTPase activator activity//calmodulin binding//binding//enzyme regulator activity//protein binding//enzyme activator activity//nucleoside-triphosphatase regulator activity	RGS16, A28-RGS14, A28-RGS14P, RGS-R; regulator of G-protein signaling 16; K16449 regulator of G-protein signaling	http://www.genome.jp/dbget-bin/www_bget?hsa:6004
ENSG00000144655	chr3	-	39141855	39154562	3148	157	1304	234	232	2.72399	19.1937	3.43007	3.45679	2.72399	19.1937	3.43007	3.45679	62.6977	6.87352	3.1893	2.6723e-10	3.7513e-08	UP	9.08773	60.1788	-2.7273	4.2735e-09	4.2504e-07	DOWN	9.52977	10.2556	-0.1059	0.98623	0.99964	FALSE	10.6529	7.22947	0.55929	0.6287	0.99975	FALSE	GO:0060325//GO:0010171//GO:0048705//GO:0080090//GO:0009653//GO:0019219//GO:0006355//GO:0045944//GO:0044271//GO:0006357//GO:0044699//GO:0097659//GO:0023052//GO:0034645//GO:0006351//GO:0045935//GO:0009791//GO:0051716//GO:0043170//GO:0010556//GO:0071704//GO:0006725//GO:0012501//GO:0007275//GO:0009891//GO:0007154//GO:0031323//GO:0060324//GO:0034641//GO:0051173//GO:1901360//GO:1903506//GO:0010557//GO:…	face morphogenesis//body morphogenesis//skeletal system morphogenesis//regulation of primary metabolic process//anatomical structure morphogenesis//regulation of nucleobase-containing compound metabolic process//regulation of transcription, DNA-templated//positive regulation of transcription from RNA polymerase II promoter//cellular nitrogen compound biosynthetic process//regulation of transcript…	GO:0043226//GO:0005622//GO:0043227//GO:0005634//GO:0005575//GO:0043231//GO:0043229//GO:0005623//GO:0044464//GO:0044424	organelle//intracellular//membrane-bounded organelle//nucleus//cellular_component//intracellular membrane-bounded organelle//intracellular organelle//cell//cell part//intracellular part	GO:0003700//GO:0005488//GO:0003674//GO:0003676//GO:0001228//GO:0043565//GO:0001071//GO:0003677//GO:0000981//GO:0097159//GO:0005515//GO:1901363	transcription factor activity, sequence-specific DNA binding//binding//molecular_function//nucleic acid binding//transcriptional activator activity, RNA polymerase II transcription regulatory region sequence-specific binding//sequence-specific DNA binding//nucleic acid binding transcription factor activity//DNA binding//RNA polymerase II transcription factor activity, sequence-specific DNA bindin…	CSRNP1, AXUD1, CSRNP-1, FAM130B, TAIP-3, URAX1; cysteine-serine-rich nuclear protein 1; K17494 cysteine/serine-rich nuclear protein	http://www.genome.jp/dbget-bin/www_bget?hsa:64651
ENSG00000146278	chr6	+	89080751	89085160	2065	1936	3875	2026	2002	68.4437	116.219	60.5131	60.7815	68.4437	116.219	60.5131	60.7815	186.314	84.7588	1.1363	2.502e-05	0.0017684	UP	78.4208	178.829	-1.1893	5.8021e-07	4.3229e-05	DOWN	82.2354	88.7941	-0.11071	0.97691	0.99964	FALSE	92.2342	89.1482	0.049097	0.40623	0.99975	FALSE	GO:0032774//GO:0046483//GO:0010468//GO:0065007//GO:2001141//GO:0018130//GO:0050789//GO:0009059//GO:1901362//GO:0044238//GO:0016070//GO:0044237//GO:0009889//GO:0060255//GO:0051252//GO:0044260//GO:0019222//GO:0031326//GO:0044249//GO:1901576//GO:0050794//GO:0009987//GO:0006139//GO:0019438//GO:0008150//GO:0051171//GO:0090304//GO:0006807//GO:0009058//GO:1901360//GO:1903506//GO:0034654//GO:0010467//GO:…	RNA biosynthetic process//heterocycle metabolic process//regulation of gene expression//biological regulation//regulation of RNA biosynthetic process//heterocycle biosynthetic process//regulation of biological process//macromolecule biosynthetic process//organic cyclic compound biosynthetic process//primary metabolic process//RNA metabolic process//cellular metabolic process//regulation of biosyn…	GO:0044424//GO:0044464//GO:0043231//GO:0005623//GO:0043229//GO:0005634//GO:0005575//GO:0043226//GO:0005622//GO:0043227	intracellular part//cell part//intracellular membrane-bounded organelle//cell//intracellular organelle//nucleus//cellular_component//organelle//intracellular//membrane-bounded organelle	GO:0005515//GO:0003674//GO:0005488	protein binding//molecular_function//binding	PNRC1, B4-2, PNAS-145, PROL2, PRR2; proline-rich nuclear receptor coactivator 1; K18774 proline-rich nuclear receptor coactivator 1	http://www.genome.jp/dbget-bin/www_bget?hsa:10957
ENSG00000146426	chr6	+	154832697	155257723	6981	110	755	68	97	2.4407	14.2117	1.27472	1.84831	2.4407	14.2117	1.27472	1.84831	36.3012	4.81584	2.9142	5.3968e-06	0.00043001	UP	3.79961	34.8428	-3.1969	9.484e-07	6.8182e-05	DOWN	3.98443	2.98026	0.41894	0.62562	0.99964	FALSE	3.09572	5.06524	-0.71035	0.35997	0.99975	FALSE	GO:0010941//GO:0051345//GO:0009893//GO:0044700//GO:0065007//GO:0007166//GO:0051056//GO:0007169//GO:0050789//GO:0051336//GO:0044281//GO:0010646//GO:0044093//GO:0065009//GO:0044238//GO:0097190//GO:0048522//GO:0035023//GO:0023051//GO:0044255//GO:0044237//GO:0048583//GO:0010942//GO:0019222//GO:0046578//GO:0050896//GO:0070887//GO:0016265//GO:0044763//GO:0044710//GO:0008219//GO:0009987//GO:0007264//GO:…	regulation of cell death//positive regulation of hydrolase activity//positive regulation of metabolic process//single organism signaling//biological regulation//cell surface receptor signaling pathway//regulation of small GTPase mediated signal transduction//transmembrane receptor protein tyrosine kinase signaling pathway//regulation of biological process//regulation of hydrolase activity//small …	GO:0043005//GO:0044424//GO:0031252//GO:0030027//GO:0044463//GO:0070062//GO:0044464//GO:0097458//GO:0005737//GO:0042995//GO:0030175//GO:0005623//GO:0030427//GO:0005576//GO:0016020//GO:0065010//GO:0043230//GO:0005575//GO:0005829//GO:0043226//GO:0005622//GO:0044421//GO:0031982//GO:0030426//GO:0031988//GO:0098858//GO:0043227//GO:1903561//GO:0044444	neuron projection//intracellular part//cell leading edge//lamellipodium//cell projection part//extracellular exosome//cell part//neuron part//cytoplasm//cell projection//filopodium//cell//site of polarized growth//extracellular region//membrane//extracellular membrane-bounded organelle//extracellular organelle//cellular_component//cytosol//organelle//intracellular//extracellular region part//vesi…	GO:0005085//GO:0005515//GO:0005088//GO:0008047//GO:0005057//GO:0060589//GO:0004871//GO:0060089//GO:0030695//GO:0098772//GO:0003674//GO:0005089//GO:0030234//GO:0005488//GO:0005096	guanyl-nucleotide exchange factor activity//protein binding//Ras guanyl-nucleotide exchange factor activity//enzyme activator activity//receptor signaling protein activity//nucleoside-triphosphatase regulator activity//signal transducer activity//molecular transducer activity//GTPase regulator activity//molecular function regulator//molecular_function//Rho guanyl-nucleotide exchange factor activi…	TIAM2, STEF, TIAM-2; T-cell lymphoma invasion and metastasis 2; K16847 T-lymphoma invasion and metastasis-inducing protein 2	http://www.genome.jp/dbget-bin/www_bget?hsa:26230
ENSG00000146592	chr7	+	28299321	28825894	8532	190	1306	190	344	6.07081	35.4007	5.12895	9.4391	6.07081	35.4007	5.12895	9.4391	62.7939	8.31827	2.9163	2.1586e-09	2.7443e-07	UP	13.4749	60.2711	-2.1612	5.7468e-07	4.2973e-05	DOWN	14.1304	8.32719	0.7629	0.15528	0.99964	FALSE	8.64981	8.74904	-0.016458	0.72472	0.99975	FALSE	GO:0010467//GO:2000112//GO:0048518//GO:0008152//GO:1901360//GO:1903506//GO:0010557//GO:0034654//GO:0010628//GO:0090304//GO:0006807//GO:0051171//GO:0009058//GO:0019438//GO:0006139//GO:1903508//GO:0008150//GO:0080090//GO:0019219//GO:0006355//GO:0043170//GO:0010556//GO:0071704//GO:0006725//GO:0009891//GO:0031323//GO:0034641//GO:0051173//GO:0044271//GO:0097659//GO:0034645//GO:0006351//GO:0045935//GO:…	gene expression//regulation of cellular macromolecule biosynthetic process//positive regulation of biological process//metabolic process//organic cyclic compound metabolic process//regulation of nucleic acid-templated transcription//positive regulation of macromolecule biosynthetic process//nucleobase-containing compound biosynthetic process//positive regulation of gene expression//nucleic acid m…	GO:0043230//GO:0005575//GO:0065010//GO:0005634//GO:0005576//GO:0043231//GO:0043229//GO:0005623//GO:1903561//GO:0043227//GO:0031988//GO:0043226//GO:0031982//GO:0044421//GO:0005622//GO:0044424//GO:0070062//GO:0044464	extracellular organelle//cellular_component//extracellular membrane-bounded organelle//nucleus//extracellular region//intracellular membrane-bounded organelle//intracellular organelle//cell//extracellular vesicle//membrane-bounded organelle//membrane-bounded vesicle//organelle//vesicle//extracellular region part//intracellular//intracellular part//extracellular exosome//cell part	GO:0003674//GO:0003676//GO:0046872//GO:0003700//GO:0043169//GO:0043167//GO:0005488//GO:0097159//GO:0005515//GO:1901363//GO:0001071//GO:0043565//GO:0003677	molecular_function//nucleic acid binding//metal ion binding//transcription factor activity, sequence-specific DNA binding//cation binding//ion binding//binding//organic cyclic compound binding//protein binding//heterocyclic compound binding//nucleic acid binding transcription factor activity//sequence-specific DNA binding//DNA binding	CREB5, CRE-BPA; cAMP responsive element binding protein 5; K09047 cyclic AMP-responsive element-binding protein 5	http://www.genome.jp/dbget-bin/www_bget?hsa:9586
ENSG00000148175	chr9	-	121338988	121370304	3010	1217	3271	1303	1252	35.41	80.7405	32.0303	31.2838	35.41	80.7405	32.0303	31.2838	157.273	53.2807	1.5616	2.146e-08	2.41e-06	UP	49.0424	150.955	-1.622	4.6285e-10	5.0176e-08	DOWN	51.4279	57.107	-0.15112	0.90225	0.99964	FALSE	59.3195	56.0399	0.08205	0.58959	0.99975	FALSE	GO:1904062//GO:0006812//GO:0044788//GO:0098779//GO:0044764//GO:0051179//GO:0044802//GO:0065007//GO:0043269//GO:0070271//GO:0019058//GO:1902578//GO:0090150//GO:0002028//GO:0072657//GO:0030001//GO:0065003//GO:0098542//GO:0002376//GO:0098660//GO:0051817//GO:0051704//GO:0070201//GO:0044827//GO:0032101//GO:0044085//GO:0065009//GO:0035821//GO:0051222//GO:0051851//GO:0006996//GO:0090314//GO:0050789//GO:…	regulation of cation transmembrane transport//cation transport//modulation by host of viral process//mitophagy in response to mitochondrial depolarization//multi-organism cellular process//localization//single-organism membrane organization//biological regulation//regulation of ion transport//protein complex biogenesis//viral life cycle//single-organism localization//establishment of protein loca…	GO:0045121//GO:0005783//GO:0044424//GO:0098857//GO:0005737//GO:0043232//GO:0070062//GO:0044464//GO:0016023//GO:0048471//GO:0031224//GO:0016021//GO:0031410//GO:0031226//GO:0072562//GO:0005576//GO:0042470//GO:0016020//GO:0098805//GO:0043231//GO:0043228//GO:0005623//GO:0043229//GO:0043230//GO:0005575//GO:0044459//GO:0065010//GO:0071944//GO:0005887//GO:0012505//GO:0031988//GO:0043227//GO:0005856//GO:…	membrane raft//endoplasmic reticulum//intracellular part//membrane microdomain//cytoplasm//intracellular non-membrane-bounded organelle//extracellular exosome//cell part//cytoplasmic membrane-bounded vesicle//perinuclear region of cytoplasm//intrinsic component of membrane//integral component of membrane//cytoplasmic vesicle//intrinsic component of plasma membrane//blood microparticle//extracellu…	GO:0005515//GO:0046983//GO:0003674//GO:0005488//GO:0019899//GO:0042803//GO:0070063//GO:0042802	protein binding//protein dimerization activity//molecular_function//binding//enzyme binding//protein homodimerization activity//RNA polymerase binding//identical protein binding	STOM, BND7, EPB7, EPB72; stomatin; K17286 erythrocyte band 7 integral membrane protein	http://www.genome.jp/dbget-bin/www_bget?hsa:2040
ENSG00000148677	chr10	-	90912096	90921276	1979	1271	95372	1170	1159	31.9918	2036.53	24.8806	25.0528	31.9918	2036.53	24.8806	25.0528	4585.59	55.6448	6.3647	0	0	UP	45.3995	4401.36	-6.5991	0	0	DOWN	47.6078	51.278	-0.10714	0.97264	0.99964	FALSE	53.2646	58.5265	-0.13591	0.1834	0.99975	FALSE	GO:0070482//GO:1901576//GO:0071702//GO:0008219//GO:0044249//GO:0044710//GO:0023056//GO:0016265//GO:0044763//GO:0051707//GO:0045214//GO:0071363//GO:0030239//GO:2000278//GO:0045597//GO:0048869//GO:0034612//GO:0050794//GO:0009987//GO:0072331//GO:0055008//GO:0051094//GO:0010604//GO:0019222//GO:1902589//GO:0072359//GO:0051130//GO:0051049//GO:0071345//GO:0031326//GO:1902680//GO:0032502//GO:0045934//GO:…	response to oxygen levels//organic substance biosynthetic process//organic substance transport//cell death//cellular biosynthetic process//single-organism metabolic process//positive regulation of signaling//death//single-organism cellular process//response to other organism//sarcomere organization//cellular response to growth factor stimulus//myofibril assembly//regulation of DNA biosynthetic pr…	GO:0005737//GO:0044428//GO:0005667//GO:0043232//GO:0043234//GO:0044464//GO:0044449//GO:0030016//GO:0044424//GO:0044444//GO:0005730//GO:0070013//GO:0044422//GO:0043227//GO:0044446//GO:0043226//GO:0031981//GO:0043292//GO:0005622//GO:0030017//GO:0005829//GO:0005575//GO:0031674//GO:0031974//GO:0005634//GO:0005654//GO:0043231//GO:0043228//GO:0032991//GO:0043233//GO:0043229//GO:0005623	cytoplasm//nuclear part//transcription factor complex//intracellular non-membrane-bounded organelle//protein complex//cell part//contractile fiber part//myofibril//intracellular part//cytoplasmic part//nucleolus//intracellular organelle lumen//organelle part//membrane-bounded organelle//intracellular organelle part//organelle//nuclear lumen//contractile fiber//intracellular//sarcomere//cytosol//c…	GO:0001190//GO:0098811//GO:0003712//GO:0000989//GO:0003677//GO:0001104//GO:0008092//GO:0001105//GO:0001191//GO:0070412//GO:0097159//GO:0005515//GO:0001076//GO:0042826//GO:0002039//GO:1901363//GO:0046332//GO:0001085//GO:0031432//GO:0005488//GO:0003713//GO:0019899//GO:0000988//GO:0003714//GO:0003674//GO:0008134//GO:0003676	transcriptional activator activity, RNA polymerase II transcription factor binding//transcriptional repressor activity, RNA polymerase II activating transcription factor binding//transcription cofactor activity//transcription factor activity, transcription factor binding//DNA binding//RNA polymerase II transcription cofactor activity//cytoskeletal protein binding//RNA polymerase II transcription …	ANKRD1, ALRP, C-193, CARP, CVARP, MCARP, bA320F15.2; ankyrin repeat domain 1 (cardiac muscle)	http://www.genome.jp/dbget-bin/www_bget?hsa:27063
ENSG00000148840	chr10	+	102132994	102150331	5330	247	1216	204	271	5.23117	21.848	3.65018	4.9289	5.23117	21.848	3.65018	4.9289	58.4666	10.8137	2.4347	3.5864e-07	3.5364e-05	UP	10.6154	56.1176	-2.4023	1.8708e-07	1.5271e-05	DOWN	11.1318	8.94077	0.31621	0.50218	0.99964	FALSE	9.28716	11.3738	-0.2924	0.41391	0.99975	FALSE	GO:0060255//GO:0009889//GO:0044260//GO:0051252//GO:0016070//GO:0048522//GO:0044237//GO:0071840//GO:0006366//GO:1901576//GO:0044249//GO:0009987//GO:0050794//GO:0010604//GO:0019222//GO:0031326//GO:1902680//GO:0009893//GO:0065007//GO:0051254//GO:0032774//GO:0031328//GO:0010468//GO:0046483//GO:0065009//GO:1901362//GO:0045893//GO:0051091//GO:0044238//GO:2001141//GO:0006996//GO:0031325//GO:0009059//GO:…	regulation of macromolecule metabolic process//regulation of biosynthetic process//cellular macromolecule metabolic process//regulation of RNA metabolic process//RNA metabolic process//positive regulation of cellular process//cellular metabolic process//cellular component organization or biogenesis//transcription from RNA polymerase II promoter//organic substance biosynthetic process//cellular bi…	GO:0044428//GO:0044464//GO:0044424//GO:0043227//GO:0044422//GO:0044446//GO:0031981//GO:0043226//GO:0005622//GO:0070013//GO:0005654//GO:0043231//GO:0043233//GO:0043229//GO:0005623//GO:0005575//GO:0031974//GO:0005634	nuclear part//cell part//intracellular part//membrane-bounded organelle//organelle part//intracellular organelle part//nuclear lumen//organelle//intracellular//intracellular organelle lumen//nucleoplasm//intracellular membrane-bounded organelle//organelle lumen//intracellular organelle//cell//cellular_component//membrane-enclosed lumen//nucleus	GO:0000989//GO:0044822//GO:0001104//GO:0000166//GO:0003712//GO:0001076//GO:1901363//GO:0030374//GO:0097159//GO:0005515//GO:0005488//GO:0003713//GO:0036094//GO:1901265//GO:0003723//GO:0000988//GO:0003674//GO:0003676//GO:0008134	transcription factor activity, transcription factor binding//poly(A) RNA binding//RNA polymerase II transcription cofactor activity//nucleotide binding//transcription cofactor activity//transcription factor activity, RNA polymerase II transcription factor binding//heterocyclic compound binding//ligand-dependent nuclear receptor transcription coactivator activity//organic cyclic compound binding//…	PPRC1, PRC; peroxisome proliferator-activated receptor gamma, coactivator-related 1; K17963 peroxisome proliferator-activated receptor gamma coactivator-related protein 1	http://www.genome.jp/dbget-bin/www_bget?hsa:23082
ENSG00000150347	chr10	+	61901300	62096944	7891	185	1454	813	1083	1.67065	11.1392	6.20279	8.3989	1.67065	11.1392	6.20279	8.3989	69.9099	8.09937	3.1096	4.9793e-11	7.3469e-09	UP	42.4225	67.1012	-0.66151	0.14393	0.99921	FALSE	44.486	35.6316	0.32019	0.17608	0.99964	FALSE	37.0121	8.51881	2.1193	9.0505e-05	0.0069726	FALSE	GO:0046483//GO:0010468//GO:0044767//GO:0031328//GO:0032774//GO:0046661//GO:0048856//GO:0065007//GO:0046660//GO:0000003//GO:0051254//GO:0060322//GO:0007166//GO:0048519//GO:0009893//GO:0008585//GO:0048523//GO:0009888//GO:0044700//GO:0051179//GO:0050789//GO:0006928//GO:0018130//GO:0010629//GO:0060323//GO:0043933//GO:0008584//GO:0009059//GO:0044093//GO:0006996//GO:0031325//GO:0007169//GO:0048513//GO:…	heterocycle metabolic process//regulation of gene expression//single-organism developmental process//positive regulation of cellular biosynthetic process//RNA biosynthetic process//male sex differentiation//anatomical structure development//biological regulation//female sex differentiation//reproduction//positive regulation of RNA metabolic process//head development//cell surface receptor signali…	GO:0044424//GO:0044464//GO:0044428//GO:0005623//GO:0043229//GO:0043233//GO:0043231//GO:0005654//GO:0005634//GO:0031974//GO:0005575//GO:0005622//GO:0031981//GO:0043226//GO:0044446//GO:0043227//GO:0044422//GO:0070013	intracellular part//cell part//nuclear part//cell//intracellular organelle//organelle lumen//intracellular membrane-bounded organelle//nucleoplasm//nucleus//membrane-enclosed lumen//cellular_component//intracellular//nuclear lumen//organelle//intracellular organelle part//membrane-bounded organelle//organelle part//intracellular organelle lumen	GO:1901363//GO:1990837//GO:0001227//GO:0001067//GO:0005515//GO:0097159//GO:0000975//GO:0000977//GO:0003690//GO:0000981//GO:0003677//GO:0044212//GO:0000989//GO:0043565//GO:0003712//GO:0001071//GO:0003676//GO:0003674//GO:0000988//GO:0000976//GO:0001012//GO:0003713//GO:0005488//GO:0003700	heterocyclic compound binding//sequence-specific double-stranded DNA binding//transcriptional repressor activity, RNA polymerase II transcription regulatory region sequence-specific binding//regulatory region nucleic acid binding//protein binding//organic cyclic compound binding//regulatory region DNA binding//RNA polymerase II regulatory region sequence-specific DNA binding//double-stranded DNA …	ARID5B, DESRT, MRF-2, MRF2; AT rich interactive domain 5B (MRF1-like)	http://www.genome.jp/dbget-bin/www_bget?hsa:84159
ENSG00000150991	chr12	-	124911604	124917368	3745	13379	25611	29340	27723	659.191	1070.51	1221.32	1173.03	659.191	1070.51	1221.32	1173.03	1231.4	585.737	1.072	1.0418e-23	2.8458e-21	UP	1085.94	1181.93	-0.1222	0.029104	0.51854	FALSE	1138.77	1285.89	-0.1753	0.32049	0.99964	FALSE	1335.71	616.071	1.1164	1.4978e-39	9.0281e-37	UP	GO:0045087//GO:0044773//GO:0019219//GO:0030178//GO:0051403//GO:0002220//GO:0044257//GO:0072401//GO:0034220//GO:0043412//GO:0048002//GO:0080090//GO:0090092//GO:0071310//GO:0000122//GO:0051090//GO:0051174//GO:0007219//GO:0055085//GO:0045089//GO:0010558//GO:0033692//GO:0035556//GO:0060070//GO:0097300//GO:0050851//GO:0044265//GO:0006355//GO:0045862//GO:0045944//GO:0006091//GO:2000060//GO:1901988//GO:…	innate immune response//mitotic DNA damage checkpoint//regulation of nucleobase-containing compound metabolic process//negative regulation of Wnt signaling pathway//stress-activated MAPK cascade//innate immune response activating cell surface receptor signaling pathway//cellular protein catabolic process//signal transduction involved in DNA integrity checkpoint//ion transmembrane transport//macro…	GO:0044444//GO:0005615//GO:1903561//GO:0070013//GO:0031988//GO:0044422//GO:0043227//GO:0044446//GO:0043226//GO:0031981//GO:0031982//GO:0005886//GO:0044421//GO:0005622//GO:0043230//GO:0005829//GO:0030666//GO:0005575//GO:0031974//GO:0071944//GO:0065010//GO:0005634//GO:0012505//GO:0030659//GO:0005768//GO:0005654//GO:0005576//GO:0016020//GO:0098805//GO:0043233//GO:0043231//GO:0005623//GO:0043229//GO:…	cytoplasmic part//extracellular space//extracellular vesicle//intracellular organelle lumen//membrane-bounded vesicle//organelle part//membrane-bounded organelle//intracellular organelle part//organelle//nuclear lumen//vesicle//plasma membrane//extracellular region part//intracellular//extracellular organelle//cytosol//endocytic vesicle membrane//cellular_component//membrane-enclosed lumen//cell …	GO:0005488//GO:0019899//GO:0003674//GO:0003676//GO:0002020//GO:0003723//GO:0044822//GO:0005515//GO:0097159//GO:1901363	binding//enzyme binding//molecular_function//nucleic acid binding//protease binding//RNA binding//poly(A) RNA binding//protein binding//organic cyclic compound binding//heterocyclic compound binding	UBC, HMG20; ubiquitin C; K08770 ubiquitin C	http://www.genome.jp/dbget-bin/www_bget?hsa:7316
ENSG00000151929	chr10	+	119651370	119677819	2571	5635	10400	5186	5001	150.992	236.412	117.402	115.079	150.992	236.412	117.402	115.079	500.043	246.702	1.0193	2.4124e-09	3.0478e-07	UP	195.895	479.953	-1.2928	4.1407e-19	7.3137e-17	DOWN	205.424	227.288	-0.14592	0.83538	0.99964	FALSE	236.094	259.478	-0.13625	0.0050492	0.19976	FALSE	GO:0032501//GO:0009408//GO:0097192//GO:0009628//GO:0009605//GO:0042981//GO:0008150//GO:0010662//GO:0080135//GO:0044707//GO:0010657//GO:0097191//GO:0048731//GO:0038034//GO:0006915//GO:0007165//GO:0080134//GO:0065008//GO:0010660//GO:0007399//GO:0043069//GO:0033554//GO:0044699//GO:0009612//GO:0043067//GO:0023052//GO:0007275//GO:0012501//GO:0007154//GO:0051716//GO:0050789//GO:0071214//GO:0008625//GO:…	multicellular organismal process//response to heat//extrinsic apoptotic signaling pathway in absence of ligand//response to abiotic stimulus//response to external stimulus//regulation of apoptotic process//biological_process//regulation of striated muscle cell apoptotic process//regulation of cellular response to stress//single-multicellular organism process//muscle cell apoptotic process//extrin…	GO:0071944//GO:0031674//GO:0005575//GO:0005829//GO:0030017//GO:0043229//GO:0005623//GO:0030018//GO:0043228//GO:0016020//GO:0044444//GO:0005622//GO:0005886//GO:0043292//GO:0043226//GO:0044422//GO:0044449//GO:0044424//GO:0043005//GO:0030016//GO:0044464//GO:0043232//GO:0042995//GO:0097458//GO:0005737	cell periphery//I band//cellular_component//cytosol//sarcomere//intracellular organelle//cell//Z disc//non-membrane-bounded organelle//membrane//cytoplasmic part//intracellular//plasma membrane//contractile fiber//organelle//organelle part//contractile fiber part//intracellular part//neuron projection//myofibril//cell part//intracellular non-membrane-bounded organelle//cell projection//neuron par…	GO:0003674//GO:0044877//GO:0032403//GO:0005488//GO:0051087//GO:0005515	molecular_function//macromolecular complex binding//protein complex binding//binding//chaperone binding//protein binding	BAG3, BAG-3, BIS, CAIR-1, MFM6; BCL2-associated athanogene 3; K09557 BCL2-associated athanogene 3	http://www.genome.jp/dbget-bin/www_bget?hsa:9531
ENSG00000152137	chr12	+	119178642	119221131	2152	10824	30619	9830	9463	504.37	1210.4	386.987	378.678	504.37	1210.4	386.987	378.678	1472.19	473.879	1.6354	3.2622e-72	1.7822e-69	UP	370.677	1413.05	-1.9306	9.1986e-109	7.8529e-106	DOWN	388.708	430.822	-0.14841	0.75604	0.99964	FALSE	447.514	498.419	-0.15543	4.5386e-05	0.0039748	FALSE	GO:0008150	biological_process	GO:0044424//GO:0005794//GO:0044464//GO:0005737//GO:0044428//GO:0031974//GO:0005634//GO:0012505//GO:0005575//GO:0043233//GO:0043231//GO:0005623//GO:0043229//GO:0005654//GO:0070013//GO:0044444//GO:0043226//GO:0031981//GO:0005622//GO:0044422//GO:0043227//GO:0044446	intracellular part//Golgi apparatus//cell part//cytoplasm//nuclear part//membrane-enclosed lumen//nucleus//endomembrane system//cellular_component//organelle lumen//intracellular membrane-bounded organelle//cell//intracellular organelle//nucleoplasm//intracellular organelle lumen//cytoplasmic part//organelle//nuclear lumen//intracellular//organelle part//membrane-bounded organelle//intracellular …	GO:0005515//GO:0003674//GO:0042802//GO:0005488	protein binding//molecular_function//identical protein binding//binding	HSPB8, CMT2L, DHMN2, E2IG1, H11, HMN2, HMN2A, HSP22; heat shock 22kDa protein 8; K08879 heat shock protein beta-8	http://www.genome.jp/dbget-bin/www_bget?hsa:26353
ENSG00000153187	chr1	-	244851166	244864542	5940	2252	4793	2159	2874	53.3418	96.3125	43.205	58.461	53.3418	96.3125	43.205	58.461	230.453	98.5934	1.2249	2.5852e-07	2.6662e-05	UP	112.578	221.194	-0.97438	8.8503e-06	0.00054784	FALSE	118.054	94.6232	0.31918	0.027854	0.99964	FALSE	98.2891	103.699	-0.077301	0.13366	0.99975	FALSE	GO:0044767//GO:0010468//GO:0046483//GO:0006396//GO:0000375//GO:0043487//GO:0065007//GO:0050789//GO:0044238//GO:0043489//GO:0044237//GO:0016071//GO:0008380//GO:0048255//GO:0016070//GO:0044260//GO:0060255//GO:0032922//GO:0032502//GO:0001649//GO:0019222//GO:0001503//GO:0048869//GO:0000398//GO:0009987//GO:0044763//GO:0008150//GO:0044707//GO:0006139//GO:0006807//GO:0090304//GO:0032501//GO:1901360//GO:…	single-organism developmental process//regulation of gene expression//heterocycle metabolic process//RNA processing//RNA splicing, via transesterification reactions//regulation of RNA stability//biological regulation//regulation of biological process//primary metabolic process//RNA stabilization//cellular metabolic process//mRNA metabolic process//RNA splicing//mRNA stabilization//RNA metabolic p…	GO:0044424//GO:0036464//GO:0070937//GO:0043234//GO:0044464//GO:0071013//GO:0005681//GO:1990904//GO:0043232//GO:0044428//GO:0005737//GO:0035770//GO:0009986//GO:0043229//GO:0005623//GO:0032991//GO:0043231//GO:0043228//GO:0043233//GO:0016020//GO:0005654//GO:0005634//GO:0031974//GO:0005575//GO:0005622//GO:0043226//GO:0031981//GO:0030529//GO:0044446//GO:0044422//GO:0043227//GO:0070013//GO:0044444	intracellular part//cytoplasmic ribonucleoprotein granule//CRD-mediated mRNA stability complex//protein complex//cell part//catalytic step 2 spliceosome//spliceosomal complex//ribonucleoprotein complex//intracellular non-membrane-bounded organelle//nuclear part//cytoplasm//ribonucleoprotein granule//cell surface//intracellular organelle//cell//macromolecular complex//intracellular membrane-bounde…	GO:0005524//GO:1901363//GO:0032550//GO:0097367//GO:0032555//GO:0001047//GO:0001067//GO:0097159//GO:0005515//GO:0000975//GO:0043168//GO:0030554//GO:0003677//GO:0044212//GO:0044822//GO:0001883//GO:0000166//GO:0032549//GO:0017076//GO:0003723//GO:0032559//GO:1901265//GO:0003676//GO:0003674//GO:0005488//GO:0043167//GO:0035639//GO:0001882//GO:0036094//GO:0032553	ATP binding//heterocyclic compound binding//purine ribonucleoside binding//carbohydrate derivative binding//purine ribonucleotide binding//core promoter binding//regulatory region nucleic acid binding//organic cyclic compound binding//protein binding//regulatory region DNA binding//anion binding//adenyl nucleotide binding//DNA binding//transcription regulatory region DNA binding//poly(A) RNA bind…	HNRNPU, HNRPU, SAF-A, U21.1, hnRNP_U; heterogeneous nuclear ribonucleoprotein U (scaffold attachment factor A); K12888 heterogeneous nuclear ribonucleoprotein U	http://www.genome.jp/dbget-bin/www_bget?hsa:3192
ENSG00000154153	chr5	-	16473038	16617058	3268	2041	4041	2691	3115	64.2245	107.875	71.5408	84.1774	64.2245	107.875	71.5408	84.1774	194.296	89.3557	1.1206	2.3675e-05	0.0016851	UP	122.018	186.49	-0.612	0.030882	0.53921	FALSE	127.954	117.939	0.11758	0.20217	0.99964	FALSE	122.509	93.9832	0.38241	0.42867	0.99975	FALSE	GO:0042981//GO:0022411//GO:0032501//GO:0051402//GO:0016043//GO:0006915//GO:0019233//GO:0044707//GO:0043524//GO:0043523//GO:0008150//GO:1903008//GO:0070997//GO:0016236//GO:0012501//GO:1901215//GO:0006914//GO:0044699//GO:0043067//GO:0043069//GO:1901214//GO:0006996//GO:0050789//GO:0048523//GO:0048519//GO:0065007//GO:0097285//GO:0010941//GO:0008219//GO:0050877//GO:0016265//GO:0044763//GO:0050794//GO:…	regulation of apoptotic process//cellular component disassembly//multicellular organismal process//neuron apoptotic process//cellular component organization//apoptotic process//sensory perception of pain//single-multicellular organism process//negative regulation of neuron apoptotic process//regulation of neuron apoptotic process//biological_process//organelle disassembly//neuron death//macroauto…	GO:0005575//GO:0012505//GO:0016020//GO:0043231//GO:0043229//GO:0005623//GO:0030176//GO:0044444//GO:0005789//GO:0044425//GO:0042175//GO:0044422//GO:0043227//GO:0044446//GO:0043226//GO:0005801//GO:0005622//GO:0031301//GO:0031090//GO:0005783//GO:0044432//GO:0044424//GO:0031300//GO:0005794//GO:0031224//GO:0016021//GO:0005737//GO:0098588//GO:0044464//GO:0031227	cellular_component//endomembrane system//membrane//intracellular membrane-bounded organelle//intracellular organelle//cell//integral component of endoplasmic reticulum membrane//cytoplasmic part//endoplasmic reticulum membrane//membrane part//nuclear outer membrane-endoplasmic reticulum membrane network//organelle part//membrane-bounded organelle//intracellular organelle part//organelle//cis-Golg…	GO:0003674//GO:0005488//GO:0005515	molecular_function//binding//protein binding	FAM134B, JK-1, JK1; family with sequence similarity 134, member B	http://www.genome.jp/dbget-bin/www_bget?hsa:54463
ENSG00000154380	chr1	-	225486835	225653142	13168	1358	12104	910	1753	25.5748	193.383	14.4789	28.3514	25.5748	193.383	14.4789	28.3514	581.973	59.4537	3.2911	1.761e-85	1.2274e-82	UP	68.6672	558.592	-3.0241	8.2038e-81	5.2527e-78	DOWN	72.0073	39.8829	0.85237	0.0005015	0.040422	FALSE	41.428	62.5326	-0.594	0.0040466	0.16787	FALSE	GO:0002757//GO:0060429//GO:0048699//GO:0002682//GO:0006955//GO:0071840//GO:0048583//GO:0030030//GO:0007411//GO:0009792//GO:0048869//GO:0002684//GO:0050794//GO:0009987//GO:0048858//GO:0006935//GO:0044763//GO:0032502//GO:0050896//GO:0008154//GO:1902589//GO:0048667//GO:0014020//GO:0035295//GO:0007166//GO:0065007//GO:0001838//GO:0048666//GO:0051179//GO:0009888//GO:0044700//GO:0048646//GO:0044767//GO:…	immune response-activating signal transduction//epithelium development//generation of neurons//regulation of immune system process//immune response//cellular component organization or biogenesis//regulation of response to stimulus//cell projection organization//axon guidance//embryo development ending in birth or egg hatching//cellular developmental process//positive regulation of immune system p…	GO:0043232//GO:0070161//GO:0042995//GO:0005737//GO:0044464//GO:0030175//GO:0031252//GO:0044424//GO:0005924//GO:0030054//GO:0030027//GO:0044446//GO:0005856//GO:0044422//GO:0098858//GO:0005622//GO:0005886//GO:0032432//GO:0043226//GO:0005925//GO:0044444//GO:0005912//GO:0045202//GO:0016020//GO:0044430//GO:0043229//GO:0015629//GO:0042641//GO:0005623//GO:0043228//GO:0005829//GO:0005575//GO:0001725//GO:…	intracellular non-membrane-bounded organelle//anchoring junction//cell projection//cytoplasm//cell part//filopodium//cell leading edge//intracellular part//cell-substrate adherens junction//cell junction//lamellipodium//intracellular organelle part//cytoskeleton//organelle part//actin-based cell projection//intracellular//plasma membrane//actin filament bundle//organelle//focal adhesion//cytoplas…	GO:0050699//GO:0003779//GO:0008092//GO:0019904//GO:0005515//GO:0005488//GO:0017124//GO:0003674	WW domain binding//actin binding//cytoskeletal protein binding//protein domain specific binding//protein binding//binding//SH3 domain binding//molecular_function	ENAH, ENA, MENA, NDPP1; enabled homolog (Drosophila); K05746 enabled	http://www.genome.jp/dbget-bin/www_bget?hsa:55740
ENSG00000155090	chr8	-	102648779	102655902	3659	940	3850	1222	783	13.8614	48.1633	15.2241	9.91564	13.8614	48.1633	15.2241	9.91564	185.112	41.1535	2.1693	1.4273e-16	3.0369e-14	UP	30.6711	177.675	-2.5343	6.5182e-22	1.3223e-19	DOWN	32.163	53.557	-0.73567	0.050694	0.99964	FALSE	55.6319	43.2847	0.36205	0.64177	0.99975	FALSE	GO:1901698//GO:0019438//GO:0044707//GO:0006139//GO:0042594//GO:0009719//GO:0008150//GO:0071495//GO:0002763//GO:0090304//GO:0006807//GO:1902107//GO:0098727//GO:0007167//GO:0007165//GO:0051171//GO:0051253//GO:0009991//GO:0002520//GO:0009058//GO:0008285//GO:0048731//GO:1901360//GO:1903506//GO:0009892//GO:0045595//GO:0031214//GO:0034654//GO:0032501//GO:0010467//GO:0009605//GO:0009267//GO:0007178//GO:…	response to nitrogen compound//aromatic compound biosynthetic process//single-multicellular organism process//nucleobase-containing compound metabolic process//response to starvation//response to endogenous stimulus//biological_process//cellular response to endogenous stimulus//positive regulation of myeloid leukocyte differentiation//nucleic acid metabolic process//nitrogen compound metabolic pr…	GO:0043231//GO:0043229//GO:0005623//GO:0005634//GO:0005575//GO:0043226//GO:0005622//GO:0043227//GO:0044424//GO:0044464	intracellular membrane-bounded organelle//intracellular organelle//cell//nucleus//cellular_component//organelle//intracellular//membrane-bounded organelle//intracellular part//cell part	GO:0046872//GO:0003674//GO:0003676//GO:0000976//GO:0005488//GO:0003700//GO:0043169//GO:0043167//GO:1990837//GO:1901363//GO:0001047//GO:0001067//GO:0097159//GO:0005515//GO:0000975//GO:0003677//GO:0003690//GO:0001046//GO:0044212//GO:0043565//GO:0001071	metal ion binding//molecular_function//nucleic acid binding//transcription regulatory region sequence-specific DNA binding//binding//transcription factor activity, sequence-specific DNA binding//cation binding//ion binding//sequence-specific double-stranded DNA binding//heterocyclic compound binding//core promoter binding//regulatory region nucleic acid binding//organic cyclic compound binding//p…	KLF10, EGR-alpha, EGRA, TIEG, TIEG1; Kruppel-like factor 10; K09209 krueppel-like factor 10/11	http://www.genome.jp/dbget-bin/www_bget?hsa:7071
ENSG00000157119	chr3	+	42685519	42692544	2517	3796	20791	4227	3830	75.1245	349.065	70.6757	65.093	75.1245	349.065	70.6757	65.093	999.654	166.19	2.5886	1.662e-107	1.5271e-104	UP	150.026	959.492	-2.6771	7.137e-119	8.6017e-116	DOWN	157.323	185.258	-0.2358	0.44689	0.99964	FALSE	192.435	174.797	0.1387	0.55819	0.99975	FALSE	GO:0044699//GO:0006464//GO:0007519//GO:0031324//GO:0043170//GO:0071704//GO:0007275//GO:0061061//GO:0031323//GO:0048468//GO:0031400//GO:0051248//GO:0080090//GO:0007517//GO:0043412//GO:0030154//GO:0014706//GO:1903320//GO:0044707//GO:0008150//GO:0031399//GO:0031397//GO:1903321//GO:0051146//GO:0048731//GO:0048747//GO:0009892//GO:0014902//GO:0032501//GO:0042692//GO:0008152//GO:0060538//GO:0055002//GO:…	single-organism process//cellular protein modification process//skeletal muscle tissue development//negative regulation of cellular metabolic process//macromolecule metabolic process//organic substance metabolic process//multicellular organismal development//muscle structure development//regulation of cellular metabolic process//cell development//negative regulation of protein modification proces…	GO:0043226//GO:0005622//GO:0043292//GO:0044422//GO:0044444//GO:0043228//GO:0043229//GO:0005623//GO:0030017//GO:0005575//GO:0044464//GO:0031672//GO:0005737//GO:0043232//GO:0044424//GO:0030016//GO:0044449	organelle//intracellular//contractile fiber//organelle part//cytoplasmic part//non-membrane-bounded organelle//intracellular organelle//cell//sarcomere//cellular_component//cell part//A band//cytoplasm//intracellular non-membrane-bounded organelle//intracellular part//myofibril//contractile fiber part	GO:0005488//GO:0003674//GO:0005515	binding//molecular_function//protein binding	KLHL40, KBTBD5, NEM8, SRYP, SYRP; kelch-like family member 40; K10473 kelch repeat and BTB domain-containing protein 5/10	http://www.genome.jp/dbget-bin/www_bget?hsa:131377
ENSG00000157557	chr21	+	38805307	38824955	3936	785	3369	528	556	16.1116	58.6605	9.15556	9.79994	16.1116	58.6605	9.15556	9.79994	161.985	34.3676	2.2367	2.2644e-15	4.4876e-13	UP	21.7792	155.477	-2.8357	4.0046e-22	8.205e-20	DOWN	22.8386	23.1408	-0.018966	0.81755	0.99964	FALSE	24.0374	36.1474	-0.58861	0.02977	0.70692	FALSE	GO:0080090//GO:0000122//GO:0009653//GO:0019219//GO:0009952//GO:0006355//GO:0045944//GO:0010668//GO:0001712//GO:0010558//GO:0030154//GO:0001705//GO:2000113//GO:0009798//GO:0031327//GO:0043170//GO:0010556//GO:0071704//GO:0006725//GO:0007275//GO:1903507//GO:0009891//GO:1902679//GO:0009890//GO:0031323//GO:0051173//GO:0034641//GO:0044271//GO:0006357//GO:0097659//GO:0044699//GO:0034645//GO:0045892//GO:…	regulation of primary metabolic process//negative regulation of transcription from RNA polymerase II promoter//anatomical structure morphogenesis//regulation of nucleobase-containing compound metabolic process//anterior/posterior pattern specification//regulation of transcription, DNA-templated//positive regulation of transcription from RNA polymerase II promoter//ectodermal cell differentiation/…	GO:0070013//GO:0044422//GO:0043227//GO:0044446//GO:0043226//GO:0031981//GO:0005622//GO:0005575//GO:0031974//GO:0005634//GO:0005654//GO:0043231//GO:0043233//GO:0043229//GO:0005623//GO:0044428//GO:0044464//GO:0044424	intracellular organelle lumen//organelle part//membrane-bounded organelle//intracellular organelle part//organelle//nuclear lumen//intracellular//cellular_component//membrane-enclosed lumen//nucleus//nucleoplasm//intracellular membrane-bounded organelle//organelle lumen//intracellular organelle//cell//nuclear part//cell part//intracellular part	GO:0003700//GO:0051427//GO:0005488//GO:0001012//GO:0000976//GO:0035258//GO:0003674//GO:0003676//GO:0000982//GO:0001071//GO:0043565//GO:0001078//GO:0035257//GO:0044212//GO:0000987//GO:0001159//GO:0003677//GO:0000981//GO:0003690//GO:0000977//GO:0005102//GO:0000975//GO:0097159//GO:0000978//GO:0005515//GO:0001067//GO:0001227//GO:1990837//GO:0035259//GO:1901363	transcription factor activity, sequence-specific DNA binding//hormone receptor binding//binding//RNA polymerase II regulatory region DNA binding//transcription regulatory region sequence-specific DNA binding//steroid hormone receptor binding//molecular_function//nucleic acid binding//transcription factor activity, RNA polymerase II core promoter proximal region sequence-specific binding//nucleic …	ETS2, ETS2IT1; v-ets avian erythroblastosis virus E26 oncogene homolog 2; K02678 c-ets proto-oncogene protein	http://www.genome.jp/dbget-bin/www_bget?hsa:2114
ENSG00000158022	chr1	-	26051304	26068436	1770	3340	11138	6184	5550	106.106	300.176	165.976	151.414	106.106	300.176	165.976	151.414	535.527	146.226	1.8728	4.6366e-35	1.6443e-32	UP	217.4	514.012	-1.2414	7.5693e-19	1.3143e-16	DOWN	227.975	271.028	-0.24957	0.30572	0.99964	FALSE	281.528	153.799	0.87223	4.8521e-06	0.00053386	FALSE	GO:0034097//GO:0006508//GO:0032446//GO:0016567//GO:0044238//GO:0043502//GO:0019538//GO:0009725//GO:1901654//GO:0036211//GO:0050789//GO:0014732//GO:0003012//GO:0044267//GO:0044700//GO:0030163//GO:0065007//GO:0043161//GO:0010468//GO:0051239//GO:0009057//GO:0014891//GO:0070647//GO:0044763//GO:0050794//GO:0009987//GO:0019222//GO:0071384//GO:0070887//GO:0050896//GO:0048545//GO:0051603//GO:0060255//GO:…	response to cytokine//proteolysis//protein modification by small protein conjugation//protein ubiquitination//primary metabolic process//regulation of muscle adaptation//protein metabolic process//response to hormone//response to ketone//protein modification process//regulation of biological process//skeletal muscle atrophy//muscle system process//cellular protein metabolic process//single organi…	GO:0044449//GO:0030016//GO:0044424//GO:0005737//GO:0031672//GO:0043232//GO:0043234//GO:0044464//GO:0030017//GO:0015630//GO:0005575//GO:0031674//GO:0031430//GO:0005634//GO:0044430//GO:0043231//GO:0043228//GO:0032991//GO:0030018//GO:0043229//GO:0005623//GO:0044444//GO:0044422//GO:0043227//GO:0044446//GO:0005856//GO:0043226//GO:0043292//GO:0005622//GO:0005874	contractile fiber part//myofibril//intracellular part//cytoplasm//A band//intracellular non-membrane-bounded organelle//protein complex//cell part//sarcomere//microtubule cytoskeleton//cellular_component//I band//M band//nucleus//cytoskeletal part//intracellular membrane-bounded organelle//non-membrane-bounded organelle//macromolecular complex//Z disc//intracellular organelle//cell//cytoplasmic p…	GO:0005515//GO:0061659//GO:0003824//GO:0061630//GO:0060089//GO:0004871//GO:0016874//GO:0046914//GO:0008092//GO:0003674//GO:0046872//GO:0008270//GO:0043169//GO:0043167//GO:0031432//GO:0005488//GO:0019787//GO:0004842//GO:0016740	protein binding//ubiquitin-like protein ligase activity//catalytic activity//ubiquitin protein ligase activity//molecular transducer activity//signal transducer activity//ligase activity//transition metal ion binding//cytoskeletal protein binding//molecular_function//metal ion binding//zinc ion binding//cation binding//ion binding//titin binding//binding//ubiquitin-like protein transferase activi…	TRIM63, IRF, MURF1, MURF2, RNF28, SMRZ; tripartite motif containing 63, E3 ubiquitin protein ligase; K10655 tripartite motif-containing protein 63 [EC:6.3.2.19]	http://www.genome.jp/dbget-bin/www_bget?hsa:84676
ENSG00000158321	chr7	+	69598919	70793068	6173	237	1099	347	384	7.06498	27.793	8.73925	9.83045	7.06498	27.793	8.73925	9.83045	52.8411	10.3759	2.3484	2.5266e-06	0.00021105	UP	15.0418	50.7182	-1.7535	0.00010892	0.005339	FALSE	15.7734	15.2081	0.052658	0.74324	0.99964	FALSE	15.7973	10.9133	0.53359	0.58523	0.99975	FALSE	GO:0018393//GO:0043543//GO:0043933//GO:0009059//GO:0032268//GO:0018130//GO:0050789//GO:0008213//GO:0043414//GO:0036211//GO:0019538//GO:2001141//GO:0031325//GO:0006996//GO:0051247//GO:2001252//GO:0031401//GO:0045893//GO:0044238//GO:1901362//GO:0034968//GO:0010468//GO:0043967//GO:0046483//GO:2000758//GO:0032774//GO:0060004//GO:0031328//GO:0006475//GO:1903308//GO:0006473//GO:0065007//GO:0051254//GO:…	internal peptidyl-lysine acetylation//protein acylation//macromolecular complex subunit organization//macromolecule biosynthetic process//regulation of cellular protein metabolic process//heterocycle biosynthetic process//regulation of biological process//protein alkylation//macromolecule methylation//protein modification process//protein metabolic process//regulation of RNA biosynthetic process/…	GO:0044424//GO:0044464//GO:0005634//GO:0005575//GO:0043229//GO:0005623//GO:0043231//GO:0005622//GO:0043226//GO:0043227	intracellular part//cell part//nucleus//cellular_component//intracellular organelle//cell//intracellular membrane-bounded organelle//intracellular//organelle//membrane-bounded organelle	GO:0005515//GO:0003674//GO:0003682//GO:0044877//GO:0005488	protein binding//molecular_function//chromatin binding//macromolecular complex binding//binding	AUTS2, FBRSL2, MRD26; autism susceptibility candidate 2	http://www.genome.jp/dbget-bin/www_bget?hsa:26053
ENSG00000158470	chr20	-	49632945	49713878	4722	1412	2995	1431	1834	14.8952	26.8031	12.7537	16.6147	14.8952	26.8031	12.7537	16.6147	144.003	61.8179	1.22	5.08e-05	0.0033421	UP	71.8401	138.217	-0.94408	0.00071867	0.028155	FALSE	75.3345	62.7169	0.26446	0.12087	0.99964	FALSE	65.1467	65.0192	0.0028259	0.37515	0.99975	FALSE	GO:0009987//GO:0018279//GO:1901576//GO:0044763//GO:0044710//GO:0044249//GO:0006022//GO:0009100//GO:0042339//GO:0044260//GO:0044237//GO:0006082//GO:0044723//GO:0044238//GO:1901137//GO:0018146//GO:0009059//GO:0044281//GO:0036211//GO:0019538//GO:0006023//GO:1903510//GO:0006790//GO:0009101//GO:0018196//GO:0044272//GO:0006486//GO:0044267//GO:0016266//GO:0043412//GO:0005975//GO:1901566//GO:0043687//GO:…	cellular process//protein N-linked glycosylation via asparagine//organic substance biosynthetic process//single-organism cellular process//single-organism metabolic process//cellular biosynthetic process//aminoglycan metabolic process//glycoprotein metabolic process//keratan sulfate metabolic process//cellular macromolecule metabolic process//cellular metabolic process//organic acid metabolic pro…	GO:0044431//GO:0005794//GO:0016021//GO:0031224//GO:0000139//GO:0098588//GO:0005737//GO:0044464//GO:0070062//GO:0031090//GO:0031984//GO:0031985//GO:0044424//GO:0044425//GO:0044444//GO:1903561//GO:0098791//GO:0044446//GO:0043227//GO:0044422//GO:0031988//GO:0005622//GO:0044421//GO:0031982//GO:0043226//GO:0005575//GO:0043230//GO:0012505//GO:0005795//GO:0065010//GO:0016020//GO:0032580//GO:0005576//GO:…	Golgi apparatus part//Golgi apparatus//integral component of membrane//intrinsic component of membrane//Golgi membrane//bounding membrane of organelle//cytoplasm//cell part//extracellular exosome//organelle membrane//organelle subcompartment//Golgi cisterna//intracellular part//membrane part//cytoplasmic part//extracellular vesicle//Golgi subcompartment//intracellular organelle part//membrane-bou…	GO:0016758//GO:0003824//GO:0008378//GO:0043167//GO:0043169//GO:0005488//GO:0016740//GO:0003674//GO:0046872//GO:0016757	transferase activity, transferring hexosyl groups//catalytic activity//galactosyltransferase activity//ion binding//cation binding//binding//transferase activity//molecular_function//metal ion binding//transferase activity, transferring glycosyl groups	B4GALT5, B4Gal-T5, BETA4-GALT-IV, beta4Gal-T5, beta4GalT-V, gt-V; UDP-Gal:betaGlcNAc beta 1,4- galactosyltransferase, polypeptide 5 (EC:2.4.1.38); K09905 beta-1,4-galactosyltransferase 5 [EC:2.4.1.-]	http://www.genome.jp/dbget-bin/www_bget?hsa:9334
ENSG00000159200	chr21	-	34513142	34615142	2816	358	1246	435	360	8.78468	25.938	9.01808	7.58621	8.78468	25.938	9.01808	7.58621	59.909	15.6734	1.9345	2.0843e-05	0.001494	UP	14.1016	57.5021	-2.0278	3.3534e-06	0.00022164	DOWN	14.7876	19.0649	-0.36653	0.61624	0.99964	FALSE	19.8035	16.485	0.2646	0.93708	0.99975	FALSE	GO:0051146//GO:0051171//GO:0007165//GO:0006807//GO:1902531//GO:0090304//GO:0019932//GO:0048731//GO:0007611//GO:0050790//GO:0003013//GO:0009058//GO:0008015//GO:0044707//GO:0051093//GO:0006139//GO:0019438//GO:0010921//GO:0007610//GO:0007614//GO:0009719//GO:0031399//GO:0008150//GO:0009605//GO:0009628//GO:0042692//GO:0010467//GO:0051151//GO:2000112//GO:0008152//GO:0070884//GO:0019722//GO:0007613//GO:…	striated muscle cell differentiation//regulation of nitrogen compound metabolic process//signal transduction//nitrogen compound metabolic process//regulation of intracellular signal transduction//nucleic acid metabolic process//second-messenger-mediated signaling//system development//learning or memory//regulation of catalytic activity//circulatory system process//biosynthetic process//blood circ…	GO:0043231//GO:0005623//GO:0043229//GO:0005575//GO:0005634//GO:0043227//GO:0043226//GO:0005622//GO:0044424//GO:0005737//GO:0044464	intracellular membrane-bounded organelle//cell//intracellular organelle//cellular_component//nucleus//membrane-bounded organelle//organelle//intracellular//intracellular part//cytoplasm//cell part	GO:0019208//GO:0098772//GO:0003674//GO:0003676//GO:0030234//GO:0008597//GO:0005488//GO:0003700//GO:0042802//GO:1901363//GO:0005515//GO:0097159//GO:0003677//GO:0001071//GO:0019888	phosphatase regulator activity//molecular function regulator//molecular_function//nucleic acid binding//enzyme regulator activity//calcium-dependent protein serine/threonine phosphatase regulator activity//binding//transcription factor activity, sequence-specific DNA binding//identical protein binding//heterocyclic compound binding//protein binding//organic cyclic compound binding//DNA binding//n…	RCAN1, ADAPT78, CSP1, DSC1, DSCR1, MCIP1, RCN1; regulator of calcineurin 1; K17901 calcipressin-1	http://www.genome.jp/dbget-bin/www_bget?hsa:1827
ENSG00000159216	chr21	-	34787801	36004667	7274	146	1738	77	80	3.40002	34.3363	1.51496	1.59992	3.40002	34.3363	1.51496	1.59992	83.5649	6.39193	3.7086	2.9357e-15	5.7615e-13	UP	3.1337	80.2076	-4.6778	5.1594e-18	8.6648e-16	DOWN	3.28613	3.3747	-0.038372	0.94385	0.99964	FALSE	3.50545	6.72295	-0.9395	0.20716	0.99975	FALSE	GO:0002376//GO:0048856//GO:0045596//GO:0042303//GO:0032774//GO:0031328//GO:0048646//GO:0044767//GO:0043009//GO:0007422//GO:0010468//GO:0046483//GO:0043588//GO:0051239//GO:0048469//GO:0071336//GO:0051240//GO:0048666//GO:0009888//GO:0048523//GO:0009893//GO:0044700//GO:0048519//GO:0035162//GO:2000026//GO:0051254//GO:1903431//GO:0065007//GO:0048265//GO:2001141//GO:0048513//GO:0045766//GO:0002761//GO:…	immune system process//anatomical structure development//negative regulation of cell differentiation//molting cycle//RNA biosynthetic process//positive regulation of cellular biosynthetic process//anatomical structure formation involved in morphogenesis//single-organism developmental process//chordate embryonic development//peripheral nervous system development//regulation of gene expression//het…	GO:0044424//GO:0031012//GO:0044464//GO:0005737//GO:0044428//GO:0005578//GO:0043231//GO:0043233//GO:0043229//GO:0005623//GO:0005654//GO:0005576//GO:0031974//GO:0005634//GO:0005575//GO:0043226//GO:0031981//GO:0005622//GO:0005604//GO:0044421//GO:0044422//GO:0043227//GO:0044420//GO:0044446//GO:0070013	intracellular part//extracellular matrix//cell part//cytoplasm//nuclear part//proteinaceous extracellular matrix//intracellular membrane-bounded organelle//organelle lumen//intracellular organelle//cell//nucleoplasm//extracellular region//membrane-enclosed lumen//nucleus//cellular_component//organelle//nuclear lumen//intracellular//basement membrane//extracellular region part//organelle part//mem…	GO:1990837//GO:0005524//GO:1901363//GO:0001047//GO:0001067//GO:0032550//GO:0070491//GO:0097367//GO:0032555//GO:0097159//GO:0005515//GO:0046983//GO:0000977//GO:0000975//GO:0003677//GO:0000981//GO:0043168//GO:0030554//GO:0003690//GO:0044212//GO:0043565//GO:0032549//GO:0000166//GO:0001071//GO:0046982//GO:0001883//GO:0032559//GO:0017076//GO:0046872//GO:1901265//GO:0001228//GO:0003674//GO:0008134//GO:…	sequence-specific double-stranded DNA binding//ATP binding//heterocyclic compound binding//core promoter binding//regulatory region nucleic acid binding//purine ribonucleoside binding//repressing transcription factor binding//carbohydrate derivative binding//purine ribonucleotide binding//organic cyclic compound binding//protein binding//protein dimerization activity//RNA polymerase II regulatory…	RUNX1, AML1, AML1-EVI-1, AMLCR1, CBFA2, EVI-1, PEBP2aB; runt-related transcription factor 1; K08367 runt-related transcription factor 1	http://www.genome.jp/dbget-bin/www_bget?hsa:861
ENSG00000159251	chr15	-	34788096	34796139	4106	1334	4047	1038	314	36.6519	94.3301	24.0946	7.40884	36.6519	94.3301	24.0946	7.40884	194.584	58.403	1.7363	4.1848e-12	6.7136e-10	UP	12.2998	186.767	-3.9245	9.7397e-36	2.9346e-33	DOWN	12.8981	45.4927	-1.8185	4.0263e-05	0.0044238	DOWN	47.2553	61.4275	-0.37841	0.029212	0.701	FALSE	GO:0022607//GO:0060255//GO:0006941//GO:0055002//GO:0003015//GO:0003008//GO:0071840//GO:0055001//GO:0060548//GO:0008219//GO:0016265//GO:0044763//GO:0072132//GO:0050794//GO:0009987//GO:0030239//GO:0048869//GO:0019222//GO:1902589//GO:0072359//GO:0055008//GO:0010604//GO:0032502//GO:0060537//GO:0050896//GO:0043066//GO:0042493//GO:0009888//GO:0048523//GO:0009893//GO:0055007//GO:0065007//GO:0048519//GO:…	cellular component assembly//regulation of macromolecule metabolic process//striated muscle contraction//striated muscle cell development//heart process//system process//cellular component organization or biogenesis//muscle cell development//negative regulation of cell death//cell death//death//single-organism cellular process//mesenchyme morphogenesis//regulation of cellular process//cellular pr…	GO:0005884//GO:0005737//GO:0070161//GO:0042995//GO:0043232//GO:0070062//GO:0044464//GO:0043234//GO:0030175//GO:0031252//GO:0030016//GO:0042643//GO:0030054//GO:0005924//GO:0044424//GO:0030027//GO:0044449//GO:0031988//GO:0098858//GO:0044422//GO:0043227//GO:0005856//GO:0044446//GO:0043226//GO:0031982//GO:0043292//GO:0005622//GO:0044421//GO:0044444//GO:0005925//GO:0005615//GO:1903561//GO:0044297//GO:…	actin filament//cytoplasm//anchoring junction//cell projection//intracellular non-membrane-bounded organelle//extracellular exosome//cell part//protein complex//filopodium//cell leading edge//myofibril//actomyosin, actin portion//cell junction//cell-substrate adherens junction//intracellular part//lamellipodium//contractile fiber part//membrane-bounded vesicle//actin-based cell projection//organe…	GO:0016817//GO:0008092//GO:0017022//GO:0043168//GO:0030554//GO:0032549//GO:0017111//GO:0000166//GO:0001883//GO:0032555//GO:0097367//GO:0003824//GO:0032550//GO:1901363//GO:0005524//GO:0005515//GO:0097159//GO:0005488//GO:0016462//GO:0032553//GO:0036094//GO:0035639//GO:0043167//GO:0001882//GO:1901265//GO:0032559//GO:0016818//GO:0017076//GO:0016787//GO:0003674//GO:0016887	hydrolase activity, acting on acid anhydrides//cytoskeletal protein binding//myosin binding//anion binding//adenyl nucleotide binding//ribonucleoside binding//nucleoside-triphosphatase activity//nucleotide binding//purine nucleoside binding//purine ribonucleotide binding//carbohydrate derivative binding//catalytic activity//purine ribonucleoside binding//heterocyclic compound binding//ATP binding…	ACTC1, ACTC, ASD5, CMD1R, CMH11, LVNC4; actin, alpha, cardiac muscle 1; K12314 actin, alpha cardiac muscle	http://www.genome.jp/dbget-bin/www_bget?hsa:70
ENSG00000159388	chr1	+	203305491	203309602	2712	912	16853	1464	2304	22.7829	357.163	30.8985	49.4283	22.7829	357.163	30.8985	49.4283	810.31	39.9277	4.343	1.9804e-151	2.6688e-148	UP	90.2505	777.755	-3.1073	3.7131e-115	4.0041e-112	DOWN	94.6405	64.1632	0.56071	0.003347	0.2002	FALSE	66.649	41.9954	0.66635	0.11651	0.99975	FALSE	GO:0061013//GO:0000289//GO:0044238//GO:0003002//GO:0060211//GO:0043434//GO:1901362//GO:0034248//GO:0008213//GO:0050789//GO:0018130//GO:0036211//GO:0043414//GO:0006974//GO:0010629//GO:0021954//GO:0032268//GO:0009059//GO:0031325//GO:1901214//GO:0031329//GO:0009725//GO:2001141//GO:0048513//GO:0019538//GO:0065007//GO:0051254//GO:0006396//GO:0060322//GO:0048519//GO:0006401//GO:0048523//GO:0009888//GO:…	regulation of mRNA catabolic process//nuclear-transcribed mRNA poly(A) tail shortening//primary metabolic process//regionalization//regulation of nuclear-transcribed mRNA poly(A) tail shortening//response to peptide hormone//organic cyclic compound biosynthetic process//regulation of cellular amide metabolic process//protein alkylation//regulation of biological process//heterocycle biosynthetic p…	GO:0070062//GO:0005575//GO:0043230//GO:0065010//GO:0005576//GO:1903561//GO:0031988//GO:0043227//GO:0044421//GO:0031982//GO:0043226	extracellular exosome//cellular_component//extracellular organelle//extracellular membrane-bounded organelle//extracellular region//extracellular vesicle//membrane-bounded vesicle//membrane-bounded organelle//extracellular region part//vesicle//organelle	GO:0005515//GO:0001227//GO:0001071//GO:0001078//GO:0000981//GO:0003674//GO:0000982//GO:0003700//GO:0005488	protein binding//transcriptional repressor activity, RNA polymerase II transcription regulatory region sequence-specific binding//nucleic acid binding transcription factor activity//transcriptional repressor activity, RNA polymerase II core promoter proximal region sequence-specific binding//RNA polymerase II transcription factor activity, sequence-specific DNA binding//molecular_function//transc…	BTG2, PC3, TIS21; BTG family, member 2; K14443 protein Tob/BTG	http://www.genome.jp/dbget-bin/www_bget?hsa:7832
ENSG00000160712	chr1	+	154405193	154469450	5914	769	2466	635	814	22.3098	60.6928	15.5641	20.2802	22.3098	60.6928	15.5641	20.2802	118.568	33.6671	1.8163	1.6172e-08	1.868e-06	UP	31.8854	113.804	-1.8356	1.6621e-09	1.7286e-07	DOWN	33.4364	27.8303	0.26476	0.30108	0.99964	FALSE	28.9086	35.4106	-0.29268	0.1492	0.99975	FALSE	GO:0019538//GO:0048513//GO:0032147//GO:0031325//GO:0030335//GO:0042503//GO:0009725//GO:0051247//GO:0050830//GO:0032963//GO:0070120//GO:0050829//GO:0044093//GO:0032268//GO:0009059//GO:0010646//GO:0006928//GO:0050789//GO:0007260//GO:0018108//GO:0036211//GO:0032642//GO:0071354//GO:0034097//GO:0065009//GO:0031018//GO:0051674//GO:0042327//GO:0019220//GO:0043434//GO:0009617//GO:0032101//GO:0042325//GO:…	protein metabolic process//organ development//activation of protein kinase activity//positive regulation of cellular metabolic process//positive regulation of cell migration//tyrosine phosphorylation of Stat3 protein//response to hormone//positive regulation of protein metabolic process//defense response to Gram-positive bacterium//collagen metabolic process//ciliary neurotrophic factor-mediated …	GO:0098797//GO:0032809//GO:0098802//GO:0098796//GO:0031224//GO:0009986//GO:0016021//GO:0044298//GO:0043234//GO:0044464//GO:0043025//GO:0097458//GO:0071944//GO:0044459//GO:0005887//GO:0036477//GO:0045177//GO:0005575//GO:0032991//GO:0098590//GO:0098805//GO:0005623//GO:0031226//GO:0016020//GO:0005576//GO:0005615//GO:0043235//GO:0044297//GO:0044425//GO:0016323//GO:0005886//GO:0044421//GO:0070110//GO:…	plasma membrane protein complex//neuronal cell body membrane//plasma membrane receptor complex//membrane protein complex//intrinsic component of membrane//cell surface//integral component of membrane//cell body membrane//protein complex//cell part//neuronal cell body//neuron part//cell periphery//plasma membrane part//integral component of plasma membrane//somatodendritic compartment//apical part…	GO:0005515//GO:0046983//GO:0005138//GO:0005102//GO:0005126//GO:0004872//GO:0070119//GO:0019981//GO:0004871//GO:0004896//GO:0060089//GO:0004888//GO:0004915//GO:0003674//GO:0019838//GO:0004897//GO:0070851//GO:0019955//GO:0038023//GO:0042802//GO:0042803//GO:0019899//GO:0005488	protein binding//protein dimerization activity//interleukin-6 receptor binding//receptor binding//cytokine receptor binding//receptor activity//ciliary neurotrophic factor binding//interleukin-6 binding//signal transducer activity//cytokine receptor activity//molecular transducer activity//transmembrane signaling receptor activity//interleukin-6 receptor activity//molecular_function//growth facto…	IL6R, CD126, IL-6R-1, IL-6RA, IL6Q, IL6RA, IL6RQ, gp80; interleukin 6 receptor; K05055 interleukin 6 receptor	http://www.genome.jp/dbget-bin/www_bget?hsa:3570
ENSG00000162616	chr1	+	77979175	78017964	2988	1478	4723	1115	1194	63.6326	172.504	40.5567	44.1458	63.6326	172.504	40.5567	44.1458	227.087	64.7074	1.8112	6.3417e-15	1.2326e-12	UP	46.7705	217.963	-2.2204	2.9262e-22	6.0561e-20	DOWN	49.0455	48.8675	0.0052461	0.67469	0.99964	FALSE	50.7607	68.0584	-0.42306	0.014459	0.43031	FALSE	GO:0050896//GO:0009987//GO:0035966//GO:0006950//GO:0009266//GO:0006457//GO:0042221//GO:0006986//GO:0010033//GO:0009408//GO:0009628//GO:0008150	response to stimulus//cellular process//response to topologically incorrect protein//response to stress//response to temperature stimulus//protein folding//response to chemical//response to unfolded protein//response to organic substance//response to heat//response to abiotic stimulus//biological_process	GO:0044464//GO:0070062//GO:0044428//GO:0005737//GO:0044424//GO:1903561//GO:0070013//GO:0044444//GO:0031982//GO:0005886//GO:0044421//GO:0005622//GO:0043226//GO:0031981//GO:0044446//GO:0031988//GO:0044422//GO:0043227//GO:0005634//GO:0031974//GO:0071944//GO:0065010//GO:0005829//GO:0005575//GO:0043230//GO:0005623//GO:0043229//GO:0043233//GO:0043231//GO:0005576//GO:0016020//GO:0005654	cell part//extracellular exosome//nuclear part//cytoplasm//intracellular part//extracellular vesicle//intracellular organelle lumen//cytoplasmic part//vesicle//plasma membrane//extracellular region part//intracellular//organelle//nuclear lumen//intracellular organelle part//membrane-bounded vesicle//organelle part//membrane-bounded organelle//nucleus//membrane-enclosed lumen//cell periphery//extr…	GO:0051082//GO:0051087//GO:0005515//GO:0005488//GO:0003674	unfolded protein binding//chaperone binding//protein binding//binding//molecular_function	DNAJB4, DNAJW, DjB4, HLJ1; DnaJ (Hsp40) homolog, subfamily B, member 4; K09510 DnaJ homolog subfamily B member 4	http://www.genome.jp/dbget-bin/www_bget?hsa:11080
ENSG00000162772	chr1	+	212565334	212620777	2103	204	15696	220	955	8.22149	536.643	7.49075	33.0524	8.22149	536.643	7.49075	33.0524	754.681	8.93119	6.4009	3.3231e-159	6.1067e-156	UP	37.4085	724.361	-4.2753	1.2278e-141	1.9351e-138	DOWN	39.2282	9.64201	2.0245	3.6403e-06	0.00047497	UP	10.0156	9.39371	0.092477	0.83733	0.99975	FALSE	GO:0044283//GO:1903121//GO:0006006//GO:0048869//GO:0070373//GO:0043620//GO:0050794//GO:0009987//GO:0070371//GO:0051246//GO:0046685//GO:1901576//GO:0008219//GO:0044249//GO:0023056//GO:0044710//GO:0016265//GO:0044763//GO:0043408//GO:0001933//GO:0019319//GO:0031326//GO:0032502//GO:1902680//GO:0045934//GO:0070887//GO:0060537//GO:0050896//GO:2001236//GO:0010604//GO:0009968//GO:0019222//GO:0044260//GO:…	small molecule biosynthetic process//regulation of TRAIL-activated apoptotic signaling pathway//glucose metabolic process//cellular developmental process//negative regulation of ERK1 and ERK2 cascade//regulation of DNA-templated transcription in response to stress//regulation of cellular process//cellular process//ERK1 and ERK2 cascade//regulation of protein metabolic process//response to arsenic…	GO:0043232//GO:0044428//GO:0043234//GO:0044464//GO:0044424//GO:0005730//GO:0070013//GO:0044446//GO:0044422//GO:0043227//GO:0005622//GO:0043226//GO:0031981//GO:0005575//GO:0005634//GO:0031974//GO:0005654//GO:0043229//GO:1990622//GO:0005623//GO:0043231//GO:0043228//GO:0032991//GO:0043233	intracellular non-membrane-bounded organelle//nuclear part//protein complex//cell part//intracellular part//nucleolus//intracellular organelle lumen//intracellular organelle part//organelle part//membrane-bounded organelle//intracellular//organelle//nuclear lumen//cellular_component//nucleus//membrane-enclosed lumen//nucleoplasm//intracellular organelle//CHOP-ATF3 complex//cell//intracellular mem…	GO:0046982//GO:0001071//GO:0001078//GO:0003712//GO:0043565//GO:0044212//GO:0000987//GO:0001159//GO:0000989//GO:0003690//GO:0003677//GO:0000981//GO:0000975//GO:0000977//GO:0046983//GO:0097159//GO:0000978//GO:0005515//GO:0001227//GO:0001067//GO:1901363//GO:1990837//GO:0003700//GO:0042802//GO:0042803//GO:0005488//GO:0001012//GO:0000976//GO:0000988//GO:0003714//GO:0003676//GO:0003674//GO:0000982//GO:…	protein heterodimerization activity//nucleic acid binding transcription factor activity//transcriptional repressor activity, RNA polymerase II core promoter proximal region sequence-specific binding//transcription cofactor activity//sequence-specific DNA binding//transcription regulatory region DNA binding//core promoter proximal region sequence-specific DNA binding//core promoter proximal region…	ATF3; activating transcription factor 3; K09032 activating transcription factor 3	http://www.genome.jp/dbget-bin/www_bget?hsa:467
ENSG00000162783	chr1	+	181088712	181092899	4188	367	2469	701	945	4.36514	24.9132	7.04421	9.65258	4.36514	24.9132	7.04421	9.65258	118.712	16.0674	2.8853	3.0024e-16	6.2568e-14	UP	37.0168	113.943	-1.6221	6.1717e-08	5.4505e-06	DOWN	38.8174	30.7229	0.33739	0.19034	0.99964	FALSE	31.9132	16.8995	0.91718	0.10242	0.99975	FALSE	--	--	--	--	--	--	IER5, SBBI48; immediate early response 5	http://www.genome.jp/dbget-bin/www_bget?hsa:51278
ENSG00000163660	chr3	-	157146508	157160760	4799	558	2151	493	594	19.3158	63.1676	14.4181	17.6581	19.3158	63.1676	14.4181	17.6581	103.422	24.4294	2.0819	2.448e-09	3.0735e-07	UP	23.2677	99.2673	-2.093	3.8409e-10	4.2083e-08	DOWN	24.3995	21.6069	0.17536	0.492	0.99964	FALSE	22.444	25.6946	-0.19514	0.31014	0.99975	FALSE	GO:0006468//GO:0006139//GO:0001932//GO:0019438//GO:0031399//GO:0008150//GO:0051171//GO:0045859//GO:0006807//GO:0090304//GO:0050790//GO:0009058//GO:1901360//GO:1903506//GO:0006796//GO:0034654//GO:0010467//GO:0051338//GO:2000112//GO:0008152//GO:0006464//GO:0034645//GO:0044271//GO:0006793//GO:0044699//GO:0097659//GO:0006351//GO:0010556//GO:0071704//GO:0006725//GO:0043170//GO:0031323//GO:0034641//GO:…	protein phosphorylation//nucleobase-containing compound metabolic process//regulation of protein phosphorylation//aromatic compound biosynthetic process//regulation of protein modification process//biological_process//regulation of nitrogen compound metabolic process//regulation of protein kinase activity//nitrogen compound metabolic process//nucleic acid metabolic process//regulation of catalyti…	GO:0043233//GO:0043231//GO:0005623//GO:0043229//GO:0005654//GO:0031974//GO:0005634//GO:0005575//GO:0043226//GO:0031981//GO:0005622//GO:0044422//GO:0043227//GO:0044446//GO:0016607//GO:0070013//GO:0044451//GO:0016604//GO:0044424//GO:0044464//GO:0044428	organelle lumen//intracellular membrane-bounded organelle//cell//intracellular organelle//nucleoplasm//membrane-enclosed lumen//nucleus//cellular_component//organelle//nuclear lumen//intracellular//organelle part//membrane-bounded organelle//intracellular organelle part//nuclear speck//intracellular organelle lumen//nucleoplasm part//nuclear body//intracellular part//cell part//nuclear part	GO:0003674//GO:0019901//GO:0019899//GO:0005488//GO:0005515//GO:0019900	molecular_function//protein kinase binding//enzyme binding//binding//protein binding//kinase binding	CCNL1, ANIA6A, PRO1073, ania-6a; cyclin L1	http://www.genome.jp/dbget-bin/www_bget?hsa:57018
ENSG00000164023	chr4	+	107824563	107915047	6149	101	712	65	90	3.37429	20.1798	1.83466	2.58216	3.37429	20.1798	1.83466	2.58216	34.2337	4.42182	2.9527	8.411e-06	0.00064401	UP	3.52541	32.8584	-3.2204	1.7626e-06	0.00012201	DOWN	3.69689	2.84878	0.37597	0.66318	0.99964	FALSE	2.95914	4.65081	-0.6523	0.40589	0.99975	FALSE	GO:0006665//GO:0006807//GO:0046467//GO:0009058//GO:1901617//GO:0008150//GO:0006576//GO:0009308//GO:0008152//GO:0046165//GO:0006796//GO:0044106//GO:0006629//GO:0006644//GO:0006684//GO:0071704//GO:0034641//GO:1901615//GO:0006686//GO:0044271//GO:1901564//GO:0044699//GO:0006793//GO:0044711//GO:0030148//GO:0016310//GO:1901566//GO:0006066//GO:0019637//GO:0090407//GO:0097164//GO:0008610//GO:0043603//GO:…	sphingolipid metabolic process//nitrogen compound metabolic process//membrane lipid biosynthetic process//biosynthetic process//organic hydroxy compound biosynthetic process//biological_process//cellular biogenic amine metabolic process//amine metabolic process//metabolic process//alcohol biosynthetic process//phosphate-containing compound metabolic process//cellular amine metabolic process//lipi…	GO:0031226//GO:0016020//GO:0043231//GO:0005623//GO:0043229//GO:0005575//GO:0044459//GO:0071944//GO:0005887//GO:0012505//GO:0044422//GO:0043227//GO:0044446//GO:0030173//GO:0043226//GO:0005622//GO:0005886//GO:0044444//GO:0044425//GO:0044424//GO:0031301//GO:0031090//GO:0005737//GO:0098588//GO:0044464//GO:0031300//GO:0031228//GO:0044431//GO:0005794//GO:0000139//GO:0031224//GO:0016021	intrinsic component of plasma membrane//membrane//intracellular membrane-bounded organelle//cell//intracellular organelle//cellular_component//plasma membrane part//cell periphery//integral component of plasma membrane//endomembrane system//organelle part//membrane-bounded organelle//intracellular organelle part//integral component of Golgi membrane//organelle//intracellular//plasma membrane//cyt…	GO:0003674//GO:0016780//GO:0016740//GO:0047493//GO:0003824//GO:0016301//GO:0016772//GO:0033188	molecular_function//phosphotransferase activity, for other substituted phosphate groups//transferase activity//ceramide cholinephosphotransferase activity//catalytic activity//kinase activity//transferase activity, transferring phosphorus-containing groups//sphingomyelin synthase activity	SGMS2, SMS2; sphingomyelin synthase 2 (EC:2.7.8.27); K04714 shingomyelin synthase [EC:2.7.8.27]	http://www.genome.jp/dbget-bin/www_bget?hsa:166929
ENSG00000164122	chr4	-	176213673	176277571	3031	4742	34231	4877	6074	220.141	1348.14	191.282	242.155	220.141	1348.14	191.282	242.155	1645.86	207.606	2.9869	1.3086e-212	3.3065e-209	UP	237.926	1579.74	-2.7311	2.1209e-199	5.4318e-196	DOWN	249.499	213.746	0.22314	0.01123	0.50746	FALSE	222.027	218.358	0.024041	0.13972	0.99975	FALSE	GO:0008152//GO:0008150//GO:0007165//GO:0043412//GO:0035556//GO:0044699//GO:0023052//GO:0006464//GO:0051716//GO:0043170//GO:0071704//GO:0007154//GO:0019538//GO:0036211//GO:0050789//GO:0032446//GO:0016567//GO:0044238//GO:0044267//GO:0044700//GO:0065007//GO:0050896//GO:0070647//GO:0044763//GO:0050794//GO:0009987//GO:0044237//GO:0044260	metabolic process//biological_process//signal transduction//macromolecule modification//intracellular signal transduction//single-organism process//signaling//cellular protein modification process//cellular response to stimulus//macromolecule metabolic process//organic substance metabolic process//cell communication//protein metabolic process//protein modification process//regulation of biologica…	GO:0005575//GO:0005623//GO:0005622//GO:0044464	cellular_component//cell//intracellular//cell part	GO:0003674//GO:0005488//GO:0005515	molecular_function//binding//protein binding	ASB5, ASB-5; ankyrin repeat and SOCS box containing 5; K10327 ankyrin repeat and SOCS box protein 5	http://www.genome.jp/dbget-bin/www_bget?hsa:140458
ENSG00000165030	chr9	-	91409045	91423862	2085	94	2593	162	146	2.24575	52.5547	3.26987	2.99547	2.24575	52.5547	3.26987	2.99547	124.674	4.11535	4.921	1.6589e-26	4.86e-24	UP	5.719	119.665	-4.3871	3.0245e-25	7.1229e-23	DOWN	5.99718	7.10002	-0.24354	0.87416	0.99964	FALSE	7.3751	4.32847	0.7688	0.52708	0.99975	FALSE	GO:0006139//GO:0019438//GO:0008150//GO:0051171//GO:0006807//GO:0090304//GO:0009058//GO:0051253//GO:0009892//GO:1903506//GO:1901360//GO:0010628//GO:0034654//GO:0010467//GO:0048518//GO:0008152//GO:2000112//GO:0034645//GO:0097659//GO:0006357//GO:0044271//GO:0051172//GO:0031324//GO:0006351//GO:0045892//GO:0010033//GO:0006725//GO:0071704//GO:0010556//GO:0043170//GO:0031327//GO:0051716//GO:0034641//GO:…	nucleobase-containing compound metabolic process//aromatic compound biosynthetic process//biological_process//regulation of nitrogen compound metabolic process//nitrogen compound metabolic process//nucleic acid metabolic process//biosynthetic process//negative regulation of RNA metabolic process//negative regulation of metabolic process//regulation of nucleic acid-templated transcription//organic…	GO:0043231//GO:0005623//GO:0043229//GO:0005634//GO:0005575//GO:0043226//GO:0005622//GO:0043227//GO:0044424//GO:0044464	intracellular membrane-bounded organelle//cell//intracellular organelle//nucleus//cellular_component//organelle//intracellular//membrane-bounded organelle//intracellular part//cell part	GO:0000982//GO:0003674//GO:0003676//GO:0000988//GO:0003714//GO:0000976//GO:0001012//GO:0005488//GO:0003700//GO:1990837//GO:1901363//GO:0001067//GO:0001047//GO:0000979//GO:0001227//GO:0005515//GO:0097159//GO:0000977//GO:0000975//GO:0000981//GO:0003677//GO:0003690//GO:0001046//GO:0000989//GO:0044212//GO:0043565//GO:0003712//GO:0001078//GO:0001071	transcription factor activity, RNA polymerase II core promoter proximal region sequence-specific binding//molecular_function//nucleic acid binding//transcription factor activity, protein binding//transcription corepressor activity//transcription regulatory region sequence-specific DNA binding//RNA polymerase II regulatory region DNA binding//binding//transcription factor activity, sequence-specif…	NFIL3, E4BP4, IL3BP1, NF-IL3A, NFIL3A; nuclear factor, interleukin 3 regulated; K09059 nuclear factor, interleukin 3 regulated	http://www.genome.jp/dbget-bin/www_bget?hsa:4783
ENSG00000165175	chrX	+	38801432	38806537	3781	3175	6864	3695	3234	62.586	114.785	61.5361	54.7461	62.586	114.785	61.5361	54.7461	330.029	139.003	1.2475	2.9115e-10	4.0588e-08	UP	126.68	316.769	-1.3222	1.131e-13	1.5873e-11	DOWN	132.842	161.942	-0.28577	0.31647	0.99964	FALSE	168.216	146.201	0.20236	0.88073	0.99975	FALSE	GO:0044238//GO:0034622//GO:0031109//GO:0065009//GO:0044085//GO:0044093//GO:0043933//GO:0044281//GO:0050789//GO:0043623//GO:0043242//GO:0051494//GO:0006996//GO:0031325//GO:0032886//GO:0070271//GO:0048519//GO:0065007//GO:0042304//GO:0048523//GO:0009893//GO:0008610//GO:0019216//GO:0065003//GO:0051261//GO:0031328//GO:0043624//GO:0044283//GO:0007026//GO:0042180//GO:0009987//GO:0050794//GO:1901576//GO:…	primary metabolic process//cellular macromolecular complex assembly//microtubule polymerization or depolymerization//regulation of molecular function//cellular component biogenesis//positive regulation of molecular function//macromolecular complex subunit organization//small molecule metabolic process//regulation of biological process//cellular protein complex assembly//negative regulation of pro…	GO:0044424//GO:0043232//GO:0005737//GO:0043234//GO:0044464//GO:0015630//GO:0005575//GO:0005829//GO:0005634//GO:0044430//GO:0043229//GO:0005623//GO:0032991//GO:0043231//GO:0043228//GO:0044444//GO:0044446//GO:0005856//GO:0043227//GO:0044422//GO:0005622//GO:0005874//GO:0043226	intracellular part//intracellular non-membrane-bounded organelle//cytoplasm//protein complex//cell part//microtubule cytoskeleton//cellular_component//cytosol//nucleus//cytoskeletal part//intracellular organelle//cell//macromolecular complex//intracellular membrane-bounded organelle//non-membrane-bounded organelle//cytoplasmic part//intracellular organelle part//cytoskeleton//membrane-bounded org…	GO:0005515//GO:0008022//GO:0003674//GO:0005488	protein binding//protein C-terminus binding//molecular_function//binding	MID1IP1, G12-like, MIG12, S14R, STRAIT11499, THRSPL; MID1 interacting protein 1	http://www.genome.jp/dbget-bin/www_bget?hsa:58526
ENSG00000165312	chr10	+	23439458	23442390	2933	193	9040	786	2520	3.27781	130.248	11.278	36.7542	3.27781	130.248	11.278	36.7542	434.653	8.44961	5.6848	4.2292e-92	3.288e-89	UP	98.7115	417.19	-2.0794	2.4025e-37	7.6914e-35	DOWN	103.513	34.4483	1.5873	1.0593e-10	3.3005e-08	UP	35.7829	8.88719	2.0095	0.00021945	0.015402	FALSE	GO:0071704//GO:0043170//GO:0006464//GO:0043412//GO:0016579//GO:0070536//GO:0008150//GO:0070646//GO:0008152//GO:0044260//GO:0044237//GO:0070647//GO:0009987//GO:0044267//GO:0006508//GO:0044238//GO:0019538//GO:0036211	organic substance metabolic process//macromolecule metabolic process//cellular protein modification process//macromolecule modification//protein deubiquitination//protein K63-linked deubiquitination//biological_process//protein modification by small protein removal//metabolic process//cellular macromolecule metabolic process//cellular metabolic process//protein modification by small protein conju…	--	--	GO:0016787//GO:0008234//GO:0003674//GO:0004843//GO:0019783//GO:0003824//GO:0036459//GO:0070011//GO:0008233	hydrolase activity//cysteine-type peptidase activity//molecular_function//ubiquitin-specific protease activity//ubiquitin-like protein-specific protease activity//catalytic activity//ubiquitinyl hydrolase activity//peptidase activity, acting on L-amino acid peptides//peptidase activity	OTUD1, DUBA7, OTDC1; OTU deubiquitinase 1 (EC:3.4.19.12); K13716 OTU domain-containing protein 1 [EC:3.4.19.12]	http://www.genome.jp/dbget-bin/www_bget?hsa:220213
ENSG00000165887	chr10	+	97572499	97583884	1451	3323	6407	9017	3018	124.363	203.419	285.105	96.9973	124.363	203.419	285.105	96.9973	308.055	145.482	1.0823	3.6934e-07	3.6242e-05	UP	118.219	295.679	-1.3226	7.234e-13	9.8157e-11	DOWN	123.969	395.191	-1.6726	7.5612e-30	5.443e-27	DOWN	410.502	153.016	1.4237	1.3665e-20	5.2836e-18	UP	GO:0019219//GO:0080090//GO:0007517//GO:0000122//GO:0051148//GO:0050793//GO:0035556//GO:0010558//GO:0014706//GO:0030154//GO:0006355//GO:0006936//GO:0042221//GO:2000113//GO:0010830//GO:2001233//GO:0071704//GO:0006725//GO:0010556//GO:0031327//GO:0043170//GO:0051716//GO:0045662//GO:0031323//GO:0034641//GO:0061061//GO:0009890//GO:0007154//GO:1902679//GO:1903507//GO:0012501//GO:0007275//GO:0034645//GO:…	regulation of nucleobase-containing compound metabolic process//regulation of primary metabolic process//muscle organ development//negative regulation of transcription from RNA polymerase II promoter//negative regulation of muscle cell differentiation//regulation of developmental process//intracellular signal transduction//negative regulation of macromolecule biosynthetic process//striated muscle…	GO:0044451//GO:0044444//GO:0070013//GO:0043227//GO:0044422//GO:0000791//GO:0044446//GO:0031981//GO:0043226//GO:0005622//GO:0043292//GO:0030017//GO:0005575//GO:0005829//GO:0031674//GO:0031974//GO:0005634//GO:0005654//GO:0000785//GO:0043233//GO:0032991//GO:0043228//GO:0043231//GO:0005623//GO:0043229//GO:0005694//GO:0016605//GO:0044428//GO:0005737//GO:0043232//GO:0044464//GO:0044427//GO:0044449//GO:…	nucleoplasm part//cytoplasmic part//intracellular organelle lumen//membrane-bounded organelle//organelle part//euchromatin//intracellular organelle part//nuclear lumen//organelle//intracellular//contractile fiber//sarcomere//cellular_component//cytosol//I band//membrane-enclosed lumen//nucleus//nucleoplasm//chromatin//organelle lumen//macromolecular complex//non-membrane-bounded organelle//intrac…	GO:0001085//GO:0031432//GO:0005488//GO:0019901//GO:0019899//GO:0003682//GO:0003674//GO:0008134//GO:0044877//GO:0019900//GO:0043422//GO:0005198//GO:0008092//GO:0008307//GO:0005515//GO:0061629	RNA polymerase II transcription factor binding//titin binding//binding//protein kinase binding//enzyme binding//chromatin binding//molecular_function//transcription factor binding//macromolecular complex binding//kinase binding//protein kinase B binding//structural molecule activity//cytoskeletal protein binding//structural constituent of muscle//protein binding//RNA polymerase II sequence-specif…	ANKRD2, ARPP; ankyrin repeat domain 2 (stretch responsive muscle)	http://www.genome.jp/dbget-bin/www_bget?hsa:26287
ENSG00000166592	chr16	-	66921679	66925644	1569	6111	26335	3613	2234	329.442	1204.41	164.557	103.426	329.442	1204.41	164.557	103.426	1266.22	267.542	2.2427	2.5578e-109	2.4621e-106	UP	87.5086	1215.34	-3.7958	1.3217e-216	3.8686e-213	DOWN	91.7651	158.348	-0.78708	0.00030965	0.026285	FALSE	164.483	281.397	-0.77467	5.5443e-13	1.4756e-10	FALSE	GO:0015031//GO:0045926//GO:0071840//GO:0044763//GO:0071702//GO:0009987//GO:0050794//GO:0007264//GO:0040007//GO:0050896//GO:0044700//GO:0048523//GO:0051179//GO:0065007//GO:0048519//GO:0050789//GO:0030308//GO:0051716//GO:0007154//GO:0023052//GO:0044699//GO:0051234//GO:0045184//GO:0016049//GO:0035556//GO:0001558//GO:0006810//GO:0007165//GO:0016043//GO:0033036//GO:0008150//GO:0008104//GO:0040008//GO:…	protein transport//negative regulation of growth//cellular component organization or biogenesis//single-organism cellular process//organic substance transport//cellular process//regulation of cellular process//small GTPase mediated signal transduction//growth//response to stimulus//single organism signaling//negative regulation of cellular process//localization//biological regulation//negative re…	GO:0044464//GO:0005886//GO:0005622//GO:0016020//GO:0005623//GO:0005575//GO:0071944	cell part//plasma membrane//intracellular//membrane//cell//cellular_component//cell periphery	GO:0016817//GO:0019001//GO:0043168//GO:0000166//GO:0017111//GO:0032549//GO:0001883//GO:0003924//GO:0032561//GO:0097367//GO:0032555//GO:0032550//GO:0003824//GO:1901363//GO:0005515//GO:0097159//GO:0005488//GO:0005516//GO:0032553//GO:0016462//GO:0036094//GO:0001882//GO:0035639//GO:0043167//GO:1901265//GO:0016818//GO:0017076//GO:0005525//GO:0016787//GO:0003674	hydrolase activity, acting on acid anhydrides//guanyl nucleotide binding//anion binding//nucleotide binding//nucleoside-triphosphatase activity//ribonucleoside binding//purine nucleoside binding//GTPase activity//guanyl ribonucleotide binding//carbohydrate derivative binding//purine ribonucleotide binding//purine ribonucleoside binding//catalytic activity//heterocyclic compound binding//protein b…	RRAD, RAD, RAD1, REM3; Ras-related associated with diabetes; K07845 Ras-related associated with diabetes	http://www.genome.jp/dbget-bin/www_bget?hsa:6236
ENSG00000166974	chr18	+	34976928	35143470	4323	1305	3222	1376	2158	32.1968	67.4379	28.6816	45.7229	32.1968	67.4379	28.6816	45.7229	154.917	57.1334	1.4391	3.5404e-07	3.5081e-05	UP	84.5315	148.693	-0.81478	0.003553	0.10556	FALSE	88.6433	60.3064	0.5557	0.0047889	0.261	FALSE	62.6428	60.0921	0.059973	0.52129	0.99975	FALSE	GO:0006996//GO:0050789//GO:0022402//GO:0044700//GO:0065007//GO:0000278//GO:1903047//GO:0044763//GO:0007067//GO:0009987//GO:0050794//GO:1902589//GO:0050896//GO:0007049//GO:0008283//GO:0071840//GO:0007165//GO:0016043//GO:0008150//GO:0000280//GO:0051301//GO:0051716//GO:0007154//GO:0023052//GO:0044699//GO:0048285	organelle organization//regulation of biological process//cell cycle process//single organism signaling//biological regulation//mitotic cell cycle//mitotic cell cycle process//single-organism cellular process//mitotic nuclear division//cellular process//regulation of cellular process//single-organism organelle organization//response to stimulus//cell cycle//cell proliferation//cellular component …	GO:0035371//GO:1990752//GO:0044424//GO:0005737//GO:0043232//GO:0044464//GO:0043234//GO:0005575//GO:0015630//GO:0044430//GO:0043228//GO:0032991//GO:0005623//GO:0043229//GO:0044422//GO:0005856//GO:0044446//GO:0043226//GO:0005874//GO:0005622	microtubule plus-end//microtubule end//intracellular part//cytoplasm//intracellular non-membrane-bounded organelle//cell part//protein complex//cellular_component//microtubule cytoskeleton//cytoskeletal part//non-membrane-bounded organelle//macromolecular complex//cell//intracellular organelle//organelle part//cytoskeleton//intracellular organelle part//organelle//microtubule//intracellular	GO:0005515//GO:0008017//GO:0008092//GO:0015631//GO:0003674//GO:0044877//GO:0032403//GO:0005488	protein binding//microtubule binding//cytoskeletal protein binding//tubulin binding//molecular_function//macromolecular complex binding//protein complex binding//binding	MAPRE2, EB1, EB2, RP1; microtubule-associated protein, RP/EB family, member 2; K10436 microtubule-associated protein, RP/EB family	http://www.genome.jp/dbget-bin/www_bget?hsa:10982
ENSG00000167470	chr19	+	1248553	1259140	3790	1038	7590	911	556	32.0753	198.972	23.7834	14.7546	32.0753	198.972	23.7834	14.7546	364.935	45.444	3.0055	5.8215e-49	2.6745e-46	UP	21.7792	350.274	-4.0075	1.6777e-66	9.0461e-64	DOWN	22.8386	39.9267	-0.80588	0.063462	0.99964	FALSE	41.4735	47.7974	-0.20474	0.15753	0.99975	FALSE	GO:0044765//GO:0044262//GO:0032879//GO:0071704//GO:0031323//GO:0007154//GO:0044699//GO:0019318//GO:0006793//GO:0023052//GO:0051234//GO:0010677//GO:0031324//GO:0051174//GO:0045184//GO:0015833//GO:0080090//GO:0002792//GO:1903530//GO:0030072//GO:0051048//GO:0046903//GO:0006810//GO:0065008//GO:0071705//GO:0016310//GO:0051051//GO:0005975//GO:1903531//GO:0033131//GO:0002790//GO:0044092//GO:0050790//GO:…	single-organism transport//cellular carbohydrate metabolic process//regulation of localization//organic substance metabolic process//regulation of cellular metabolic process//cell communication//single-organism process//hexose metabolic process//phosphorus metabolic process//signaling//establishment of localization//negative regulation of cellular carbohydrate metabolic process//negative regulati…	GO:0043227//GO:0044422//GO:0044446//GO:0031981//GO:0043226//GO:0005622//GO:0044444//GO:0070013//GO:0005730//GO:0043231//GO:0043228//GO:0043233//GO:0043229//GO:0005623//GO:0005575//GO:0005829//GO:0031974//GO:0005634//GO:0005737//GO:0044428//GO:0043232//GO:0044464//GO:0044424	membrane-bounded organelle//organelle part//intracellular organelle part//nuclear lumen//organelle//intracellular//cytoplasmic part//intracellular organelle lumen//nucleolus//intracellular membrane-bounded organelle//non-membrane-bounded organelle//organelle lumen//intracellular organelle//cell//cellular_component//cytosol//membrane-enclosed lumen//nucleus//cytoplasm//nuclear part//intracellular …	GO:0005488//GO:0019899//GO:0003674//GO:0019900//GO:0005515	binding//enzyme binding//molecular_function//kinase binding//protein binding	MIDN; midnolin	http://www.genome.jp/dbget-bin/www_bget?hsa:90007
ENSG00000168334	chr3	-	39183210	39192596	6460	4306	136458	5679	10696	42.6258	1145.97	47.4955	90.9283	42.6258	1145.97	47.4955	90.9283	6561.05	188.518	5.1212	0	0	UP	418.976	6297.45	-3.9098	0	0	DOWN	439.355	248.895	0.81985	6.5065e-17	2.89e-14	FALSE	258.538	198.281	0.38283	0.24896	0.99975	FALSE	GO:0048731//GO:0016043//GO:0008150//GO:0044707//GO:0030029//GO:0032501//GO:0007275//GO:0072358//GO:0044699//GO:0007010//GO:0044767//GO:0048856//GO:0048513//GO:0007507//GO:0030036//GO:0006996//GO:0071840//GO:0009987//GO:0044763//GO:0032502//GO:0072359//GO:1902589	system development//cellular component organization//biological_process//single-multicellular organism process//actin filament-based process//multicellular organismal process//multicellular organismal development//cardiovascular system development//single-organism process//cytoskeleton organization//single-organism developmental process//anatomical structure development//organ development//heart …	GO:0005575//GO:0030054	cellular_component//cell junction	GO:0003723//GO:0003676//GO:0003674//GO:0005488//GO:1901363//GO:0097159//GO:0005515//GO:0044822//GO:0003779//GO:0008092	RNA binding//nucleic acid binding//molecular_function//binding//heterocyclic compound binding//organic cyclic compound binding//protein binding//poly(A) RNA binding//actin binding//cytoskeletal protein binding	XIRP1, CMYA1, Xin; xin actin-binding repeat containing 1	http://www.genome.jp/dbget-bin/www_bget?hsa:165904
ENSG00000168575	chr8	-	42416475	42541926	3657	2841	5190	4419	4817	121.788	188.745	160.044	177.333	121.788	188.745	160.044	177.333	249.541	124.38	1.0045	3.6365e-05	0.0024585	UP	188.688	239.515	-0.34412	0.51935	0.99921	FALSE	197.866	193.673	0.030902	0.30992	0.99964	FALSE	201.176	130.821	0.62086	0.013731	0.41563	FALSE	GO:0098661//GO:0052126//GO:0098656//GO:0019058//GO:0006812//GO:0006817//GO:0035435//GO:0051179//GO:0044764//GO:0098660//GO:0051704//GO:0051828//GO:1902578//GO:0030001//GO:0009987//GO:0044763//GO:0006814//GO:0006820//GO:0098655//GO:0015672//GO:0035725//GO:0015698//GO:0044403//GO:0052192//GO:0051806//GO:0030260//GO:0044419//GO:0008150//GO:0098662//GO:0046718//GO:0055085//GO:0034220//GO:0006811//GO:…	inorganic anion transmembrane transport//movement in host environment//anion transmembrane transport//viral life cycle//cation transport//phosphate ion transport//phosphate ion transmembrane transport//localization//multi-organism cellular process//inorganic ion transmembrane transport//multi-organism process//entry into other organism involved in symbiotic interaction//single-organism localizati…	GO:0016021//GO:0031224//GO:0044464//GO:0070062//GO:0005575//GO:0043230//GO:0005887//GO:0044459//GO:0065010//GO:0071944//GO:0005576//GO:0016020//GO:0031226//GO:0005623//GO:0044425//GO:1903561//GO:0031988//GO:0043227//GO:0044421//GO:0005886//GO:0031982//GO:0043226	integral component of membrane//intrinsic component of membrane//cell part//extracellular exosome//cellular_component//extracellular organelle//integral component of plasma membrane//plasma membrane part//extracellular membrane-bounded organelle//cell periphery//extracellular region//membrane//intrinsic component of plasma membrane//cell//membrane part//extracellular vesicle//membrane-bounded ves…	GO:0005215//GO:0046873//GO:0008509//GO:0022892//GO:0022891//GO:0004872//GO:0005436//GO:0015081//GO:0015296//GO:0015114//GO:0060089//GO:1901677//GO:0022890//GO:0022857//GO:0008324//GO:0015294//GO:0001618//GO:0003674//GO:0015075//GO:0015077//GO:0015319//GO:0015293//GO:0015291//GO:0022804//GO:0005315//GO:0015103	transporter activity//metal ion transmembrane transporter activity//anion transmembrane transporter activity//substrate-specific transporter activity//substrate-specific transmembrane transporter activity//receptor activity//sodium:phosphate symporter activity//sodium ion transmembrane transporter activity//anion:cation symporter activity//phosphate ion transmembrane transporter activity//molecul…	SLC20A2, GLVR-2, GLVR2, IBGC1, IBGC3, MLVAR, PIT-2, PIT2, RAM1; solute carrier family 20 (phosphate transporter), member 2; K14640 solute carrier family 20 (sodium-dependent phosphate transporter)	http://www.genome.jp/dbget-bin/www_bget?hsa:6575
ENSG00000168734	chr20	+	44531785	44624247	1489	435	1335	498	468	19.2437	50.1023	18.6128	17.7798	19.2437	50.1023	18.6128	17.7798	64.1882	19.0445	1.7529	5.88e-05	0.0038347	UP	18.3321	61.6094	-1.7488	2.09e-05	0.0012013	DOWN	19.2239	21.826	-0.18315	0.88345	0.99964	FALSE	22.6716	20.0307	0.17867	0.91321	0.99975	FALSE	GO:0031400//GO:0006810//GO:0016310//GO:0051248//GO:1903827//GO:2000480//GO:0090317//GO:0051051//GO:1900181//GO:2000113//GO:0051174//GO:0000122//GO:0043412//GO:0045184//GO:0017038//GO:1903649//GO:0080090//GO:0019219//GO:0006355//GO:1903533//GO:0010558//GO:0044699//GO:0097659//GO:0006357//GO:0006793//GO:0044271//GO:0034645//GO:0016482//GO:0006464//GO:0023052//GO:0006351//GO:0051234//GO:0045892//GO:…	negative regulation of protein modification process//transport//phosphorylation//negative regulation of protein metabolic process//regulation of cellular protein localization//negative regulation of cAMP-dependent protein kinase activity//negative regulation of intracellular protein transport//negative regulation of transport//negative regulation of protein localization to nucleus//negative regul…	GO:0043226//GO:0005622//GO:0043227//GO:0005634//GO:0005575//GO:0043231//GO:0043229//GO:0005623//GO:0044464//GO:0005737//GO:0044424	organelle//intracellular//membrane-bounded organelle//nucleus//cellular_component//intracellular membrane-bounded organelle//intracellular organelle//cell//cell part//cytoplasm//intracellular part	GO:0019207//GO:0030234//GO:0003674//GO:0098772//GO:0019887//GO:0004860//GO:0019210//GO:0030291//GO:0004862//GO:0004857	kinase regulator activity//enzyme regulator activity//molecular_function//molecular function regulator//protein kinase regulator activity//protein kinase inhibitor activity//kinase inhibitor activity//protein serine/threonine kinase inhibitor activity//cAMP-dependent protein kinase inhibitor activity//enzyme inhibitor activity	PKIG, PKI-gamma; protein kinase (cAMP-dependent, catalytic) inhibitor gamma	http://www.genome.jp/dbget-bin/www_bget?hsa:11142
ENSG00000168906	chr2	+	85539165	85545280	2819	3252	6103	2758	2854	121.16	192.898	86.8128	91.3148	121.16	192.898	86.8128	91.3148	293.439	142.374	1.0434	2.3423e-06	0.00019647	UP	111.795	281.65	-1.333	1.6836e-12	2.1695e-10	DOWN	117.233	120.876	-0.04415	0.69636	0.99964	FALSE	125.559	149.747	-0.25416	0.0056981	0.21826	FALSE	GO:0042451//GO:0009119//GO:0071704//GO:0006725//GO:0051716//GO:0034641//GO:0032259//GO:0042455//GO:0072521//GO:1901564//GO:0044271//GO:0044699//GO:1901657//GO:0044711//GO:0006730//GO:0009116//GO:0042398//GO:1901566//GO:0042278//GO:0009108//GO:0051186//GO:0042221//GO:1901135//GO:0006807//GO:0009058//GO:0006139//GO:0006732//GO:0019438//GO:0006556//GO:0008150//GO:0008152//GO:0051188//GO:1901360//GO:…	purine nucleoside biosynthetic process//ribonucleoside metabolic process//organic substance metabolic process//cellular aromatic compound metabolic process//cellular response to stimulus//cellular nitrogen compound metabolic process//methylation//ribonucleoside biosynthetic process//purine-containing compound metabolic process//organonitrogen compound metabolic process//cellular nitrogen compound…	GO:0005622//GO:0044444//GO:1902494//GO:0032991//GO:0005623//GO:0005829//GO:0005575//GO:0005737//GO:0044464//GO:0043234//GO:0048269//GO:0044424//GO:1990234	intracellular//cytoplasmic part//catalytic complex//macromolecular complex//cell//cytosol//cellular_component//cytoplasm//cell part//protein complex//methionine adenosyltransferase complex//intracellular part//transferase complex	GO:0005488//GO:0016740//GO:0043169//GO:0032553//GO:0004478//GO:0036094//GO:0043167//GO:0035639//GO:0001882//GO:0046872//GO:1901265//GO:0032559//GO:0017076//GO:0003674//GO:0030554//GO:0043168//GO:0000166//GO:0032549//GO:0001883//GO:0016765//GO:0097367//GO:0032555//GO:0032550//GO:0003824//GO:1901363//GO:0005524//GO:0005515//GO:0097159	binding//transferase activity//cation binding//ribonucleotide binding//methionine adenosyltransferase activity//small molecule binding//ion binding//purine ribonucleoside triphosphate binding//nucleoside binding//metal ion binding//nucleoside phosphate binding//adenyl ribonucleotide binding//purine nucleotide binding//molecular_function//adenyl nucleotide binding//anion binding//nucleotide bindin…	MAT2A, MATA2, MATII, SAMS2; methionine adenosyltransferase II, alpha (EC:2.5.1.6); K00789 S-adenosylmethionine synthetase [EC:2.5.1.6]	http://www.genome.jp/dbget-bin/www_bget?hsa:4144
ENSG00000170162	chr6	+	117265558	117273565	2212	1212	7826	2014	2448	30.7868	168.646	43.2218	53.4014	30.7868	168.646	43.2218	53.4014	376.283	53.0618	2.8261	9.8032e-47	4.3079e-44	UP	95.8912	361.165	-1.9132	1.0563e-28	2.7053e-26	DOWN	100.556	88.2682	0.18803	0.14644	0.99964	FALSE	91.6879	55.8097	0.71622	0.042137	0.85366	FALSE	GO:0060538//GO:0016070//GO:0048522//GO:0044237//GO:0006366//GO:0009889//GO:0060255//GO:0044260//GO:0051252//GO:0010604//GO:0019222//GO:0031326//GO:0032502//GO:1902680//GO:0060537//GO:1901576//GO:0044249//GO:0050794//GO:0009987//GO:0048856//GO:0032774//GO:0031328//GO:0044767//GO:0010468//GO:0046483//GO:0009893//GO:0009888//GO:0051254//GO:0065007//GO:0048513//GO:2001141//GO:0031325//GO:0009059//GO:…	skeletal muscle organ development//RNA metabolic process//positive regulation of cellular process//cellular metabolic process//transcription from RNA polymerase II promoter//regulation of biosynthetic process//regulation of macromolecule metabolic process//cellular macromolecule metabolic process//regulation of RNA metabolic process//positive regulation of macromolecule metabolic process//regulat…	GO:0044464//GO:0005737//GO:0044424//GO:0043226//GO:0005622//GO:0043227//GO:0043231//GO:0043229//GO:0005623//GO:0005634//GO:0005575	cell part//cytoplasm//intracellular part//organelle//intracellular//membrane-bounded organelle//intracellular membrane-bounded organelle//intracellular organelle//cell//nucleus//cellular_component	GO:0000989//GO:0003712//GO:0005515//GO:0003713//GO:0005488//GO:0003674//GO:0000988//GO:0008022	transcription factor activity, transcription factor binding//transcription cofactor activity//protein binding//transcription coactivator activity//binding//molecular_function//transcription factor activity, protein binding//protein C-terminus binding	VGLL2, VGL2, VITO1; vestigial-like family member 2	http://www.genome.jp/dbget-bin/www_bget?hsa:245806
ENSG00000170345	chr14	+	75278774	75282230	2158	48	12948	118	207	2.38861	546.617	4.961	8.84616	2.38861	546.617	4.961	8.84616	622.554	2.10146	8.2107	4.4094e-119	4.4566e-116	UP	8.10845	597.542	-6.2035	3.0764e-131	3.9395e-128	DOWN	8.50286	5.17162	0.71733	0.29207	0.99964	FALSE	5.37198	2.21028	1.2812	0.33663	0.99975	FALSE	GO:0016310//GO:0009314//GO:0006259//GO:0042221//GO:0080134//GO:0051412//GO:0034614//GO:0051592//GO:0051403//GO:0019219//GO:0097305//GO:0045087//GO:1901700//GO:0051090//GO:0071310//GO:1903706//GO:0080090//GO:0007517//GO:0043412//GO:0050793//GO:0030154//GO:0007399//GO:0035556//GO:0014706//GO:0045089//GO:0010243//GO:0045944//GO:0006355//GO:0009612//GO:0034645//GO:0002756//GO:0032259//GO:0023052//GO:…	phosphorylation//response to radiation//DNA metabolic process//response to chemical//regulation of response to stress//response to corticosterone//cellular response to reactive oxygen species//response to calcium ion//stress-activated MAPK cascade//regulation of nucleobase-containing compound metabolic process//response to alcohol//innate immune response//response to oxygen-containing compound//r…	GO:0070013//GO:0044444//GO:0031981//GO:0043226//GO:0005622//GO:0043227//GO:0044422//GO:0044446//GO:0031974//GO:0012505//GO:0005634//GO:0005575//GO:0005829//GO:0043233//GO:0043231//GO:0032991//GO:0005623//GO:0043229//GO:0005654//GO:0016020//GO:0044464//GO:0043234//GO:0097458//GO:0044428//GO:0005737//GO:0042995//GO:0005667//GO:0043005//GO:0044424//GO:0005783	intracellular organelle lumen//cytoplasmic part//nuclear lumen//organelle//intracellular//membrane-bounded organelle//organelle part//intracellular organelle part//membrane-enclosed lumen//endomembrane system//nucleus//cellular_component//cytosol//organelle lumen//intracellular membrane-bounded organelle//macromolecular complex//cell//intracellular organelle//nucleoplasm//membrane//cell part//pro…	GO:0003700//GO:0001012//GO:0005488//GO:0003674//GO:0003676//GO:0008134//GO:0000976//GO:0003682//GO:0044877//GO:0001228//GO:0000982//GO:0043565//GO:0001071//GO:0000981//GO:0003677//GO:0003690//GO:0001046//GO:0001159//GO:0000987//GO:0044212//GO:0005515//GO:0000978//GO:0097159//GO:0070412//GO:0000977//GO:0000975//GO:0001077//GO:1990837//GO:1901363//GO:0046332//GO:0001067//GO:0001047//GO:0000979	transcription factor activity, sequence-specific DNA binding//RNA polymerase II regulatory region DNA binding//binding//molecular_function//nucleic acid binding//transcription factor binding//transcription regulatory region sequence-specific DNA binding//chromatin binding//macromolecular complex binding//transcriptional activator activity, RNA polymerase II transcription regulatory region sequenc…	FOS, AP-1, C-FOS, p55; FBJ murine osteosarcoma viral oncogene homolog; K04379 proto-oncogene protein c-fos	http://www.genome.jp/dbget-bin/www_bget?hsa:2353
ENSG00000170525	chr10	+	6144934	6235545	4483	1259	7757	5571	10546	31.6418	165.388	118.291	227.616	31.6418	165.388	118.291	227.616	372.965	55.1195	2.7584	6.4902e-45	2.7913e-42	UP	413.1	357.981	0.20661	9.0859e-06	0.00055904	FALSE	433.194	244.162	0.82717	6.7628e-17	2.9412e-14	FALSE	253.621	57.9739	2.1292	8.3022e-25	3.5445e-22	UP	GO:0009179//GO:0019637//GO:0044267//GO:0046034//GO:0060322//GO:0061621//GO:0009144//GO:0009132//GO:0048856//GO:0006096//GO:0006753//GO:0046483//GO:0044767//GO:0016052//GO:0009167//GO:0044238//GO:0044723//GO:0046365//GO:0048513//GO:0019538//GO:0044281//GO:0046939//GO:0044712//GO:0036211//GO:0046128//GO:0019320//GO:0019693//GO:0009199//GO:0044260//GO:0009135//GO:0009259//GO:0009126//GO:0006470//GO:…	purine ribonucleoside diphosphate metabolic process//organophosphate metabolic process//cellular protein metabolic process//ATP metabolic process//head development//canonical glycolysis//purine nucleoside triphosphate metabolic process//nucleoside diphosphate metabolic process//anatomical structure development//glycolytic process//nucleoside phosphate metabolic process//heterocycle metabolic proc…	GO:0044424//GO:0005737//GO:0044428//GO:0044464//GO:0005654//GO:0043233//GO:0043231//GO:0005623//GO:0043229//GO:0005575//GO:0005829//GO:0031974//GO:0005634//GO:0043227//GO:0044422//GO:0044446//GO:0031981//GO:0043226//GO:0005622//GO:0044444//GO:0070013	intracellular part//cytoplasm//nuclear part//cell part//nucleoplasm//organelle lumen//intracellular membrane-bounded organelle//cell//intracellular organelle//cellular_component//cytosol//membrane-enclosed lumen//nucleus//membrane-bounded organelle//organelle part//intracellular organelle part//nuclear lumen//organelle//intracellular//cytoplasmic part//intracellular organelle lumen	GO:0097367//GO:0032555//GO:0032550//GO:0003824//GO:0016301//GO:1901363//GO:0005524//GO:0016772//GO:0097159//GO:0042578//GO:0030554//GO:0043168//GO:0000166//GO:0032549//GO:0001883//GO:0003873//GO:0016788//GO:0008443//GO:0016791//GO:1901265//GO:0032559//GO:0017076//GO:0004331//GO:0016787//GO:0003674//GO:0019200//GO:0005488//GO:0016740//GO:0032553//GO:0036094//GO:0001882//GO:0050308//GO:0035639//GO:…	carbohydrate derivative binding//purine ribonucleotide binding//purine ribonucleoside binding//catalytic activity//kinase activity//heterocyclic compound binding//ATP binding//transferase activity, transferring phosphorus-containing groups//organic cyclic compound binding//phosphoric ester hydrolase activity//adenyl nucleotide binding//anion binding//nucleotide binding//ribonucleoside binding//pu…	PFKFB3, IPFK2, PFK2; 6-phosphofructo-2-kinase/fructose-2,6-biphosphatase 3 (EC:2.7.1.105 3.1.3.46); K01103 6-phosphofructo-2-kinase / fructose-2,6-biphosphatase 3&#160; [EC:2.7.1.105 3.1.3.46]	http://www.genome.jp/dbget-bin/www_bget?hsa:5209
ENSG00000170807	chr7	+	123655807	123664290	2346	11379	28327	17152	21168	347.314	733.492	442.299	554.853	347.314	733.492	442.299	554.853	1361.99	498.177	1.451	1.8843e-52	8.8582e-50	UP	829.177	1307.27	-0.65681	1.7265e-10	1.9437e-08	FALSE	869.51	751.726	0.21	5.0657e-06	0.00064092	FALSE	780.85	523.976	0.57555	1.481e-05	0.0014296	FALSE	GO:0055001//GO:0071840//GO:0003008//GO:0051258//GO:0055002//GO:0022607//GO:0032984//GO:0030837//GO:0008154//GO:0032502//GO:0043241//GO:0032271//GO:1902589//GO:0043244//GO:0048869//GO:0043624//GO:0030239//GO:0009987//GO:0051694//GO:0050794//GO:0044763//GO:0048646//GO:0044767//GO:0065003//GO:0031032//GO:0048856//GO:0051261//GO:0030042//GO:0070271//GO:0048519//GO:0030834//GO:0065007//GO:0048523//GO:…	muscle cell development//cellular component organization or biogenesis//system process//protein polymerization//striated muscle cell development//cellular component assembly//macromolecular complex disassembly//negative regulation of actin filament polymerization//actin polymerization or depolymerization//developmental process//protein complex disassembly//regulation of protein polymerization//si…	GO:0044464//GO:0043232//GO:0005737//GO:0044424//GO:0030016//GO:0044449//GO:0036379//GO:0005622//GO:0043292//GO:0043226//GO:0005865//GO:0044446//GO:0005856//GO:0044422//GO:0044444//GO:0043229//GO:0015629//GO:0005623//GO:0043228//GO:0044430//GO:0005575//GO:0030017	cell part//intracellular non-membrane-bounded organelle//cytoplasm//intracellular part//myofibril//contractile fiber part//myofilament//intracellular//contractile fiber//organelle//striated muscle thin filament//intracellular organelle part//cytoskeleton//organelle part//cytoplasmic part//intracellular organelle//actin cytoskeleton//cell//non-membrane-bounded organelle//cytoskeletal part//cellula…	GO:0003779//GO:0008092//GO:0005523//GO:0005515//GO:0005488//GO:0003674	actin binding//cytoskeletal protein binding//tropomyosin binding//protein binding//binding//molecular_function	LMOD2, C-LMOD, CLMOD; leiomodin 2 (cardiac)	http://www.genome.jp/dbget-bin/www_bget?hsa:442721
ENSG00000171223	chr19	+	12791496	12793315	1820	114	4351	169	167	3.12013	101.026	3.90784	3.92522	3.12013	101.026	3.90784	3.92522	209.201	4.99096	5.3894	9.3562e-45	3.9401e-42	UP	6.5416	200.796	-4.9399	1.2147e-43	4.2912e-41	DOWN	6.85979	7.40682	-0.11069	0.99331	0.99964	FALSE	7.69377	5.24943	0.55153	0.68776	0.99975	FALSE	GO:0009058//GO:0002520//GO:0051253//GO:0048731//GO:0001824//GO:0044706//GO:0090304//GO:0006807//GO:0007165//GO:0007167//GO:0071248//GO:0051171//GO:0008150//GO:1903508//GO:0009719//GO:0032496//GO:0071495//GO:0019438//GO:1901698//GO:0006139//GO:0044707//GO:0048518//GO:0008152//GO:0048514//GO:2000112//GO:0010467//GO:0071241//GO:0003006//GO:0009628//GO:0007178//GO:0043207//GO:0009605//GO:0034654//GO:…	biosynthetic process//immune system development//negative regulation of RNA metabolic process//system development//blastocyst development//multi-multicellular organism process//nucleic acid metabolic process//nitrogen compound metabolic process//signal transduction//enzyme linked receptor protein signaling pathway//cellular response to metal ion//regulation of nitrogen compound metabolic process/…	GO:0005654//GO:0043229//GO:0005623//GO:0032991//GO:0043228//GO:0043231//GO:0000785//GO:0043233//GO:0005575//GO:0000790//GO:0005634//GO:0044454//GO:0031974//GO:0044446//GO:0043227//GO:0044422//GO:0005622//GO:0031981//GO:0043226//GO:0070013//GO:0044424//GO:0044427//GO:0000228//GO:0043232//GO:0005667//GO:0044428//GO:0043234//GO:0044464//GO:0005694	nucleoplasm//intracellular organelle//cell//macromolecular complex//non-membrane-bounded organelle//intracellular membrane-bounded organelle//chromatin//organelle lumen//cellular_component//nuclear chromatin//nucleus//nuclear chromosome part//membrane-enclosed lumen//intracellular organelle part//membrane-bounded organelle//organelle part//intracellular//nuclear lumen//organelle//intracellular or…	GO:0000982//GO:0001228//GO:0003714//GO:0000988//GO:0000976//GO:0003676//GO:0008134//GO:0003674//GO:0005488//GO:0001012//GO:0003713//GO:0003700//GO:0001067//GO:1901363//GO:1990837//GO:0001077//GO:0000975//GO:0000977//GO:0097159//GO:0005515//GO:0000978//GO:0044212//GO:0001159//GO:0000987//GO:0000989//GO:0003690//GO:0003677//GO:0000981//GO:0001071//GO:0003712//GO:0043565	transcription factor activity, RNA polymerase II core promoter proximal region sequence-specific binding//transcriptional activator activity, RNA polymerase II transcription regulatory region sequence-specific binding//transcription corepressor activity//transcription factor activity, protein binding//transcription regulatory region sequence-specific DNA binding//nucleic acid binding//transcripti…	JUNB, AP-1; jun B proto-oncogene; K09028 transcription factor jun-B	http://www.genome.jp/dbget-bin/www_bget?hsa:3726
ENSG00000172403	chr4	+	118850688	119061247	9920	29587	59085	26586	33154	246.91	418.302	187.444	237.603	246.91	418.302	187.444	237.603	2840.87	1295.33	1.133	1.6061e-60	8.1164e-58	UP	1298.68	2726.74	-1.0701	8.349e-68	4.6233e-65	DOWN	1361.85	1165.19	0.225	2.5664e-09	6.6143e-07	FALSE	1210.34	1362.41	-0.17075	2.6116e-12	6.2232e-10	FALSE	--	--	GO:0044449//GO:0030016//GO:0044424//GO:0030054//GO:0005924//GO:0070161//GO:0043232//GO:0005737//GO:0044464//GO:0005575//GO:0030055//GO:0030017//GO:0005634//GO:0031674//GO:0005623//GO:0015629//GO:0043229//GO:0043228//GO:0043231//GO:0030018//GO:0005925//GO:0044444//GO:0005912//GO:0005856//GO:0044422//GO:0043227//GO:0043292//GO:0005622//GO:0043226	contractile fiber part//myofibril//intracellular part//cell junction//cell-substrate adherens junction//anchoring junction//intracellular non-membrane-bounded organelle//cytoplasm//cell part//cellular_component//cell-substrate junction//sarcomere//nucleus//I band//cell//actin cytoskeleton//intracellular organelle//non-membrane-bounded organelle//intracellular membrane-bounded organelle//Z disc//f…	GO:0005515//GO:0051371//GO:0008092//GO:0003779//GO:0051393//GO:0071889//GO:0042805//GO:0003674//GO:0005488	protein binding//muscle alpha-actinin binding//cytoskeletal protein binding//actin binding//alpha-actinin binding//14-3-3 protein binding//actinin binding//molecular_function//binding	SYNPO2; synaptopodin 2	http://www.genome.jp/dbget-bin/www_bget?hsa:171024
ENSG00000173598	chr12	+	93377883	93408146	9753	2098	7776	3113	3198	34.0524	107.072	42.6877	44.5759	34.0524	107.072	42.6877	44.5759	373.878	91.8512	2.0252	1.6723e-28	5.3658e-26	UP	125.27	358.858	-1.5184	1.5517e-19	2.8386e-17	DOWN	131.363	136.434	-0.054649	0.72313	0.99964	FALSE	141.72	96.6079	0.55283	0.083362	0.99975	FALSE	GO:0065007//GO:0051179//GO:0019637//GO:0044700//GO:0046483//GO:0006753//GO:0046822//GO:0044238//GO:0043647//GO:0019751//GO:0044281//GO:0050789//GO:0044237//GO:0060341//GO:0050794//GO:0009987//GO:0071702//GO:0051236//GO:0055086//GO:0032386//GO:0044763//GO:0044710//GO:0051049//GO:0050896//GO:0051168//GO:0019932//GO:0006807//GO:0007165//GO:0008150//GO:0033036//GO:0051641//GO:0006913//GO:0032239//GO:…	biological regulation//localization//organophosphate metabolic process//single organism signaling//heterocycle metabolic process//nucleoside phosphate metabolic process//regulation of nucleocytoplasmic transport//primary metabolic process//inositol phosphate metabolic process//polyol metabolic process//small molecule metabolic process//regulation of biological process//cellular metabolic process/…	GO:0044424//GO:0005737//GO:0044464//GO:0005623//GO:0005829//GO:0005575//GO:0005622//GO:0044444	intracellular part//cytoplasm//cell part//cell//cytosol//cellular_component//intracellular//cytoplasmic part	GO:0030515//GO:0003824//GO:0052840//GO:1901363//GO:0052845//GO:0097159//GO:0005515//GO:0016817//GO:0052841//GO:0052843//GO:0052848//GO:0046872//GO:0003723//GO:0052846//GO:0016818//GO:0008486//GO:0052847//GO:0016787//GO:0052842//GO:0003676//GO:0003674//GO:0005488//GO:0052844//GO:0043167//GO:0016462//GO:0043169	snoRNA binding//catalytic activity//inositol diphosphate tetrakisphosphate diphosphatase activity//heterocyclic compound binding//inositol-5-diphosphate-1,2,3,4,6-pentakisphosphate diphosphatase activity//organic cyclic compound binding//protein binding//hydrolase activity, acting on acid anhydrides//inositol bisdiphosphate tetrakisphosphate diphosphatase activity//inositol-1-diphosphate-2,3,4,5,…	NUDT4, DIPP2, DIPP2alpha, DIPP2beta; nudix (nucleoside diphosphate linked moiety X)-type motif 4 (EC:3.6.1.52); K07766 diphosphoinositol-polyphosphate diphosphatase [EC:3.6.1.52]	http://www.genome.jp/dbget-bin/www_bget?hsa:11163
ENSG00000174429	chr8	-	106759483	106770245	2755	2811	22604	2623	4047	50.8251	346.72	40.068	62.8391	50.8251	346.72	40.068	62.8391	1086.82	123.067	3.1426	6.4881e-150	8.1969e-147	UP	158.526	1043.16	-2.7182	1.4706e-131	2.0088e-128	DOWN	166.237	114.959	0.53212	0.00018181	0.01636	FALSE	119.413	129.44	-0.11632	0.060381	0.99975	FALSE	GO:0006351//GO:0051234//GO:0006606//GO:0006605//GO:0045935//GO:0044699//GO:0097659//GO:0006357//GO:0044271//GO:0034645//GO:0016482//GO:0023052//GO:0009891//GO:0051173//GO:0034641//GO:0031323//GO:0007154//GO:0043170//GO:0051169//GO:0044765//GO:0051716//GO:0006725//GO:1902533//GO:0071704//GO:0046907//GO:0010556//GO:0007266//GO:0006810//GO:0045944//GO:0006355//GO:0035556//GO:0051090//GO:0045184//GO:…	transcription, DNA-templated//establishment of localization//protein import into nucleus//protein targeting//positive regulation of nucleobase-containing compound metabolic process//single-organism process//nucleic acid-templated transcription//regulation of transcription from RNA polymerase II promoter//cellular nitrogen compound biosynthetic process//cellular macromolecule biosynthetic process/…	GO:0005622//GO:0005886//GO:0043292//GO:0043226//GO:0005856//GO:0044422//GO:0044444//GO:0043229//GO:0015629//GO:0005623//GO:0043228//GO:0016020//GO:0071944//GO:0005575//GO:0030017//GO:0044464//GO:0043232//GO:0005737//GO:0044424//GO:0030016//GO:0044449	intracellular//plasma membrane//contractile fiber//organelle//cytoskeleton//organelle part//cytoplasmic part//intracellular organelle//actin cytoskeleton//cell//non-membrane-bounded organelle//membrane//cell periphery//cellular_component//sarcomere//cell part//intracellular non-membrane-bounded organelle//cytoplasm//intracellular part//myofibril//contractile fiber part	GO:0003713//GO:0005488//GO:0003674//GO:0000988//GO:0003779//GO:0008092//GO:0000989//GO:0003712//GO:0005515	transcription coactivator activity//binding//molecular_function//transcription factor activity, protein binding//actin binding//cytoskeletal protein binding//transcription factor activity, transcription factor binding//transcription cofactor activity//protein binding	ABRA, STARS; actin-binding Rho activating protein	http://www.genome.jp/dbget-bin/www_bget?hsa:137735
ENSG00000176597	chr3	+	183253244	183298504	4123	665	2953	397	538	23.4765	88.4405	11.8409	16.3107	23.4765	88.4405	11.8409	16.3107	141.983	29.1139	2.2859	4.2993e-14	7.973e-12	UP	21.0741	136.279	-2.693	1.8191e-18	3.106e-16	DOWN	22.0992	17.3994	0.34495	0.31574	0.99964	FALSE	18.0735	30.6217	-0.76067	0.01872	0.53026	FALSE	GO:0044763//GO:0044710//GO:0044249//GO:1901576//GO:0007417//GO:0009987//GO:0009100//GO:0032502//GO:0006643//GO:0044260//GO:0044255//GO:0044237//GO:0044238//GO:1903509//GO:0044723//GO:0019538//GO:0036211//GO:0009247//GO:0009059//GO:1901137//GO:0044267//GO:0006486//GO:0009101//GO:0048856//GO:0008610//GO:0044767//GO:0043412//GO:0007399//GO:0016266//GO:0005975//GO:0071704//GO:0043170//GO:0007275//GO:…	single-organism cellular process//single-organism metabolic process//cellular biosynthetic process//organic substance biosynthetic process//central nervous system development//cellular process//glycoprotein metabolic process//developmental process//membrane lipid metabolic process//cellular macromolecule metabolic process//cellular lipid metabolic process//cellular metabolic process//primary meta…	GO:0005794//GO:0044431//GO:0000139//GO:0031224//GO:0016021//GO:0005737//GO:0098588//GO:0044464//GO:0031090//GO:0044424//GO:0044444//GO:0044425//GO:0043227//GO:0044422//GO:0044446//GO:0043226//GO:0005622//GO:0005575//GO:0012505//GO:0016020//GO:0043231//GO:0005623//GO:0043229	Golgi apparatus//Golgi apparatus part//Golgi membrane//intrinsic component of membrane//integral component of membrane//cytoplasm//bounding membrane of organelle//cell part//organelle membrane//intracellular part//cytoplasmic part//membrane part//membrane-bounded organelle//organelle part//intracellular organelle part//organelle//intracellular//cellular_component//endomembrane system//membrane//i…	GO:0016758//GO:0008375//GO:0008378//GO:0003824//GO:0008194//GO:0016740//GO:0047256//GO:0008457//GO:0003674//GO:0016757	transferase activity, transferring hexosyl groups//acetylglucosaminyltransferase activity//galactosyltransferase activity//catalytic activity//UDP-glycosyltransferase activity//transferase activity//lactosylceramide 1,3-N-acetyl-beta-D-glucosaminyltransferase activity//beta-galactosyl-N-acetylglucosaminylgalactosylglucosyl-ceramide beta-1,3-acetylglucosaminyltransferase activity//molecular_functi…	B3GNT5, B3GN-T5, beta3Gn-T5; UDP-GlcNAc:betaGal beta-1,3-N-acetylglucosaminyltransferase 5 (EC:2.4.1.206); K03766 beta-1,3-N-acetylglucosaminyltransferase 5 [EC:2.4.1.206]	http://www.genome.jp/dbget-bin/www_bget?hsa:84002
ENSG00000177606	chr1	-	58780788	58784327	3540	2499	4871	4287	4408	35.1643	58.1473	50.9649	53.2668	35.1643	58.1473	50.9649	53.2668	234.203	109.407	1.0981	6.2241e-06	0.00048955	UP	172.667	224.794	-0.38061	0.38328	0.99921	FALSE	181.066	187.888	-0.053357	0.67124	0.99964	FALSE	195.167	115.073	0.76216	0.0012927	0.068455	FALSE	GO:0010604//GO:1903902//GO:0051094//GO:0044089//GO:0031098//GO:0072359//GO:0044033//GO:0002221//GO:0019222//GO:0034613//GO:0031326//GO:0006886//GO:0048524//GO:0031347//GO:0051130//GO:0034504//GO:0050896//GO:0043066//GO:0070887//GO:0033002//GO:0045637//GO:0032502//GO:1902680//GO:0042127//GO:0045934//GO:0071702//GO:1901576//GO:0016265//GO:0044763//GO:0042391//GO:0044710//GO:0050877//GO:0001933//GO:…	positive regulation of macromolecule metabolic process//positive regulation of viral life cycle//positive regulation of developmental process//positive regulation of cellular component biogenesis//stress-activated protein kinase signaling cascade//circulatory system development//multi-organism metabolic process//pattern recognition receptor signaling pathway//regulation of metabolic process//cell…	GO:0005694//GO:0005719//GO:0043234//GO:0044464//GO:0005737//GO:0044428//GO:0043232//GO:0005667//GO:0000228//GO:0044427//GO:0044424//GO:0070013//GO:0044444//GO:0031981//GO:0043226//GO:0005622//GO:0043227//GO:0044422//GO:0044446//GO:0000791//GO:0031974//GO:0005634//GO:0044454//GO:0017053//GO:0005575//GO:0005829//GO:0000790//GO:0043228//GO:0043231//GO:0032991//GO:0043233//GO:0000785//GO:0043229//GO:…	chromosome//nuclear euchromatin//protein complex//cell part//cytoplasm//nuclear part//intracellular non-membrane-bounded organelle//transcription factor complex//nuclear chromosome//chromosomal part//intracellular part//intracellular organelle lumen//cytoplasmic part//nuclear lumen//organelle//intracellular//membrane-bounded organelle//organelle part//intracellular organelle part//euchromatin//me…	GO:0003712//GO:0033613//GO:0043565//GO:0060589//GO:0001190//GO:0001071//GO:0019904//GO:0098811//GO:0003677//GO:0000981//GO:0003690//GO:0000989//GO:0044822//GO:0044212//GO:0001159//GO:0000987//GO:0097159//GO:0005515//GO:0000978//GO:0001191//GO:0070412//GO:0000977//GO:0071837//GO:0001158//GO:0000975//GO:0003705//GO:0008047//GO:1990837//GO:0001077//GO:1901363//GO:0046332//GO:0001076//GO:0001067//GO:…	transcription cofactor activity//activating transcription factor binding//sequence-specific DNA binding//nucleoside-triphosphatase regulator activity//transcriptional activator activity, RNA polymerase II transcription factor binding//nucleic acid binding transcription factor activity//protein domain specific binding//transcriptional repressor activity, RNA polymerase II activating transcription …	JUN, AP-1, AP1, c-Jun; jun proto-oncogene; K04448 transcription factor AP-1	http://www.genome.jp/dbget-bin/www_bget?hsa:3725
ENSG00000178726	chr20	-	23045633	23049741	4109	693	13564	330	299	8.4011	139.497	3.37986	3.11282	8.4011	139.497	3.37986	3.11282	652.172	30.3398	4.426	8.6625e-124	9.728e-121	UP	11.7122	625.97	-5.74	3.5605e-137	5.2107e-134	DOWN	12.2819	14.463	-0.23583	0.83167	0.99964	FALSE	15.0233	31.911	-1.0868	0.0025497	0.1192	FALSE	GO:0044703//GO:0014074//GO:0051179//GO:0048523//GO:0030168//GO:0044700//GO:0048519//GO:0042060//GO:0000003//GO:0065007//GO:0002376//GO:0051917//GO:0001775//GO:0009611//GO:0050878//GO:0051704//GO:0051239//GO:0051240//GO:0051674//GO:0007596//GO:0032101//GO:0009617//GO:0022414//GO:0010543//GO:1903034//GO:0042730//GO:0061041//GO:0032102//GO:0050789//GO:0006928//GO:0050866//GO:0009607//GO:1900047//GO:…	multi-organism reproductive process//response to purine-containing compound//localization//negative regulation of cellular process//platelet activation//single organism signaling//negative regulation of biological process//wound healing//reproduction//biological regulation//immune system process//regulation of fibrinolysis//cell activation//response to wounding//regulation of body fluid levels//m…	GO:0044464//GO:0031224//GO:0009986//GO:0016021//GO:0031226//GO:0016020//GO:0005576//GO:0005623//GO:0005575//GO:0071944//GO:0044459//GO:0005887//GO:0005886//GO:0044421//GO:0044425//GO:0005615	cell part//intrinsic component of membrane//cell surface//integral component of membrane//intrinsic component of plasma membrane//membrane//extracellular region//cell//cellular_component//cell periphery//plasma membrane part//integral component of plasma membrane//plasma membrane//extracellular region part//membrane part//extracellular space	GO:0004872//GO:0005515//GO:0004888//GO:0060089//GO:0004871//GO:0046872//GO:0038023//GO:0003674//GO:0005509//GO:0005488//GO:0043169//GO:0043167	receptor activity//protein binding//transmembrane signaling receptor activity//molecular transducer activity//signal transducer activity//metal ion binding//signaling receptor activity//molecular_function//calcium ion binding//binding//cation binding//ion binding	THBD, AHUS6, BDCA3, CD141, THPH12, THRM, TM; thrombomodulin; K03907 thrombomodulin	http://www.genome.jp/dbget-bin/www_bget?hsa:7056
ENSG00000182676	chr17	-	81833492	81835050	1443	4222	17963	7171	6362	238.445	860.647	342.162	308.563	238.445	860.647	342.162	308.563	863.68	184.841	2.2242	3.5102e-74	2.0273e-71	UP	249.207	828.981	-1.734	3.6367e-54	1.5207e-51	DOWN	261.329	314.286	-0.26621	0.21573	0.99964	FALSE	326.462	194.413	0.74779	4.9062e-05	0.0041905	FALSE	GO:0031323//GO:0043170//GO:0071704//GO:0031324//GO:0006793//GO:0006464//GO:0035304//GO:0043412//GO:0080090//GO:0051174//GO:0051346//GO:0031400//GO:0051248//GO:0050790//GO:0044092//GO:0031399//GO:0008150//GO:0010921//GO:0045936//GO:0008152//GO:0006796//GO:0035303//GO:0016311//GO:0009892//GO:0044260//GO:0010923//GO:0010605//GO:0060255//GO:0044237//GO:0006470//GO:0035308//GO:0050794//GO:0009987//GO:…	regulation of cellular metabolic process//macromolecule metabolic process//organic substance metabolic process//negative regulation of cellular metabolic process//phosphorus metabolic process//cellular protein modification process//regulation of protein dephosphorylation//macromolecule modification//regulation of primary metabolic process//regulation of phosphorus metabolic process//negative regu…	--	--	GO:0005488//GO:0030234//GO:0019212//GO:0019899//GO:0004864//GO:0019208//GO:0098772//GO:0003674//GO:0019888//GO:0004857//GO:0019902//GO:0005515	binding//enzyme regulator activity//phosphatase inhibitor activity//enzyme binding//protein phosphatase inhibitor activity//phosphatase regulator activity//molecular function regulator//molecular_function//protein phosphatase regulator activity//enzyme inhibitor activity//phosphatase binding//protein binding	PPP1R27, DYSFIP1; protein phosphatase 1, regulatory subunit 27; K17566 protein phosphatase 1 regulatory subunit 27	http://www.genome.jp/dbget-bin/www_bget?hsa:116729
ENSG00000182718	chr15	-	60347134	60402883	3528	1167	2639	1270	945	66.4357	127.452	61.0825	46.2	66.4357	127.452	61.0825	46.2	126.886	51.0917	1.3124	3.3087e-05	0.0022595	UP	37.0168	121.788	-1.7181	3.8338e-09	3.8318e-07	DOWN	38.8174	55.6607	-0.51996	0.17805	0.99964	FALSE	57.8171	53.7375	0.10557	0.6569	0.99975	FALSE	GO:0002090//GO:0044710//GO:0044763//GO:0051259//GO:1990778//GO:0071702//GO:0009057//GO:0006906//GO:0051246//GO:0050818//GO:0009987//GO:0050794//GO:0048869//GO:0031579//GO:0061024//GO:0072359//GO:1902589//GO:0034613//GO:0019222//GO:0060348//GO:0010604//GO:0050896//GO:0010469//GO:0042127//GO:0032502//GO:0043086//GO:0010562//GO:0051049//GO:1900046//GO:0051130//GO:0048261//GO:0006897//GO:0006886//GO:…	regulation of receptor internalization//single-organism metabolic process//single-organism cellular process//protein oligomerization//protein localization to cell periphery//organic substance transport//macromolecule catabolic process//vesicle fusion//regulation of protein metabolic process//regulation of coagulation//cellular process//regulation of cellular process//cellular developmental proces…	GO:0000323//GO:0044352//GO:0005578//GO:0005764//GO:0048471//GO:0005770//GO:0009986//GO:0031410//GO:0031902//GO:0005737//GO:0043220//GO:0042995//GO:0043232//GO:0098588//GO:0070062//GO:0043209//GO:0010008//GO:0044464//GO:0016023//GO:0043234//GO:0098857//GO:0005811//GO:0030496//GO:0031090//GO:0035749//GO:0031012//GO:0031252//GO:0045121//GO:0043218//GO:0044440//GO:0005769//GO:0042383//GO:0044424//GO:…	lytic vacuole//pinosome//proteinaceous extracellular matrix//lysosome//perinuclear region of cytoplasm//late endosome//cell surface//cytoplasmic vesicle//late endosome membrane//cytoplasm//Schmidt-Lanterman incisure//cell projection//intracellular non-membrane-bounded organelle//bounding membrane of organelle//extracellular exosome//myelin sheath//endosome membrane//cell part//cytoplasmic membran…	GO:0017016//GO:0031267//GO:1902936//GO:0005546//GO:0051020//GO:0019834//GO:0044822//GO:0008092//GO:0043168//GO:0035091//GO:0004859//GO:0017137//GO:0005515//GO:0030546//GO:0097159//GO:1901363//GO:0004857//GO:0043169//GO:0043167//GO:0008289//GO:0005509//GO:0030234//GO:0048306//GO:0005488//GO:0044548//GO:0019899//GO:1901981//GO:0098772//GO:0003674//GO:0003676//GO:0005544//GO:0046872//GO:0055102//GO:…	Ras GTPase binding//small GTPase binding//phosphatidylinositol bisphosphate binding//phosphatidylinositol-4,5-bisphosphate binding//GTPase binding//phospholipase A2 inhibitor activity//poly(A) RNA binding//cytoskeletal protein binding//anion binding//phosphatidylinositol binding//phospholipase inhibitor activity//Rab GTPase binding//protein binding//receptor activator activity//organic cyclic com…	ANXA2, ANX2, ANX2L4, CAL1H, HEL-S-270, LIP2, LPC2, LPC2D, P36, PAP-IV; annexin A2; K17092 annexin A2	http://www.genome.jp/dbget-bin/www_bget?hsa:302
ENSG00000184557	chr17	-	78356778	78360077	2734	37	8271	46	32	1.19061	225.788	1.25057	0.884296	1.19061	225.788	1.25057	0.884296	397.679	1.61987	7.9396	1.5134e-78	1.0197e-75	UP	1.25348	381.701	-8.2504	2.4834e-75	1.5419e-72	DOWN	1.31445	2.01606	-0.61708	0.75444	0.99964	FALSE	2.09416	1.70376	0.29765	0.96186	0.99975	FALSE	GO:0022414//GO:0016567//GO:0032869//GO:0009790//GO:0060669//GO:0060397//GO:0060674//GO:0019221//GO:0044238//GO:0002009//GO:0034097//GO:0060334//GO:0065009//GO:0050727//GO:0019220//GO:0043434//GO:0032446//GO:0009617//GO:0042325//GO:0032101//GO:0071357//GO:0046626//GO:0060416//GO:0032268//GO:0010646//GO:0032102//GO:0050789//GO:0036211//GO:0060706//GO:1903034//GO:0048513//GO:0019538//GO:1901654//GO:…	reproductive process//protein ubiquitination//cellular response to insulin stimulus//embryo development//embryonic placenta morphogenesis//JAK-STAT cascade involved in growth hormone signaling pathway//placenta blood vessel development//cytokine-mediated signaling pathway//primary metabolic process//morphogenesis of an epithelium//response to cytokine//regulation of interferon-gamma-mediated sign…	GO:0044424//GO:0005737//GO:0044464//GO:0005575//GO:0005829//GO:0005623//GO:0044444//GO:0005622	intracellular part//cytoplasm//cell part//cellular_component//cytosol//cell//cytoplasmic part//intracellular	GO:0005515//GO:0004857//GO:0019210//GO:0004860//GO:0019887//GO:0098772//GO:0003674//GO:0019207//GO:0005488//GO:0030234	protein binding//enzyme inhibitor activity//kinase inhibitor activity//protein kinase inhibitor activity//protein kinase regulator activity//molecular function regulator//molecular_function//kinase regulator activity//binding//enzyme regulator activity	SOCS3, ATOD4, CIS3, Cish3, SOCS-3, SSI-3, SSI3; suppressor of cytokine signaling 3; K04696 suppressor of cytokine signaling 3	http://www.genome.jp/dbget-bin/www_bget?hsa:9021
ENSG00000184588	chr1	+	65792514	66374579	4546	499	4686	324	320	17.3458	138.188	9.51524	9.55261	17.3458	138.188	9.51524	9.55261	225.308	21.8464	3.3664	5.3196e-35	1.854e-32	UP	12.5348	216.256	-4.1087	1.7887e-42	6.2117e-40	DOWN	13.1445	14.2	-0.11143	0.99182	0.99964	FALSE	14.7502	22.9778	-0.6395	0.068064	0.99975	FALSE	GO:0044699//GO:0006793//GO:0046700//GO:1901564//GO:0097529//GO:0040011//GO:0072521//GO:0023052//GO:1901078//GO:0050776//GO:0008016//GO:0010033//GO:0051234//GO:0051716//GO:0044765//GO:0009214//GO:0034762//GO:0006725//GO:0032879//GO:0071704//GO:1901699//GO:0033993//GO:0002253//GO:0006942//GO:0034641//GO:0032623//GO:0007154//GO:1901565//GO:0071621//GO:0006810//GO:0065008//GO:0009056//GO:0032649//GO:…	single-organism process//phosphorus metabolic process//heterocycle catabolic process//organonitrogen compound metabolic process//myeloid leukocyte migration//locomotion//purine-containing compound metabolic process//signaling//negative regulation of relaxation of muscle//regulation of immune response//regulation of heart contraction//response to organic substance//establishment of localization//c…	GO:0043226//GO:0005622//GO:0005886//GO:0031982//GO:0043292//GO:0043227//GO:1990351//GO:0044422//GO:0031988//GO:0044446//GO:0044450//GO:0005856//GO:0045202//GO:0014069//GO:0044309//GO:0044444//GO:0044425//GO:0008021//GO:0030018//GO:0043228//GO:0043231//GO:0032991//GO:0005813//GO:0043229//GO:0005623//GO:0044430//GO:0016020//GO:0071944//GO:0044459//GO:0031674//GO:0036477//GO:0030017//GO:0015630//GO:…	organelle//intracellular//plasma membrane//vesicle//contractile fiber//membrane-bounded organelle//transporter complex//organelle part//membrane-bounded vesicle//intracellular organelle part//microtubule organizing center part//cytoskeleton//synapse//postsynaptic density//neuron spine//cytoplasmic part//membrane part//synaptic vesicle//Z disc//non-membrane-bounded organelle//intracellular membran…	GO:0044325//GO:0004112//GO:0005488//GO:0032553//GO:0043169//GO:0043167//GO:0036094//GO:0032559//GO:0017076//GO:0046872//GO:1901265//GO:0003674//GO:0030551//GO:0015631//GO:0016787//GO:0030554//GO:0043168//GO:0008092//GO:0042578//GO:0043015//GO:0004115//GO:0000166//GO:0016788//GO:0004114//GO:1901363//GO:0003824//GO:0097367//GO:0032555//GO:0097159//GO:0005515//GO:0030552//GO:0008081	ion channel binding//cyclic-nucleotide phosphodiesterase activity//binding//ribonucleotide binding//cation binding//ion binding//small molecule binding//adenyl ribonucleotide binding//purine nucleotide binding//metal ion binding//nucleoside phosphate binding//molecular_function//cyclic nucleotide binding//tubulin binding//hydrolase activity//adenyl nucleotide binding//anion binding//cytoskeletal …	PDE4B, DPDE4, PDEIVB; phosphodiesterase 4B, cAMP-specific (EC:3.1.4.53); K13293 cAMP-specific phosphodiesterase 4 [EC:3.1.4.53]	http://www.genome.jp/dbget-bin/www_bget?hsa:5142
ENSG00000185022	chr22	+	38200767	38216511	3284	17	1616	70	68	0.413483	33.3446	1.43843	1.42036	0.413483	33.3446	1.43843	1.42036	77.699	0	6.7059	8.2567e-18	1.8753e-15	UP	2.66364	74.5774	-4.8073	4.6859e-17	7.6808e-15	DOWN	2.79321	3.06791	-0.13533	0.98779	0.99964	FALSE	3.18677	0	2.0254	0.26717	0.99975	FALSE	GO:0048513//GO:2001141//GO:0018130//GO:0050789//GO:0009059//GO:0007596//GO:1901362//GO:0044238//GO:0009790//GO:0022414//GO:0048856//GO:0032774//GO:0046483//GO:0030856//GO:0051704//GO:0051239//GO:0044767//GO:0050878//GO:0010468//GO:0043009//GO:0009611//GO:0009888//GO:0044703//GO:0000003//GO:0065007//GO:2000026//GO:0042060//GO:0019222//GO:0032502//GO:0050896//GO:0060537//GO:0031326//GO:0045682//GO:…	organ development//regulation of RNA biosynthetic process//heterocycle biosynthetic process//regulation of biological process//macromolecule biosynthetic process//blood coagulation//organic cyclic compound biosynthetic process//primary metabolic process//embryo development//reproductive process//anatomical structure development//RNA biosynthetic process//heterocycle metabolic process//regulation …	GO:0044424//GO:0044464//GO:0044428//GO:0031974//GO:0005634//GO:0005575//GO:0043233//GO:0043231//GO:0005623//GO:0043229//GO:0005654//GO:0070013//GO:0043226//GO:0031981//GO:0005622//GO:0044422//GO:0043227//GO:0044446	intracellular part//cell part//nuclear part//membrane-enclosed lumen//nucleus//cellular_component//organelle lumen//intracellular membrane-bounded organelle//cell//intracellular organelle//nucleoplasm//intracellular organelle lumen//organelle//nuclear lumen//intracellular//organelle part//membrane-bounded organelle//intracellular organelle part	GO:0097159//GO:1901363//GO:0043565//GO:0001071//GO:0003677//GO:0003674//GO:0003676//GO:0003700//GO:0005488	organic cyclic compound binding//heterocyclic compound binding//sequence-specific DNA binding//nucleic acid binding transcription factor activity//DNA binding//molecular_function//nucleic acid binding//transcription factor activity, sequence-specific DNA binding//binding	--	--
ENSG00000185950	chr13	-	109752698	109786568	8138	154	923	292	515	0.942631	4.7929	1.51003	2.70712	0.942631	4.7929	1.51003	2.70712	44.3788	6.74218	2.7186	1.5672e-06	0.00013833	UP	20.1732	42.5959	-1.0783	0.028433	0.50956	FALSE	21.1545	12.7976	0.72509	0.093922	0.99964	FALSE	13.2934	7.09133	0.90658	0.29842	0.99975	FALSE	GO:1901699//GO:0043436//GO:0010556//GO:0009746//GO:0032879//GO:0044262//GO:0071704//GO:0051716//GO:0070848//GO:0044765//GO:0030879//GO:0034762//GO:0043170//GO:0002694//GO:0019752//GO:0044344//GO:0007154//GO:0001783//GO:0031323//GO:2000147//GO:0071326//GO:0030258//GO:0006869//GO:0009891//GO:0012501//GO:0007275//GO:0043067//GO:0023052//GO:0010676//GO:0070665//GO:0040011//GO:0008286//GO:0034645//GO:…	cellular response to nitrogen compound//oxoacid metabolic process//regulation of macromolecule biosynthetic process//response to hexose//regulation of localization//cellular carbohydrate metabolic process//organic substance metabolic process//cellular response to stimulus//response to growth factor//single-organism transport//mammary gland development//regulation of transmembrane transport//macro…	GO:0005622//GO:0005886//GO:0044444//GO:0016020//GO:0005623//GO:0005829//GO:0005575//GO:0071944//GO:0005737//GO:0044464//GO:0044424	intracellular//plasma membrane//cytoplasmic part//membrane//cell//cytosol//cellular_component//cell periphery//cytoplasm//cell part//intracellular part	GO:0005488//GO:0019901//GO:0019899//GO:0032403//GO:0044877//GO:0071889//GO:0003674//GO:0043548//GO:0019903//GO:0005158//GO:0019900//GO:0019904//GO:0060089//GO:0004871//GO:0005102//GO:0019902//GO:0005515	binding//protein kinase binding//enzyme binding//protein complex binding//macromolecular complex binding//14-3-3 protein binding//molecular_function//phosphatidylinositol 3-kinase binding//protein phosphatase binding//insulin receptor binding//kinase binding//protein domain specific binding//molecular transducer activity//signal transducer activity//receptor binding//phosphatase binding//protein …	IRS2, IRS-2; insulin receptor substrate 2; K07187 insulin receptor substrate 2	http://www.genome.jp/dbget-bin/www_bget?hsa:8660
ENSG00000186283	chr1	+	179081377	179098023	2724	319	1131	385	434	14.686	44.1723	14.9746	17.1586	14.686	44.1723	14.9746	17.1586	54.3797	13.9659	1.9612	4.0469e-05	0.0027087	UP	17.0003	52.1949	-1.6183	0.00025571	0.011365	FALSE	17.8272	16.8735	0.079324	0.68836	0.99964	FALSE	17.5272	14.6892	0.25484	0.95597	0.99975	FALSE	--	--	GO:0043226//GO:0005622//GO:0044421//GO:0031982//GO:0031988//GO:0043227//GO:0044422//GO:0044446//GO:1903561//GO:0070013//GO:0044444//GO:0043233//GO:0043231//GO:0005623//GO:0005788//GO:0043229//GO:0005576//GO:0031974//GO:0065010//GO:0012505//GO:0043230//GO:0005575//GO:0070062//GO:0044464//GO:0005737//GO:0044424//GO:0005783//GO:0044432	organelle//intracellular//extracellular region part//vesicle//membrane-bounded vesicle//membrane-bounded organelle//organelle part//intracellular organelle part//extracellular vesicle//intracellular organelle lumen//cytoplasmic part//organelle lumen//intracellular membrane-bounded organelle//cell//endoplasmic reticulum lumen//intracellular organelle//extracellular region//membrane-enclosed lumen/…	GO:0005488//GO:0032553//GO:0016462//GO:0036094//GO:0001882//GO:0035639//GO:0043167//GO:0032559//GO:0016818//GO:0017076//GO:1901265//GO:0003674//GO:0016887//GO:0016787//GO:0043168//GO:0030554//GO:0016817//GO:0032549//GO:0017111//GO:0000166//GO:0001883//GO:1901363//GO:0005524//GO:0097367//GO:0032555//GO:0003824//GO:0032550//GO:0005515//GO:0097159	binding//ribonucleotide binding//pyrophosphatase activity//small molecule binding//nucleoside binding//purine ribonucleoside triphosphate binding//ion binding//adenyl ribonucleotide binding//hydrolase activity, acting on acid anhydrides, in phosphorus-containing anhydrides//purine nucleotide binding//nucleoside phosphate binding//molecular_function//ATPase activity//hydrolase activity//anion bind…	TOR3A, ADIR, ADIR2; torsin family 3, member A	http://www.genome.jp/dbget-bin/www_bget?hsa:64222
ENSG00000187479	chr11	+	43925342	43944338	1834	95	1192	61	68	3.19959	34.0583	1.73573	1.9668	3.19959	34.0583	1.73573	1.9668	57.3126	4.15913	3.7845	4.1529e-11	6.2183e-09	UP	2.66364	55.0101	-4.3682	2.0769e-12	2.6596e-10	DOWN	2.79321	2.67347	0.063212	0.88381	0.99964	FALSE	2.77704	4.37452	-0.65558	0.41873	0.99975	FALSE	--	--	--	--	--	--	C11orf96, AG2; chromosome 11 open reading frame 96	http://www.genome.jp/dbget-bin/www_bget?hsa:387763
ENSG00000196843	chr2	+	96536743	96552638	3079	241	2174	572	647	6.27539	48.0241	12.5835	14.468	6.27539	48.0241	12.5835	14.468	104.528	10.5511	3.3084	8.2662e-17	1.7776e-14	UP	25.3438	100.329	-1.985	1.5787e-09	1.6587e-07	DOWN	26.5766	25.0692	0.084237	0.61599	0.99964	FALSE	26.0405	11.0975	1.2305	0.042198	0.85366	FALSE	GO:0010558//GO:0030154//GO:0006355//GO:0045944//GO:0018205//GO:0019219//GO:0043412//GO:0080090//GO:2000113//GO:0051276//GO:0033044//GO:1903310//GO:0031323//GO:0051173//GO:0034641//GO:1902679//GO:0009890//GO:0002062//GO:0007275//GO:1903507//GO:0009891//GO:1901983//GO:0071704//GO:0006725//GO:0016573//GO:0010556//GO:0031327//GO:0043170//GO:0018193//GO:0031324//GO:0051172//GO:2000756//GO:0045935//GO:…	negative regulation of macromolecule biosynthetic process//cell differentiation//regulation of transcription, DNA-templated//positive regulation of transcription from RNA polymerase II promoter//peptidyl-lysine modification//regulation of nucleobase-containing compound metabolic process//macromolecule modification//regulation of primary metabolic process//negative regulation of cellular macromole…	GO:0070013//GO:0005730//GO:0044446//GO:0043227//GO:0044422//GO:0005622//GO:0031981//GO:0043226//GO:0005575//GO:0005634//GO:0031974//GO:0005654//GO:0005623//GO:0043229//GO:0043233//GO:0032991//GO:0043231//GO:0043228//GO:0043232//GO:0005667//GO:0044428//GO:0044464//GO:0043234//GO:0044424	intracellular organelle lumen//nucleolus//intracellular organelle part//membrane-bounded organelle//organelle part//intracellular//nuclear lumen//organelle//cellular_component//nucleus//membrane-enclosed lumen//nucleoplasm//cell//intracellular organelle//organelle lumen//macromolecular complex//intracellular membrane-bounded organelle//non-membrane-bounded organelle//intracellular non-membrane-bo…	GO:0005488//GO:0003682//GO:0003676//GO:0008134//GO:0003674//GO:0044877//GO:0044212//GO:0003677//GO:0000975//GO:0005515//GO:0097159//GO:0001067//GO:1901363	binding//chromatin binding//nucleic acid binding//transcription factor binding//molecular_function//macromolecular complex binding//transcription regulatory region DNA binding//DNA binding//regulatory region DNA binding//protein binding//organic cyclic compound binding//regulatory region nucleic acid binding//heterocyclic compound binding	ARID5A, MRF-1, MRF1, RP11-363D14; AT rich interactive domain 5A (MRF1-like)	http://www.genome.jp/dbget-bin/www_bget?hsa:10865
ENSG00000203867	chr10	+	110644397	110839469	7233	627	1667	847	1050	13.5912	30.6549	15.5115	19.546	13.5912	30.6549	15.5115	19.546	80.1512	27.4503	1.5459	7.64e-05	0.004824	UP	41.1298	76.931	-0.90338	0.016788	0.34639	FALSE	43.1304	37.1217	0.21644	0.30089	0.99964	FALSE	38.5599	28.8718	0.41744	0.58874	0.99975	FALSE	GO:0048513//GO:0007507//GO:0031325//GO:0050789//GO:0044238//GO:0048856//GO:0010468//GO:0044767//GO:0046483//GO:0009893//GO:0065007//GO:0051254//GO:0006396//GO:0010604//GO:0072359//GO:0019222//GO:0032502//GO:0009987//GO:0050794//GO:0008380//GO:0016070//GO:0043484//GO:0048522//GO:0044237//GO:0016071//GO:0060255//GO:0044260//GO:0051252//GO:1901360//GO:0010628//GO:0032501//GO:0010467//GO:0006397//GO:…	organ development//heart development//positive regulation of cellular metabolic process//regulation of biological process//primary metabolic process//anatomical structure development//regulation of gene expression//single-organism developmental process//heterocycle metabolic process//positive regulation of metabolic process//biological regulation//positive regulation of RNA metabolic process//RNA…	GO:0044424//GO:0044464//GO:0005634//GO:0005575//GO:0043231//GO:0043229//GO:0005623//GO:0043226//GO:0005622//GO:0043227	intracellular part//cell part//nucleus//cellular_component//intracellular membrane-bounded organelle//intracellular organelle//cell//organelle//intracellular//membrane-bounded organelle	GO:0097159//GO:1901363//GO:0000166//GO:0046914//GO:0003674//GO:0003676//GO:0008270//GO:0003723//GO:0046872//GO:1901265//GO:0043169//GO:0043167//GO:0036094//GO:0005488	organic cyclic compound binding//heterocyclic compound binding//nucleotide binding//transition metal ion binding//molecular_function//nucleic acid binding//zinc ion binding//RNA binding//metal ion binding//nucleoside phosphate binding//cation binding//ion binding//small molecule binding//binding	RBM20; RNA binding motif protein 20	http://www.genome.jp/dbget-bin/www_bget?hsa:282996
ENSG00000204388	chr6	+	31827735	31830255	2521	978	5223	1010	785	19.3243	87.5512	16.8605	13.3203	19.3243	87.5512	16.8605	13.3203	251.127	42.8172	2.5522	8.7741e-28	2.7712e-25	UP	30.7494	241.038	-2.9706	3.4264e-35	1.0029e-32	DOWN	32.2451	44.2656	-0.4571	0.30547	0.99964	FALSE	45.9805	45.0346	0.029991	0.51465	0.99975	FALSE	GO:0035556//GO:0045089//GO:0032757//GO:0006355//GO:0045087//GO:0009123//GO:0019219//GO:0009116//GO:0080090//GO:0043412//GO:0071310//GO:0009117//GO:0051090//GO:2001234//GO:0042221//GO:0080134//GO:0060759//GO:2001233//GO:0060760//GO:0051129//GO:0016032//GO:0051248//GO:0065008//GO:0031400//GO:0042278//GO:0007154//GO:0031323//GO:0034641//GO:0051173//GO:2001240//GO:0002253//GO:0012501//GO:0009891//GO:…	intracellular signal transduction//positive regulation of innate immune response//positive regulation of interleukin-8 production//regulation of transcription, DNA-templated//innate immune response//nucleoside monophosphate metabolic process//regulation of nucleobase-containing compound metabolic process//nucleoside metabolic process//regulation of primary metabolic process//macromolecule modific…	GO:0005925//GO:0044444//GO:1902494//GO:0005912//GO:0005615//GO:0005856//GO:0044450//GO:0044446//GO:0044422//GO:0044421//GO:0005622//GO:0043226//GO:0005829//GO:0005575//GO:0015630//GO:0030055//GO:0016234//GO:0005576//GO:0072562//GO:0044430//GO:0005623//GO:0043229//GO:0032991//GO:0005813//GO:0043228//GO:0048471//GO:0005815//GO:0070161//GO:0043232//GO:0005737//GO:0044464//GO:0043234//GO:0005814//GO:…	focal adhesion//cytoplasmic part//catalytic complex//adherens junction//extracellular space//cytoskeleton//microtubule organizing center part//intracellular organelle part//organelle part//extracellular region part//intracellular//organelle//cytosol//cellular_component//microtubule cytoskeleton//cell-substrate junction//inclusion body//extracellular region//blood microparticle//cytoskeletal part/…	GO:0036094//GO:0035639//GO:0043167//GO:0001882//GO:0042623//GO:0016462//GO:0032553//GO:0005488//GO:0019899//GO:0016787//GO:0001618//GO:0016887//GO:0003674//GO:1901265//GO:0044183//GO:0031072//GO:0031625//GO:0017076//GO:0032559//GO:0016818//GO:0001883//GO:0019904//GO:0060089//GO:0000166//GO:0017111//GO:0032549//GO:0016817//GO:0030554//GO:0043168//GO:0051082//GO:0001664//GO:0005102//GO:0005515//GO:…	small molecule binding//purine ribonucleoside triphosphate binding//ion binding//nucleoside binding//ATPase activity, coupled//pyrophosphatase activity//ribonucleotide binding//binding//enzyme binding//hydrolase activity//virus receptor activity//ATPase activity//molecular_function//nucleoside phosphate binding//protein binding involved in protein folding//heat shock protein binding//ubiquitin pr…	HSPA1B, HSP70-1B, HSP70-2; heat shock 70kDa protein 1B; K03283 heat shock 70kDa protein 1/8	http://www.genome.jp/dbget-bin/www_bget?hsa:3304
ENSG00000204389	chr6	+	31815464	31817946	2483	1773	11062	1940	1696	40.2175	212.871	37.1784	33.0379	40.2175	212.871	37.1784	33.0379	531.873	77.6226	2.7765	7.7712e-64	4.0279e-61	UP	66.4344	510.504	-2.9419	9.2259e-72	5.2508e-69	DOWN	69.6659	85.025	-0.28743	0.46369	0.99964	FALSE	88.3191	81.6424	0.11341	0.60809	0.99975	FALSE	GO:0009123//GO:0045087//GO:0019219//GO:0009116//GO:0043412//GO:0080090//GO:0006986//GO:0071310//GO:0051090//GO:0009117//GO:0045089//GO:0035556//GO:0008637//GO:0032757//GO:0006355//GO:0031437//GO:0016032//GO:0035967//GO:0070059//GO:0051248//GO:0006810//GO:0065008//GO:0042278//GO:0031400//GO:0080134//GO:0042221//GO:2001234//GO:2001233//GO:0060759//GO:0060760//GO:0051051//GO:0051129//GO:0010556//GO:…	nucleoside monophosphate metabolic process//innate immune response//regulation of nucleobase-containing compound metabolic process//nucleoside metabolic process//macromolecule modification//regulation of primary metabolic process//response to unfolded protein//cellular response to organic substance//regulation of sequence-specific DNA binding transcription factor activity//nucleotide metabolic pr…	GO:0044444//GO:1902494//GO:0005925//GO:0005615//GO:0005912//GO:0044422//GO:0005856//GO:0044450//GO:0044446//GO:0043226//GO:0044421//GO:0005622//GO:0030055//GO:0005829//GO:0005575//GO:0015630//GO:0016234//GO:0072562//GO:0044430//GO:0005576//GO:0005813//GO:0032991//GO:0043228//GO:0005623//GO:0043229//GO:0048471//GO:0005815//GO:0005737//GO:0070161//GO:0043232//GO:0005814//GO:0044464//GO:0043234//GO:…	cytoplasmic part//catalytic complex//focal adhesion//extracellular space//adherens junction//organelle part//cytoskeleton//microtubule organizing center part//intracellular organelle part//organelle//extracellular region part//intracellular//cell-substrate junction//cytosol//cellular_component//microtubule cytoskeleton//inclusion body//blood microparticle//cytoskeletal part//extracellular region/…	GO:0016462//GO:0042623//GO:0032553//GO:0036094//GO:0043167//GO:0035639//GO:0001882//GO:0005488//GO:0019899//GO:0016787//GO:0003674//GO:0016887//GO:0001618//GO:0044183//GO:0031072//GO:0031625//GO:1901265//GO:0032559//GO:0016818//GO:0017076//GO:0000166//GO:0032549//GO:0017111//GO:0019904//GO:0001883//GO:0060089//GO:0016817//GO:0051082//GO:0043168//GO:0030554//GO:0005102//GO:0001664//GO:0005515//GO:…	pyrophosphatase activity//ATPase activity, coupled//ribonucleotide binding//small molecule binding//ion binding//purine ribonucleoside triphosphate binding//nucleoside binding//binding//enzyme binding//hydrolase activity//molecular_function//ATPase activity//virus receptor activity//protein binding involved in protein folding//heat shock protein binding//ubiquitin protein ligase binding//nucleosi…	HSPA1B, HSP70-1B, HSP70-2; heat shock 70kDa protein 1B; K03283 heat shock 70kDa protein 1/8	http://www.genome.jp/dbget-bin/www_bget?hsa:3304
ENSG00000213144	chr12	+	119194850	119195394	545	771	2057	848	701	70.4688	159.497	65.4817	55.0225	70.4688	159.497	65.4817	55.0225	98.9028	33.7547	1.5509	1.0389e-05	0.00078357	UP	27.459	94.9293	-1.7896	7.1303e-08	6.2167e-06	DOWN	28.7947	37.1656	-0.36816	0.48135	0.99964	FALSE	38.6054	35.5027	0.12088	0.75179	0.99975	FALSE	--	--	--	--	--	--	PDAP1, HASPP28, PAP, PAP1; PDGFA associated protein 1	http://www.genome.jp/dbget-bin/www_bget?hsa:11333
ENSG00000214013	chr15	+	42273233	42356935	7781	430	1611	407	523	14.4238	45.8441	11.5342	15.0659	14.4238	45.8441	11.5342	15.0659	77.4586	18.8256	2.0407	3.8963e-07	3.8048e-05	UP	20.4866	74.3466	-1.8596	8.4191e-07	6.117e-05	DOWN	21.4831	17.8377	0.26827	0.40314	0.99964	FALSE	18.5288	19.8005	-0.095766	0.48835	0.99975	FALSE	GO:0044262//GO:0071704//GO:0044699//GO:0005975//GO:0008150//GO:0008152//GO:0005984//GO:0044237//GO:0044763//GO:0044710//GO:0009987//GO:0000023//GO:0044723//GO:0044238//GO:0009311	cellular carbohydrate metabolic process//organic substance metabolic process//single-organism process//carbohydrate metabolic process//biological_process//metabolic process//disaccharide metabolic process//cellular metabolic process//single-organism cellular process//single-organism metabolic process//cellular process//maltose metabolic process//single-organism carbohydrate metabolic process//pri…	--	--	GO:0005488//GO:0004558//GO:0016787//GO:0003674//GO:0030246//GO:0004553//GO:0016798//GO:0003824//GO:0015926//GO:0090599//GO:0032450	binding//alpha-1,4-glucosidase activity//hydrolase activity//molecular_function//carbohydrate binding//hydrolase activity, hydrolyzing O-glycosyl compounds//hydrolase activity, acting on glycosyl bonds//catalytic activity//glucosidase activity//alpha-glucosidase activity//maltose alpha-glucosidase activity	GANC; glucosidase, alpha; neutral C (EC:3.2.1.20); K12317 neutral alpha-glucosidase C [EC:3.2.1.20]	http://www.genome.jp/dbget-bin/www_bget?hsa:2595
ENSG00000221869	chr8	-	47736909	47739086	2178	188	2725	523	397	4.29971	52.8717	10.1057	7.79742	4.29971	52.8717	10.1057	7.79742	131.021	8.23071	3.9926	1.7795e-24	4.9958e-22	UP	15.551	125.757	-3.0156	1.913e-19	3.4686e-17	DOWN	16.3074	22.9217	-0.49119	0.41992	0.99964	FALSE	23.8097	8.65695	1.4596	0.021842	0.58548	FALSE	GO:0006355//GO:0045944//GO:0019219//GO:0080090//GO:0031323//GO:0051173//GO:0034641//GO:0009891//GO:0010556//GO:0071704//GO:0006725//GO:0043170//GO:0045935//GO:0006351//GO:0034645//GO:0044271//GO:0006357//GO:0097659//GO:2000112//GO:0008152//GO:0048518//GO:0010467//GO:0010628//GO:0034654//GO:0010557//GO:1901360//GO:1903506//GO:0009058//GO:0051171//GO:0006807//GO:0090304//GO:1903508//GO:0008150//GO:…	regulation of transcription, DNA-templated//positive regulation of transcription from RNA polymerase II promoter//regulation of nucleobase-containing compound metabolic process//regulation of primary metabolic process//regulation of cellular metabolic process//positive regulation of nitrogen compound metabolic process//cellular nitrogen compound metabolic process//positive regulation of biosynthe…	GO:0043227//GO:0005622//GO:0043226//GO:0005575//GO:0005634//GO:0005623//GO:0043229//GO:0043231//GO:0044464//GO:0044424	membrane-bounded organelle//intracellular//organelle//cellular_component//nucleus//cell//intracellular organelle//intracellular membrane-bounded organelle//cell part//intracellular part	GO:0003700//GO:0005488//GO:0001012//GO:0000976//GO:0003676//GO:0003674//GO:0001228//GO:0000982//GO:0001071//GO:0043565//GO:0000987//GO:0001159//GO:0044212//GO:0003690//GO:0000981//GO:0003677//GO:0000975//GO:0000977//GO:0000978//GO:0097159//GO:0001067//GO:1901363//GO:0001077//GO:1990837	transcription factor activity, sequence-specific DNA binding//binding//RNA polymerase II regulatory region DNA binding//transcription regulatory region sequence-specific DNA binding//nucleic acid binding//molecular_function//transcriptional activator activity, RNA polymerase II transcription regulatory region sequence-specific binding//transcription factor activity, RNA polymerase II core promote…	CEBPD, C/EBP-delta, CELF, CRP3, NF-IL6-beta; CCAAT/enhancer binding protein (C/EBP), delta; K10050 CCAAT/enhancer binding protein (C/EBP), delta	http://www.genome.jp/dbget-bin/www_bget?hsa:1052
ENSG00000225630	chr1	+	629640	630683	1044	589	1914	6402	4817	28.1031	77.474	258.069	197.376	28.1031	77.474	258.069	197.376	92.0272	25.7866	1.8354	5.0171e-07	4.7391e-05	UP	188.688	88.3299	1.095	5.1337e-14	7.4599e-12	UP	197.866	280.582	-0.5039	0.0035947	0.2138	FALSE	291.453	27.122	3.4257	1.3107e-49	1.0744e-46	UP	--	--	--	--	--	--	ND2, MTND2, MT-ND2; MTND2; K03879 NADH-ubiquinone oxidoreductase chain 2 [EC:1.6.5.3]	http://www.genome.jp/dbget-bin/www_bget?hsa:4536
ENSG00000226025	chr19	+	39679374	39686373	2562	22	472	24	47	0.693154	12.6161	0.638852	1.2717	0.693154	12.6161	0.638852	1.2717	22.6943	0	4.5584	8.403e-06	0.00064401	UP	1.84105	21.7825	-3.5646	4.2948e-05	0.0022563	DOWN	1.9306	1.05186	0.87611	0.561	0.99964	FALSE	1.09261	1.01305	0.10907	0.95275	0.99975	FALSE	--	--	--	--	--	--	LGALS14, CLC2, PPL13; lectin, galactoside-binding, soluble, 14; K10097 galectin-14	http://www.genome.jp/dbget-bin/www_bget?hsa:56891
ENSG00000245532	chr11	+	65422774	65445540	22743	11423	30993	13495	14605	109.026	250.952	108.819	119.711	109.026	250.952	108.819	119.711	1490.18	500.103	1.5752	8.2668e-68	4.3975e-65	UP	572.096	1430.31	-1.322	4.3198e-56	1.8831e-53	DOWN	599.924	591.45	0.020524	0.099485	0.99964	FALSE	614.364	526.002	0.22403	0.9744	0.99975	FALSE	--	--	--	--	--	--	--	--
ENSG00000248323	chr5	-	91303029	91314402	2672	5	394	2	3	0.189979	12.7001	0.064202	0.0978897	0.189979	12.7001	0.064202	0.0978897	18.9439	0	6.4353	2.0611e-05	0.0014827	UP	0	18.1829	-7.2736	3.0772e-05	0.001704	DOWN	0	0	0.49145	0.92337	0.99964	FALSE	0	0	-1.3384	0.77002	0.99975	FALSE	--	--	--	--	--	--	--	--
ENSG00000248713	chr4	-	99636529	99654648	10086	7023	14798	5778	9670	34.6851	62.001	24.109	41.0134	34.6851	62.001	24.109	41.0134	711.504	307.469	1.2104	4.5957e-19	1.0678e-16	UP	378.786	682.918	-0.85033	3.9879e-11	4.669e-09	FALSE	397.211	253.234	0.64943	2.1638e-11	6.9496e-09	FALSE	263.045	323.392	-0.29797	1.0837e-05	0.0011049	FALSE	--	--	--	--	--	--	uncharacterized LOC285556	http://www.genome.jp/dbget-bin/www_bget?hsa:285556
ENSG00000253276	chr7	-	106656765	106660996	4232	39	483	76	74	0.66897	7.02854	1.10138	1.09007	0.66897	7.02854	1.10138	1.09007	23.2232	1.70743	3.7657	2.7802e-05	0.0019312	UP	2.89867	22.2901	-2.9429	0.00018139	0.0083331	FALSE	3.03967	3.33088	-0.13199	0.9896	0.99964	FALSE	3.45992	1.79586	0.94607	0.5772	0.99975	FALSE	--	--	--	--	--	--	CCDC71L, C7orf74; coiled-coil domain containing 71-like	http://www.genome.jp/dbget-bin/www_bget?hsa:168455
ENSG00000265491	chr1	-	145738868	145824077	9117	2655	4931	2542	2951	21.6559	34.121	17.5174	20.6709	21.6559	34.121	17.5174	20.6709	237.088	116.237	1.0284	3.1878e-05	0.0021918	UP	115.594	227.563	-0.97719	6.1142e-06	0.00039026	FALSE	121.217	111.409	0.12173	0.2068	0.99964	FALSE	115.725	122.256	-0.079206	0.10138	0.99975	FALSE	GO:0008150//GO:0007165//GO:0007167//GO:1901184//GO:0042058//GO:0009966//GO:0006511//GO:0010648//GO:0038127//GO:0043632//GO:0008152//GO:0048585//GO:0044699//GO:0023052//GO:0006464//GO:0070534//GO:0043170//GO:0019941//GO:0051716//GO:0071704//GO:0007154//GO:0009056//GO:1901575//GO:0043162//GO:0043412//GO:0044257//GO:0044265//GO:0051865//GO:0007173//GO:0023057//GO:0044700//GO:0048523//GO:0044267//GO:…	biological_process//signal transduction//enzyme linked receptor protein signaling pathway//regulation of ERBB signaling pathway//regulation of epidermal growth factor receptor signaling pathway//regulation of signal transduction//ubiquitin-dependent protein catabolic process//negative regulation of cell communication//ERBB signaling pathway//modification-dependent macromolecule catabolic process/…	GO:0005623//GO:0005575//GO:0005829//GO:0005622//GO:0044444//GO:0044424//GO:0044464//GO:0005737	cell//cellular_component//cytosol//intracellular//cytoplasmic part//intracellular part//cell part//cytoplasm	GO:0008270//GO:0046872//GO:0003674//GO:0019787//GO:0016740//GO:0004842//GO:0005488//GO:0043169//GO:0043167//GO:0061630//GO:0061659//GO:0003824//GO:0005515//GO:0046914//GO:0016874	zinc ion binding//metal ion binding//molecular_function//ubiquitin-like protein transferase activity//transferase activity//ubiquitin-protein transferase activity//binding//cation binding//ion binding//ubiquitin protein ligase activity//ubiquitin-like protein ligase activity//catalytic activity//protein binding//transition metal ion binding//ligase activity	RNF115, BCA2, ZNF364; ring finger protein 115; K11982 E3 ubiquitin-protein ligase RNF115/126 [EC:6.3.2.19]	http://www.genome.jp/dbget-bin/www_bget?hsa:27246
ENSG00000266094	chr1	+	206507530	206589283	5586	74	2083	130	127	1.3409	32.0206	1.99017	1.97628	1.3409	32.0206	1.99017	1.97628	100.153	3.23975	4.9502	1.1518e-21	2.9102e-19	UP	4.97475	96.1291	-4.2723	2.7678e-20	5.2028e-18	DOWN	5.21673	5.69755	-0.1272	0.99077	0.99964	FALSE	5.91829	3.40752	0.79646	0.55343	0.99975	FALSE	GO:0008285//GO:0007165//GO:0006915//GO:0008150//GO:0031399//GO:0051641//GO:1903320//GO:0033036//GO:0032880//GO:0008152//GO:0048518//GO:0008104//GO:0070727//GO:0031323//GO:0007154//GO:0012501//GO:1903322//GO:0071704//GO:0032879//GO:0043170//GO:0051716//GO:0023052//GO:0006464//GO:0044699//GO:0035556//GO:0080090//GO:0043412//GO:1903827//GO:0065007//GO:0048519//GO:0044700//GO:0009893//GO:0048523//GO:…	negative regulation of cell proliferation//signal transduction//apoptotic process//biological_process//regulation of protein modification process//cellular localization//regulation of protein modification by small protein conjugation or removal//macromolecule localization//regulation of protein localization//metabolic process//positive regulation of biological process//protein localization//cellu…	GO:0044430//GO:0005623//GO:0043229//GO:0032991//GO:0043228//GO:0043231//GO:0005575//GO:0015630//GO:0005634//GO:0005856//GO:0044446//GO:0043227//GO:0044422//GO:0005874//GO:0005622//GO:0043226//GO:0044424//GO:0043232//GO:0005737//GO:0044464//GO:0043234	cytoskeletal part//cell//intracellular organelle//macromolecular complex//non-membrane-bounded organelle//intracellular membrane-bounded organelle//cellular_component//microtubule cytoskeleton//nucleus//cytoskeleton//intracellular organelle part//membrane-bounded organelle//organelle part//microtubule//intracellular//organelle//intracellular part//intracellular non-membrane-bounded organelle//cyt…	GO:0046872//GO:0003674//GO:0005488//GO:0043167//GO:0043169//GO:0005515	metal ion binding//molecular_function//binding//ion binding//cation binding//protein binding	RASSF5, Maxp1, NORE1, NORE1A, NORE1B, RAPL, RASSF3; Ras association (RalGDS/AF-6) domain family member 5; K08015 Ras association domain-containing protein 5	http://www.genome.jp/dbget-bin/www_bget?hsa:83593
ENSG00000275993	chr21	+	6111134	6123739	4705	14	383	30	14	0.269465	6.25388	0.487841	0.23141	0.269465	6.25388	0.487841	0.23141	18.4151	0	4.909	4.2674e-05	0.0028469	UP	0	17.6752	-5.0104	3.7681e-05	0.0020424	DOWN	0	1.31482	-1.193	0.62275	0.99964	FALSE	1.36576	0	1.0831	0.68387	0.99975	FALSE	GO:0035556//GO:0043412//GO:0016310//GO:0007154//GO:0043170//GO:0051716//GO:0071704//GO:0006793//GO:0044699//GO:0023052//GO:0006464//GO:0008152//GO:0006796//GO:0007165//GO:0008150//GO:0006468//GO:0009987//GO:0050794//GO:0044763//GO:0050896//GO:0044260//GO:0044237//GO:0044238//GO:0050789//GO:0036211//GO:0019538//GO:0065007//GO:0044700//GO:0044267	intracellular signal transduction//macromolecule modification//phosphorylation//cell communication//macromolecule metabolic process//cellular response to stimulus//organic substance metabolic process//phosphorus metabolic process//single-organism process//signaling//cellular protein modification process//metabolic process//phosphate-containing compound metabolic process//signal transduction//biol…	GO:0005622//GO:0005575//GO:0005623//GO:0044464	intracellular//cellular_component//cell//cell part	GO:0001882//GO:0035639//GO:0043167//GO:0036094//GO:0043169//GO:0032553//GO:0016773//GO:0005488//GO:0016740//GO:0003674//GO:1901265//GO:0046872//GO:0017076//GO:0004674//GO:0032559//GO:0001883//GO:0000166//GO:0032549//GO:0030554//GO:0043168//GO:0004672//GO:0000287//GO:0097159//GO:0032550//GO:0003824//GO:0032555//GO:0097367//GO:0005524//GO:0016772//GO:1901363//GO:0016301	nucleoside binding//purine ribonucleoside triphosphate binding//ion binding//small molecule binding//cation binding//ribonucleotide binding//phosphotransferase activity, alcohol group as acceptor//binding//transferase activity//molecular_function//nucleoside phosphate binding//metal ion binding//purine nucleotide binding//protein serine/threonine kinase activity//adenyl ribonucleotide binding//pu…	serine/threonine-protein kinase SIK1-like	http://www.genome.jp/dbget-bin/www_bget?hsa:102724428
ENSG00000278309	chr13	-	113399610	113405572	5963	1513	9257	1404	1276	12.639	65.6025	9.90885	9.15386	12.639	65.6025	9.90885	9.15386	445.087	66.2397	2.7483	5.3078e-53	2.5546e-50	UP	49.9825	427.205	-3.0954	7.7369e-64	3.8664e-61	DOWN	52.4138	61.5335	-0.23143	0.67266	0.99964	FALSE	63.9175	69.67	-0.12433	0.15915	0.99975	FALSE	--	--	--	--	--	--	collagen alpha-1(II) chain-like	http://www.genome.jp/dbget-bin/www_bget?hsa:101928841
ENSG00000278464	chr18	-	34892013	34902885	545	138	2469	203	163	13.9718	212.066	17.3641	14.1723	13.9718	212.066	17.3641	14.1723	118.712	6.04169	4.2964	1.6136e-23	4.2918e-21	UP	6.38491	113.943	-4.1575	2.3895e-23	5.0999e-21	DOWN	6.69549	8.89694	-0.41012	0.68977	0.99964	FALSE	9.24163	6.35457	0.54035	0.67001	0.99975	FALSE	--	--	--	--	--	--	--	--
[truncated: 2 more columns]

## Sheet: Down-regulated genes (acute RE)
Gene_id	chromosome	Strand	start	end	length	AE_pre_readcount	AE_post_readcount	Tr_pre_readcount	Tr_post_readcount	AE_pre_fpkm	AE_post_fpkm	Tr_pre_fpkm	Tr_post_fpkm	AE_pre_group_fpkm	AE_post_group_fpkm	Tr_pre_group_fpkm	Tr_post_group_fpkm	AE_post_readcount(AE_postvsAE_pre)	AE_pre_readcount(AE_postvsAE_pre)	log2FoldChange(AE_postvsAE_pre)	pval(AE_postvsAE_pre)	padj(AE_postvsAE_pre)	significant(AE_postvsAE_pre)	Tr_post_readcount(Tr_postvsAE_post)	AE_post_readcount(Tr_postvsAE_post)	log2FoldChange(Tr_postvsAE_post)	pval(Tr_postvsAE_post)	padj(Tr_postvsAE_post)	significant(Tr_postvsAE_post)	Tr_post_readcount(Tr_postvsTr_pre)	Tr_pre_readcount(Tr_postvsTr_pre)	log2FoldChange(Tr_postvsTr_pre)	pval(Tr_postvsTr_pre)	padj(Tr_postvsTr_pre)	significant(Tr_postvsTr_pre)	Tr_pre_readcount(Tr_prevsAE_pre)	AE_pre_readcount(Tr_prevsAE_pre)	log2FoldChange(Tr_prevsAE_pre)	pval(Tr_prevsAE_pre)	padj(Tr_prevsAE_pre)	significant(Tr_prevsAE_pre)	biological_process	biological_process_description	cellular_component	cellular_component_description	molecular_function	molecular_function_description	KEGG AnnotInfo	KEGG url
ENSG00000275209	chr21	+	8400991	8401039	49	4926	1380	2018	874	5007.69	1190.14	1733.19	763.016	5007.69	1190.14	1733.19	763.016	66.3519	215.662	-1.7006	6.4264e-29	2.0952e-26	DOWN	34.2357	63.6861	-0.89548	0.031381	0.54514	FALSE	35.901	88.4435	-1.3007	1.3199e-05	0.0015568	DOWN	91.87	226.83	-1.3039	1.7373e-19	6.4733e-17	DOWN	--	--	--	--	--	--	--	--
ENSG00000274735	chr21	+	8445991	8446046	56	352	0	0	32	313.107	0	0	24.4445	313.107	0	0	24.4445	0	15.4107	-4.9459	1.2947e-05	0.00095861	DOWN	1.25348	0	NA	NA	NA	NA	1.31445	0	NA	NA	NA	NA	0	16.2088	-5.0187	1.3956e-05	0.0013684	DOWN	--	--	--	--	--	--	--	--
ENSG00000011465	chr12	-	91140484	91183123	7156	4581	1490	4199	3440	176.482	48.697	136.668	113.809	176.482	48.697	136.668	113.809	71.6408	200.558	-1.4852	1.3735e-23	3.702e-21	DOWN	134.749	68.7626	0.97058	3.6126e-09	3.6284e-07	FALSE	141.304	184.031	-0.38115	0.10011	0.99964	FALSE	191.161	210.944	-0.14207	0.010288	0.33788	FALSE	GO:0006464//GO:0048522//GO:0034645//GO:0009612//GO:1901564//GO:0006914//GO:0046394//GO:0060538//GO:0048608//GO:0044699//GO:0006082//GO:0044248//GO:0001655//GO:0006026//GO:0007519//GO:0044711//GO:0071840//GO:0044237//GO:0010033//GO:0033993//GO:0043436//GO:0071704//GO:0009607//GO:0001822//GO:0018193//GO:0043170//GO:0044702//GO:0019752//GO:0031323//GO:0006950//GO:0061061//GO:0009894//GO:0044260//GO:…	cellular protein modification process//positive regulation of cellular process//cellular macromolecule biosynthetic process//response to mechanical stimulus//organonitrogen compound metabolic process//autophagy//carboxylic acid biosynthetic process//skeletal muscle organ development//reproductive structure development//single-organism process//organic acid metabolic process//cellular catabolic pr…	GO:0043226//GO:0044464//GO:0044437//GO:0043234//GO:0044421//GO:0005622//GO:0044420//GO:0044422//GO:0005737//GO:0043227//GO:0044446//GO:0005615//GO:0005581//GO:0098644//GO:0005589//GO:0070013//GO:0005796//GO:0044444//GO:0000323//GO:0005578//GO:0005794//GO:0044431//GO:0098647//GO:0005764//GO:0043233//GO:0032991//GO:0043231//GO:0005775//GO:0005623//GO:0043229//GO:0044424//GO:0043202//GO:0005576//GO:…	organelle//cell part//vacuolar part//protein complex//extracellular region part//intracellular//extracellular matrix component//organelle part//cytoplasm//membrane-bounded organelle//intracellular organelle part//extracellular space//collagen trimer//complex of collagen trimers//collagen type VI trimer//intracellular organelle lumen//Golgi lumen//cytoplasmic part//lytic vacuole//proteinaceous ext…	GO:0005539//GO:0005518//GO:0005488//GO:0047485//GO:0044822//GO:0032403//GO:0003723//GO:1901363//GO:0044877//GO:0050840//GO:0097367//GO:0003674//GO:0005515//GO:0097159//GO:0003676	glycosaminoglycan binding//collagen binding//binding//protein N-terminus binding//poly(A) RNA binding//protein complex binding//RNA binding//heterocyclic compound binding//macromolecular complex binding//extracellular matrix binding//carbohydrate derivative binding//molecular_function//protein binding//organic cyclic compound binding//nucleic acid binding	DCN, CSCD, DSPG2, PG40, PGII, PGS2, SLRR1B; decorin; K04660 decorin	http://www.genome.jp/dbget-bin/www_bget?hsa:1634
ENSG00000171604	chr5	+	139647299	139683882	2658	2449	1081	1881	1809	147.868	55.3715	95.9524	93.8001	147.868	55.3715	95.9524	93.8001	51.9756	107.218	-1.0446	1.6783e-09	2.1887e-07	DOWN	70.8608	49.8875	0.50631	0.0039819	0.11622	FALSE	74.3076	82.4392	-0.14982	0.88709	0.99964	FALSE	85.6331	112.771	-0.39715	0.0023954	0.11442	FALSE	GO:0044238//GO:1901362//GO:0010629//GO:0009059//GO:0010646//GO:0018130//GO:0050789//GO:2001141//GO:0007249//GO:0048519//GO:0065007//GO:0044700//GO:0048523//GO:0010468//GO:0046483//GO:0032774//GO:0009987//GO:0050794//GO:1901576//GO:0023056//GO:0044763//GO:0044249//GO:0031326//GO:0050896//GO:0045934//GO:0019222//GO:0044260//GO:0009967//GO:0051252//GO:0060255//GO:0010605//GO:0009889//GO:0044237//GO:…	primary metabolic process//organic cyclic compound biosynthetic process//negative regulation of gene expression//macromolecule biosynthetic process//regulation of cell communication//heterocycle biosynthetic process//regulation of biological process//regulation of RNA biosynthetic process//I-kappaB kinase/NF-kappaB signaling//negative regulation of biological process//biological regulation//singl…	GO:0044424//GO:0044428//GO:0005737//GO:0044464//GO:0005575//GO:0005634//GO:0031974//GO:0005654//GO:0043229//GO:0005623//GO:0043231//GO:0043233//GO:0070013//GO:0044446//GO:0043227//GO:0044422//GO:0005622//GO:0031981//GO:0043226	intracellular part//nuclear part//cytoplasm//cell part//cellular_component//nucleus//membrane-enclosed lumen//nucleoplasm//intracellular organelle//cell//intracellular membrane-bounded organelle//organelle lumen//intracellular organelle lumen//intracellular organelle part//membrane-bounded organelle//organelle part//intracellular//nuclear lumen//organelle	GO:0097159//GO:0005515//GO:1901363//GO:0060089//GO:0004871//GO:0043565//GO:0003677//GO:0046914//GO:0003676//GO:0008134//GO:0003674//GO:0046872//GO:0008270//GO:0043167//GO:0043169//GO:0005488	organic cyclic compound binding//protein binding//heterocyclic compound binding//molecular transducer activity//signal transducer activity//sequence-specific DNA binding//DNA binding//transition metal ion binding//nucleic acid binding//transcription factor binding//molecular_function//metal ion binding//zinc ion binding//ion binding//cation binding//binding	CXXC5, CF5, RINF, WID; CXXC finger protein 5	http://www.genome.jp/dbget-bin/www_bget?hsa:51523
ENSG00000142798	chr1	-	21822245	21937297	14327	3577	1339	2132	3705	103.533	32.8787	52.1347	92.0928	103.533	32.8787	52.1347	92.0928	64.3806	156.602	-1.2824	3.3007e-16	6.8083e-14	DOWN	145.129	61.794	1.2318	1.2344e-12	1.6318e-10	UP	152.189	93.4398	0.70375	1.1054e-05	0.0013186	FALSE	97.0599	164.712	-0.763	4.6646e-08	6.7318e-06	FALSE	GO:0044260//GO:0043062//GO:0001525//GO:0001944//GO:0001501//GO:0009792//GO:0071840//GO:0001568//GO:0048704//GO:0044237//GO:0060349//GO:0006082//GO:0044255//GO:1901576//GO:0009057//GO:0007420//GO:0044710//GO:0044763//GO:0006721//GO:0048869//GO:0009583//GO:0050794//GO:0009987//GO:0007417//GO:0009582//GO:0001958//GO:0006027//GO:0060348//GO:0001503//GO:0072359//GO:0006022//GO:1901136//GO:0051216//GO:…	cellular macromolecule metabolic process//extracellular structure organization//angiogenesis//vasculature development//skeletal system development//embryo development ending in birth or egg hatching//cellular component organization or biogenesis//blood vessel development//embryonic skeletal system morphogenesis//cellular metabolic process//bone morphogenesis//organic acid metabolic process//cellu…	GO:0005737//GO:0070161//GO:0070062//GO:0044464//GO:0000323//GO:0005794//GO:0044431//GO:0005764//GO:0005578//GO:0030054//GO:0005924//GO:0044424//GO:0031012//GO:0044422//GO:0043227//GO:0031988//GO:0044420//GO:0044446//GO:0043226//GO:0031982//GO:0005886//GO:0044421//GO:0005622//GO:0005604//GO:0044437//GO:0044444//GO:0005796//GO:0005925//GO:0005615//GO:0005912//GO:0070013//GO:1903561//GO:0016020//GO:…	cytoplasm//anchoring junction//extracellular exosome//cell part//lytic vacuole//Golgi apparatus//Golgi apparatus part//lysosome//proteinaceous extracellular matrix//cell junction//cell-substrate adherens junction//intracellular part//extracellular matrix//organelle part//membrane-bounded organelle//membrane-bounded vesicle//extracellular matrix component//intracellular organelle part//organelle//…	GO:0005515//GO:0005509//GO:0005488//GO:0043169//GO:0043167//GO:0046872//GO:0008022//GO:0003674	protein binding//calcium ion binding//binding//cation binding//ion binding//metal ion binding//protein C-terminus binding//molecular_function	HSPG2, HSPG, PLC, PRCAN, SJA, SJS, SJS1; heparan sulfate proteoglycan 2; K06255 heparan sulfate proteoglycan 2 (perlecan)	http://www.genome.jp/dbget-bin/www_bget?hsa:3339
ENSG00000090006	chr19	+	40592883	40629818	5032	2214	874	1955	2022	97.8571	32.7719	73.0035	76.7495	97.8571	32.7719	73.0035	76.7495	42.0229	96.9297	-1.2058	5.4505e-10	7.4444e-08	DOWN	79.2043	40.3346	0.97356	5.8222e-06	0.00037278	FALSE	83.0569	85.6824	-0.044899	0.74508	0.99964	FALSE	89.0019	101.949	-0.19594	0.042836	0.86062	FALSE	GO:0023061//GO:0044238//GO:0008152//GO:1903844//GO:0007178//GO:0006508//GO:0051649//GO:0040008//GO:0046879//GO:0050789//GO:0051128//GO:0032501//GO:0045595//GO:0010646//GO:0009966//GO:0030198//GO:0019538//GO:0065007//GO:0030162//GO:0090287//GO:0010817//GO:0007166//GO:0006457//GO:0007165//GO:0007167//GO:0044700//GO:0042886//GO:0002790//GO:0016043//GO:0051179//GO:0017015//GO:0071495//GO:0007267//GO:…	signal release//primary metabolic process//metabolic process//regulation of cellular response to transforming growth factor beta stimulus//transmembrane receptor protein serine/threonine kinase signaling pathway//proteolysis//establishment of localization in cell//regulation of growth//hormone secretion//regulation of biological process//regulation of cellular component organization//multicellula…	GO:0005575//GO:0043230//GO:0031012//GO:0065010//GO:0005576//GO:0005623//GO:0005578//GO:1903561//GO:0005615//GO:0031988//GO:0043227//GO:0044421//GO:0031982//GO:0070062//GO:0043226	cellular_component//extracellular organelle//extracellular matrix//extracellular membrane-bounded organelle//extracellular region//cell//proteinaceous extracellular matrix//extracellular vesicle//extracellular space//membrane-bounded vesicle//membrane-bounded organelle//extracellular region part//vesicle//extracellular exosome//organelle	GO:0004672//GO:0005102//GO:0019838//GO:0005515//GO:0003674//GO:0038023//GO:0097367//GO:0003824//GO:0004872//GO:0044877//GO:0046872//GO:0005024//GO:0050839//GO:0016772//GO:0004674//GO:0019955//GO:0016301//GO:0019199//GO:0060089//GO:0043167//GO:0043169//GO:0032403//GO:0016773//GO:0004871//GO:0004675//GO:0005488//GO:0050431//GO:0005509//GO:0004888//GO:0005539//GO:0005178//GO:0016740	protein kinase activity//receptor binding//growth factor binding//protein binding//molecular_function//signaling receptor activity//carbohydrate derivative binding//catalytic activity//receptor activity//macromolecular complex binding//metal ion binding//transforming growth factor beta-activated receptor activity//cell adhesion molecule binding//transferase activity, transferring phosphorus-conta…	LTBP4, ARCL1C, LTBP-4, LTBP4L, LTBP4S; latent transforming growth factor beta binding protein 4; K08023 latent transforming growth factor beta binding protein	http://www.genome.jp/dbget-bin/www_bget?hsa:8425
ENSG00000197766	chr19	+	859643	863630	1201	1890	530	1768	1290	93.6773	22.2856	74.035	54.9088	93.6773	22.2856	74.035	54.9088	25.483	82.7449	-1.6991	4.8751e-12	7.6392e-10	DOWN	50.5309	24.4592	1.0468	0.00015186	0.0071527	FALSE	52.9888	77.4867	-0.54826	0.090569	0.99964	FALSE	80.4887	87.03	-0.11273	0.12734	0.99975	FALSE	GO:0065008//GO:0006810//GO:0045087//GO:0046903//GO:0044699//GO:0051234//GO:0050776//GO:0071704//GO:0044765//GO:0043170//GO:0002253//GO:0002576//GO:0006956//GO:0006887//GO:0032501//GO:0007599//GO:0051649//GO:0006957//GO:0002252//GO:0006959//GO:0008152//GO:0048518//GO:0051641//GO:0044707//GO:0016192//GO:0008150//GO:0048584//GO:0050896//GO:0072376//GO:0044710//GO:0044763//GO:0002684//GO:0009987//GO:…	regulation of biological quality//transport//innate immune response//secretion//single-organism process//establishment of localization//regulation of immune response//organic substance metabolic process//single-organism transport//macromolecule metabolic process//activation of immune response//platelet degranulation//complement activation//exocytosis//multicellular organismal process//hemostasis/…	GO:0005615//GO:1903561//GO:0044444//GO:0043226//GO:0030141//GO:0031982//GO:0044421//GO:0005622//GO:0031988//GO:0044422//GO:0043227//GO:0031983//GO:0044446//GO:0031974//GO:0065010//GO:0012505//GO:0043230//GO:0060205//GO:0005575//GO:0043233//GO:0031093//GO:0043231//GO:0005623//GO:0043229//GO:0005576//GO:0031410//GO:0070062//GO:0044464//GO:0044433//GO:0016023//GO:0005737//GO:0034774//GO:0031091//GO:…	extracellular space//extracellular vesicle//cytoplasmic part//organelle//secretory granule//vesicle//extracellular region part//intracellular//membrane-bounded vesicle//organelle part//membrane-bounded organelle//vesicle lumen//intracellular organelle part//membrane-enclosed lumen//extracellular membrane-bounded organelle//endomembrane system//extracellular organelle//cytoplasmic membrane-bounded…	GO:0003674//GO:0016787//GO:0017171//GO:0004175//GO:0008233//GO:0070011//GO:0004252//GO:0008236//GO:0003824	molecular_function//hydrolase activity//serine hydrolase activity//endopeptidase activity//peptidase activity//peptidase activity, acting on L-amino acid peptides//serine-type endopeptidase activity//serine-type peptidase activity//catalytic activity	CFD, ADIPSIN, ADN, DF, PFD; complement factor D (adipsin) (EC:3.4.21.46); K01334 component factor D [EC:3.4.21.46]	http://www.genome.jp/dbget-bin/www_bget?hsa:1675
ENSG00000065054	chr16	+	2025356	2039026	2194	1677	712	1690	1316	76.4279	27.528	65.071	51.5056	76.4279	27.528	65.071	51.5056	34.2337	73.4197	-1.1007	2.8369e-07	2.853e-05	DOWN	51.5494	32.8584	0.64969	0.0044064	0.12574	FALSE	54.0568	74.0682	-0.45438	0.18831	0.99964	FALSE	76.9377	77.2218	-0.0053172	0.31719	0.99975	FALSE	GO:0042391//GO:0048839//GO:0009987//GO:0065008//GO:0045838//GO:0032502//GO:0022607//GO:0043583//GO:0006461//GO:0007275//GO:0044699//GO:0071840//GO:0044085//GO:0048513//GO:0043933//GO:0032501//GO:0016043//GO:0070271//GO:0048731//GO:0065007//GO:0071822//GO:0048856//GO:0065003//GO:0044707//GO:0044767//GO:0008150//GO:0007423	regulation of membrane potential//inner ear development//cellular process//regulation of biological quality//positive regulation of membrane potential//developmental process//cellular component assembly//ear development//protein complex assembly//multicellular organismal development//single-organism process//cellular component organization or biogenesis//cellular component biogenesis//organ devel…	GO:0044425//GO:0005925//GO:0005912//GO:1903561//GO:0005737//GO:0043227//GO:0031988//GO:0016324//GO:0098589//GO:0070161//GO:0043226//GO:0070062//GO:0031982//GO:0043234//GO:0005622//GO:0044421//GO:0005886//GO:0044464//GO:0045177//GO:0043230//GO:0030055//GO:0005575//GO:0071944//GO:0065010//GO:0044459//GO:0005634//GO:0012505//GO:0016020//GO:0005576//GO:0043231//GO:0032991//GO:0098805//GO:0030054//GO:…	membrane part//focal adhesion//adherens junction//extracellular vesicle//cytoplasm//membrane-bounded organelle//membrane-bounded vesicle//apical plasma membrane//membrane region//anchoring junction//organelle//extracellular exosome//vesicle//protein complex//intracellular//extracellular region part//plasma membrane//cell part//apical part of cell//extracellular organelle//cell-substrate junction/…	GO:0070325//GO:0019904//GO:0005198//GO:0050750//GO:0005488//GO:0019899//GO:0005102//GO:0008013//GO:0008022//GO:0019902//GO:0003674//GO:0098772//GO:0005515//GO:0030165//GO:0016247//GO:0032947	lipoprotein particle receptor binding//protein domain specific binding//structural molecule activity//low-density lipoprotein particle receptor binding//binding//enzyme binding//receptor binding//beta-catenin binding//protein C-terminus binding//phosphatase binding//molecular_function//molecular function regulator//protein binding//PDZ domain binding//channel regulator activity//protein complex s…	SLC9A3R2, E3KARP, NHE3RF2, NHERF-2, NHERF2, OCTS2, SIP-1, SIP1, TKA-1; solute carrier family 9, subfamily A (NHE3, cation proton antiporter 3), member 3 regulator 2; K13358 Na(+)/H(+) exchange regulatory cofactor NHE-RF2	http://www.genome.jp/dbget-bin/www_bget?hsa:9351
ENSG00000113296	chr5	+	79991311	80083287	3222	1846	462	968	915	67.9128	14.4191	30.0869	28.9082	67.9128	14.4191	30.0869	28.9082	22.2135	80.8185	-1.8633	7.917e-13	1.3118e-10	DOWN	35.8417	21.321	0.74936	0.0095688	0.22406	FALSE	37.5851	42.4248	-0.17475	0.85821	0.99964	FALSE	44.0685	85.0039	-0.94778	6.4575e-06	0.00069285	FALSE	GO:0051174//GO:0006986//GO:0080090//GO:0043412//GO:0002687//GO:0050673//GO:0009653//GO:0051270//GO:0050678//GO:0050793//GO:0048520//GO:0071621//GO:0050900//GO:0016310//GO:0050920//GO:0042221//GO:0051301//GO:0071622//GO:0043170//GO:0018193//GO:0051716//GO:0071704//GO:0032879//GO:0007275//GO:0001934//GO:2000147//GO:0031323//GO:0034976//GO:0072358//GO:0007155//GO:0002688//GO:1901343//GO:0006793//GO:…	regulation of phosphorus metabolic process//response to unfolded protein//regulation of primary metabolic process//macromolecule modification//positive regulation of leukocyte migration//epithelial cell proliferation//anatomical structure morphogenesis//regulation of cellular component movement//regulation of epithelial cell proliferation//regulation of developmental process//positive regulation …	GO:0044444//GO:0005615//GO:0016528//GO:1903561//GO:0043227//GO:0044420//GO:0031988//GO:0043226//GO:0044421//GO:0005604//GO:0005622//GO:0031982//GO:0043230//GO:0005575//GO:0065010//GO:0012505//GO:0005576//GO:0043231//GO:0043229//GO:0005623//GO:0005578//GO:0005737//GO:0070062//GO:0044464//GO:0031012//GO:0005783//GO:0016529//GO:0044424	cytoplasmic part//extracellular space//sarcoplasm//extracellular vesicle//membrane-bounded organelle//extracellular matrix component//membrane-bounded vesicle//organelle//extracellular region part//basement membrane//intracellular//vesicle//extracellular organelle//cellular_component//extracellular membrane-bounded organelle//endomembrane system//extracellular region//intracellular membrane-bound…	GO:0032403//GO:0043169//GO:1901681//GO:0043167//GO:0005509//GO:0005488//GO:0005178//GO:0003674//GO:0046872//GO:0044877//GO:0008083//GO:0008201//GO:0043168//GO:0005539//GO:0005102//GO:0005515//GO:0097367//GO:0050839	protein complex binding//cation binding//sulfur compound binding//ion binding//calcium ion binding//binding//integrin binding//molecular_function//metal ion binding//macromolecular complex binding//growth factor activity//heparin binding//anion binding//glycosaminoglycan binding//receptor binding//protein binding//carbohydrate derivative binding//cell adhesion molecule binding	THBS4, TSP4; thrombospondin 4; K04659 thrombospondin 2/3/4/5	http://www.genome.jp/dbget-bin/www_bget?hsa:7060
ENSG00000168542	chr2	+	188974320	189012746	5543	2483	802	2062	1963	58.9255	16.1464	41.3425	40.0061	58.9255	16.1464	41.3425	40.0061	38.561	108.707	-1.4952	1.3973e-13	2.4777e-11	DOWN	76.8932	37.0118	1.0549	2.6624e-06	0.00017944	UP	80.6334	90.3719	-0.1645	0.82994	0.99964	FALSE	93.8732	114.336	-0.2845	0.01063	0.34468	FALSE	GO:0060284//GO:0006950//GO:0001944//GO:0009967//GO:0021543//GO:0043062//GO:0044260//GO:0006955//GO:0002682//GO:0048699//GO:0071560//GO:0050817//GO:0030030//GO:0071559//GO:0055123//GO:0051960//GO:0044237//GO:0001568//GO:0022610//GO:0071840//GO:0060840//GO:0048583//GO:0048745//GO:0030900//GO:0048522//GO:0001501//GO:0097435//GO:0007411//GO:0035023//GO:0023051//GO:0007417//GO:0048858//GO:0009987//GO:…	regulation of cell development//response to stress//vasculature development//positive regulation of signal transduction//pallium development//extracellular structure organization//cellular macromolecule metabolic process//immune response//regulation of immune system process//generation of neurons//cellular response to transforming growth factor beta stimulus//coagulation//cell projection organiza…	GO:0005737//GO:0044464//GO:0043234//GO:0005578//GO:0005586//GO:0044432//GO:0005783//GO:0044424//GO:0031012//GO:0005583//GO:0044446//GO:0044420//GO:0043227//GO:0044422//GO:0005622//GO:0044421//GO:0043226//GO:0044444//GO:0098643//GO:0005581//GO:0070013//GO:0098644//GO:0005615//GO:0005576//GO:0005623//GO:0005788//GO:0043229//GO:0043233//GO:0043231//GO:0032991//GO:0005575//GO:0012505//GO:0031974	cytoplasm//cell part//protein complex//proteinaceous extracellular matrix//collagen type III trimer//endoplasmic reticulum part//endoplasmic reticulum//intracellular part//extracellular matrix//fibrillar collagen trimer//intracellular organelle part//extracellular matrix component//membrane-bounded organelle//organelle part//intracellular//extracellular region part//organelle//cytoplasmic part//b…	GO:0005198//GO:0046332//GO:0050839//GO:0005102//GO:0005515//GO:0005201//GO:0005488//GO:0005178//GO:0043167//GO:0043169//GO:0032403//GO:0044877//GO:0046872//GO:0019838//GO:0048407//GO:0003674	structural molecule activity//SMAD binding//cell adhesion molecule binding//receptor binding//protein binding//extracellular matrix structural constituent//binding//integrin binding//ion binding//cation binding//protein complex binding//macromolecular complex binding//metal ion binding//growth factor binding//platelet-derived growth factor binding//molecular_function	COL3A1, EDS4A; collagen, type III, alpha 1; K06236 collagen, type I/II/III/V/XI/XXIV/XXVII, alpha	http://www.genome.jp/dbget-bin/www_bget?hsa:1281
ENSG00000164692	chr7	+	94394561	94431232	5993	2064	611	1770	1659	57.055	14.3285	41.337	39.3831	57.055	14.3285	41.337	39.3831	29.3775	90.3627	-1.621	1.8864e-12	3.0751e-10	DOWN	64.9851	28.1973	1.2046	2.7748e-06	0.00018579	UP	68.1461	77.5743	-0.18695	0.77022	0.99964	FALSE	80.5798	95.0422	-0.23815	0.032755	0.74164	FALSE	GO:0040011//GO:0023052//GO:0044699//GO:0008217//GO:0010033//GO:0051234//GO:0071704//GO:1901699//GO:0007179//GO:0043170//GO:0070848//GO:0051716//GO:0043200//GO:0072358//GO:0007154//GO:0007275//GO:0071230//GO:0006461//GO:0050900//GO:0006810//GO:0009056//GO:0065008//GO:0042221//GO:0007266//GO:0006898//GO:0009653//GO:0001101//GO:1901700//GO:0071310//GO:0035556//GO:0010243//GO:0044707//GO:0016192//GO:…	locomotion//signaling//single-organism process//regulation of blood pressure//response to organic substance//establishment of localization//organic substance metabolic process//cellular response to nitrogen compound//transforming growth factor beta receptor signaling pathway//macromolecule metabolic process//response to growth factor//cellular response to stimulus//response to amino acid//cardiov…	GO:0043226//GO:0044421//GO:0005622//GO:0031982//GO:0031988//GO:0044420//GO:0043227//GO:0044422//GO:0044446//GO:0005615//GO:1903561//GO:0005581//GO:0070013//GO:0098644//GO:0098643//GO:0044444//GO:0043233//GO:0032991//GO:0043231//GO:0005623//GO:0005584//GO:0005788//GO:0043229//GO:0005576//GO:0031974//GO:0065010//GO:0012505//GO:0043230//GO:0005575//GO:0070062//GO:0044464//GO:0043234//GO:0005737//GO:…	organelle//extracellular region part//intracellular//vesicle//membrane-bounded vesicle//extracellular matrix component//membrane-bounded organelle//organelle part//intracellular organelle part//extracellular space//extracellular vesicle//collagen trimer//intracellular organelle lumen//complex of collagen trimers//banded collagen fibril//cytoplasmic part//organelle lumen//macromolecular complex//i…	GO:0005488//GO:0042802//GO:0043169//GO:0043167//GO:0046872//GO:0060090//GO:0003674//GO:0019838//GO:0048407//GO:0005198//GO:0046332//GO:0030674//GO:0005201//GO:0005515	binding//identical protein binding//cation binding//ion binding//metal ion binding//binding, bridging//molecular_function//growth factor binding//platelet-derived growth factor binding//structural molecule activity//SMAD binding//protein binding, bridging//extracellular matrix structural constituent//protein binding	COL1A2, OI4; collagen, type I, alpha 2; K06236 collagen, type I/II/III/V/XI/XXIV/XXVII, alpha	http://www.genome.jp/dbget-bin/www_bget?hsa:1278
ENSG00000188338	chr3	+	50205246	50221486	2978	957	296	1033	951	53.6831	14.0862	48.9563	45.8127	53.6831	14.0862	48.9563	45.8127	14.232	41.8978	-1.5577	2.6734e-06	0.00022239	DOWN	37.2519	13.6602	1.4473	7.2313e-05	0.0035961	UP	39.0639	45.2736	-0.21284	0.76078	0.99964	FALSE	47.0276	44.0676	0.093792	0.65962	0.99975	FALSE	GO:0010467//GO:0009628//GO:0009605//GO:0009267//GO:0008152//GO:0048518//GO:2000112//GO:1901360//GO:1903506//GO:0010557//GO:0015849//GO:0034654//GO:0071467//GO:0010628//GO:0090304//GO:0006807//GO:0051171//GO:0089709//GO:0009058//GO:0009991//GO:0032328//GO:0019438//GO:0006139//GO:0042594//GO:0008150//GO:1903508//GO:0055085//GO:0080090//GO:0034220//GO:0015711//GO:0071468//GO:0019219//GO:0006355//GO:…	gene expression//response to abiotic stimulus//response to external stimulus//cellular response to starvation//metabolic process//positive regulation of biological process//regulation of cellular macromolecule biosynthetic process//organic cyclic compound metabolic process//regulation of nucleic acid-templated transcription//positive regulation of macromolecule biosynthetic process//organic acid …	GO:0005575//GO:0071944//GO:0044459//GO:0005887//GO:0031226//GO:0016020//GO:0005623//GO:0044425//GO:0005886//GO:0031224//GO:0016021//GO:0044464	cellular_component//cell periphery//plasma membrane part//integral component of plasma membrane//intrinsic component of plasma membrane//membrane//cell//membrane part//plasma membrane//intrinsic component of membrane//integral component of membrane//cell part	GO:0005290//GO:0015075//GO:0003674//GO:0015182//GO:0022858//GO:0015293//GO:0015297//GO:1901474//GO:0005342//GO:0015180//GO:0015238//GO:0015179//GO:0022804//GO:0015291//GO:0015175//GO:0008509//GO:0005215//GO:0015171//GO:0046943//GO:0045118//GO:0015174//GO:0022892//GO:0022891//GO:0015186//GO:0008514//GO:0042887//GO:0008324//GO:0022857//GO:0090484	L-histidine transmembrane transporter activity//ion transmembrane transporter activity//molecular_function//L-asparagine transmembrane transporter activity//alanine transmembrane transporter activity//symporter activity//antiporter activity//azole transmembrane transporter activity//organic acid transmembrane transporter activity//L-alanine transmembrane transporter activity//drug transmembrane t…	SLC38A3, G17, NAT1, SN1, SNAT3; solute carrier family 38, member 3; K13576 solute carrier family 38 (sodium-coupled neutral amino acid transporter), member 3	http://www.genome.jp/dbget-bin/www_bget?hsa:10991
ENSG00000280800	chr21	-	8210384	8211306	923	968	248	0	1	52.2411	11.3544	0	0.0463465	52.2411	11.3544	0	0.0463465	11.9241	42.3794	-1.8295	2.7725e-07	2.8022e-05	DOWN	0	11.445	-8.1907	0.0014267	0.049968	FALSE	0	0	NA	NA	NA	NA	0	44.5741	-6.4781	8.5941e-13	2.2294e-10	DOWN	--	--	--	--	--	--	--	--
ENSG00000165810	chr5	+	181040225	181061523	3500	1157	462	1120	1015	46.6665	15.8085	38.1656	35.1575	46.6665	15.8085	38.1656	35.1575	22.2135	50.6539	-1.1892	8.5202e-06	0.00064991	DOWN	39.7588	21.321	0.899	0.002246	0.07237	FALSE	41.6928	49.0866	-0.23553	0.69608	0.99964	FALSE	50.9883	53.2771	-0.063348	0.30387	0.99975	FALSE	--	--	GO:0044425//GO:0005575//GO:0016020//GO:0031224//GO:0016021	membrane part//cellular_component//membrane//intrinsic component of membrane//integral component of membrane	GO:0005488//GO:0003674//GO:0005515	binding//molecular_function//protein binding	BTNL9, BTN3, BTN8, VDLS1900; butyrophilin-like 9; K06712 butyrophilin	http://www.genome.jp/dbget-bin/www_bget?hsa:153579
ENSG00000179094	chr17	-	8140472	8156506	4707	1365	581	3776	3223	46.129	16.6569	107.809	93.5365	46.129	16.6569	107.809	93.5365	27.9351	59.7602	-1.0971	3.7772e-06	0.00030787	DOWN	126.249	26.8128	2.2353	1.1088e-20	2.1035e-18	UP	132.39	165.492	-0.32197	0.2216	0.99964	FALSE	171.904	62.855	1.4515	8.7956e-10	1.5674e-07	UP	GO:0002534//GO:0008150//GO:0009719//GO:0031399//GO:0043966//GO:1903508//GO:0045936//GO:0019438//GO:0006325//GO:1901698//GO:0001932//GO:0080135//GO:0006139//GO:0044707//GO:0006468//GO:0009058//GO:0051253//GO:0035601//GO:0001816//GO:0032872//GO:1902531//GO:0090304//GO:0006807//GO:0016043//GO:0032873//GO:0007165//GO:0051171//GO:0034654//GO:0010628//GO:0032501//GO:0006796//GO:0043409//GO:1903506//GO:…	cytokine production involved in inflammatory response//biological_process//response to endogenous stimulus//regulation of protein modification process//histone H3 acetylation//positive regulation of nucleic acid-templated transcription//negative regulation of phosphate metabolic process//aromatic compound biosynthetic process//chromatin organization//response to nitrogen compound//regulation of p…	GO:0043229//GO:0005623//GO:0043231//GO:0005634//GO:0005575//GO:0005622//GO:0043226//GO:0043227//GO:0044424//GO:0044464//GO:0005737	intracellular organelle//cell//intracellular membrane-bounded organelle//nucleus//cellular_component//intracellular//organelle//membrane-bounded organelle//intracellular part//cell part//cytoplasm	GO:0031625//GO:0044877//GO:0003676//GO:0008134//GO:0003674//GO:0070888//GO:0003682//GO:0000988//GO:0000976//GO:0019899//GO:0001012//GO:0005488//GO:0031490//GO:1901363//GO:1990837//GO:0044389//GO:0001067//GO:0043566//GO:0097159//GO:0005515//GO:0000978//GO:0000975//GO:0000977//GO:0003690//GO:0003677//GO:0044212//GO:0001159//GO:0000987//GO:0000989//GO:0043565//GO:0019900	ubiquitin protein ligase binding//macromolecular complex binding//nucleic acid binding//transcription factor binding//molecular_function//E-box binding//chromatin binding//transcription factor activity, protein binding//transcription regulatory region sequence-specific DNA binding//enzyme binding//RNA polymerase II regulatory region DNA binding//binding//chromatin DNA binding//heterocyclic compou…	PER1, PER, RIGUI, hPER; period circadian clock 1; K02633 period circadian protein	http://www.genome.jp/dbget-bin/www_bget?hsa:5187
ENSG00000163520	chr3	+	13549131	13638422	4318	1904	453	1494	1410	44.992	9.08118	29.8264	28.6132	44.992	9.08118	29.8264	28.6132	21.7807	83.3578	-1.9363	1.1948e-13	2.1374e-11	DOWN	55.2315	20.9057	1.4016	2.1391e-06	0.00014658	UP	57.918	65.478	-0.177	0.81769	0.99964	FALSE	68.0148	87.6746	-0.36631	0.010514	0.34146	FALSE	GO:0016043//GO:0010811//GO:0008150//GO:0048518//GO:0045785//GO:0007155//GO:0044699//GO:0065007//GO:0030155//GO:0030198//GO:0050789//GO:0031589//GO:0043062//GO:0048522//GO:0022610//GO:0071840//GO:0044763//GO:0009987//GO:0050794//GO:0010810	cellular component organization//positive regulation of cell-substrate adhesion//biological_process//positive regulation of biological process//positive regulation of cell adhesion//cell adhesion//single-organism process//biological regulation//regulation of cell adhesion//extracellular matrix organization//regulation of biological process//cell-substrate adhesion//extracellular structure organiz…	GO:0005576//GO:0043230//GO:0005575//GO:0065010//GO:0043227//GO:0031988//GO:0043226//GO:0044421//GO:0031982//GO:1903561//GO:0031012//GO:0070062//GO:0005578	extracellular region//extracellular organelle//cellular_component//extracellular membrane-bounded organelle//membrane-bounded organelle//membrane-bounded vesicle//organelle//extracellular region part//vesicle//extracellular vesicle//extracellular matrix//extracellular exosome//proteinaceous extracellular matrix	GO:0046872//GO:0003674//GO:0005509//GO:0005488//GO:0043169//GO:0043167//GO:0050840//GO:0005515//GO:0005201//GO:0005198	metal ion binding//molecular_function//calcium ion binding//binding//cation binding//ion binding//extracellular matrix binding//protein binding//extracellular matrix structural constituent//structural molecule activity	FBLN2; fibulin 2; K17307 fibulin 1/2	http://www.genome.jp/dbget-bin/www_bget?hsa:2199
ENSG00000183864	chr22	-	41433492	41447023	4561	2146	684	2063	1679	40.0516	10.8298	32.5291	26.9104	40.0516	10.8298	32.5291	26.9104	32.8875	93.9527	-1.5144	4.395e-12	6.9953e-10	DOWN	65.7685	31.5662	1.059	1.343e-05	0.0007999	UP	68.9676	90.4157	-0.39065	0.23325	0.99964	FALSE	93.9187	98.8182	-0.073364	0.14814	0.99975	FALSE	GO:0008150//GO:0051093//GO:0044707//GO:0051241//GO:0008285//GO:0048731//GO:0002520//GO:0002762//GO:0032501//GO:0045638//GO:0045595//GO:0007276//GO:0008152//GO:0048518//GO:0010467//GO:1902106//GO:1902105//GO:0044699//GO:0044702//GO:0007275//GO:0071704//GO:0043170//GO:0048609//GO:0032504//GO:0050793//GO:0030154//GO:1903707//GO:1903706//GO:0051240//GO:0051239//GO:0030316//GO:0051704//GO:0010468//GO:…	biological_process//negative regulation of developmental process//single-multicellular organism process//negative regulation of multicellular organismal process//negative regulation of cell proliferation//system development//immune system development//negative regulation of myeloid leukocyte differentiation//multicellular organismal process//negative regulation of myeloid cell differentiation//re…	GO:0005623//GO:0043229//GO:0043231//GO:0005634//GO:0005575//GO:0005622//GO:0043226//GO:0043227//GO:0044424//GO:0044464//GO:0005737	cell//intracellular organelle//intracellular membrane-bounded organelle//nucleus//cellular_component//intracellular//organelle//membrane-bounded organelle//intracellular part//cell part//cytoplasm	GO:0008134//GO:0003674//GO:0005488//GO:0051427//GO:0042809//GO:0005515//GO:0005102//GO:0035257	transcription factor binding//molecular_function//binding//hormone receptor binding//vitamin D receptor binding//protein binding//receptor binding//nuclear hormone receptor binding	TOB2, TOB4, TOBL, TROB2; transducer of ERBB2, 2; K14443 protein Tob/BTG	http://www.genome.jp/dbget-bin/www_bget?hsa:10766
ENSG00000112562	chr6	+	168441151	168673445	3150	1238	318	928	882	38.6391	8.41994	24.4701	23.6404	38.6391	8.41994	24.4701	23.6404	15.2898	54.2001	-1.8257	6.4459e-09	7.8023e-07	DOWN	34.549	14.6755	1.2352	0.00051911	0.021187	FALSE	36.2296	40.6717	-0.16686	0.87982	0.99964	FALSE	42.2475	57.0069	-0.43227	0.023428	0.61237	FALSE	GO:0050789//GO:0031589//GO:0030198//GO:0065007//GO:0044700//GO:0030155//GO:0009987//GO:0050794//GO:0044763//GO:0050896//GO:0010810//GO:0043062//GO:0022610//GO:0071840//GO:0048522//GO:0048518//GO:0045785//GO:0010811//GO:0016043//GO:0007165//GO:0008150//GO:0007155//GO:0007154//GO:0051716//GO:0044699//GO:0023052	regulation of biological process//cell-substrate adhesion//extracellular matrix organization//biological regulation//single organism signaling//regulation of cell adhesion//cellular process//regulation of cellular process//single-organism cellular process//response to stimulus//regulation of cell-substrate adhesion//extracellular structure organization//biological adhesion//cellular component org…	GO:0031012//GO:0005578//GO:0005575//GO:0005614//GO:0005576//GO:0044420//GO:0005604//GO:0044421	extracellular matrix//proteinaceous extracellular matrix//cellular_component//interstitial matrix//extracellular region//extracellular matrix component//basement membrane//extracellular region part	GO:0005515//GO:0097367//GO:0008201//GO:0043168//GO:0005539//GO:0003674//GO:0046872//GO:1901681//GO:0043167//GO:0043169//GO:0005488//GO:0005509	protein binding//carbohydrate derivative binding//heparin binding//anion binding//glycosaminoglycan binding//molecular_function//metal ion binding//sulfur compound binding//ion binding//cation binding//binding//calcium ion binding	SMOC2, DTDP1, MST117, MSTP117, MSTP140, SMAP2, bA270C4A.1, bA37D8.1, dJ421D16.1; SPARC related modular calcium binding 2	http://www.genome.jp/dbget-bin/www_bget?hsa:64094
ENSG00000068137	chr17	-	42667914	42676994	4339	1444	402	1319	935	35.3635	8.35199	27.2907	19.6643	35.3635	8.35199	27.2907	19.6643	19.3286	63.2188	-1.7096	1.3723e-09	1.8131e-07	DOWN	36.6251	18.552	0.98125	0.001952	0.064506	FALSE	38.4066	57.8082	-0.58992	0.1115	0.99964	FALSE	60.0479	66.4927	-0.14708	0.14461	0.99975	FALSE	GO:0050789//GO:0008150//GO:0065007//GO:0044700//GO:0007165//GO:0050896//GO:0050794//GO:0009987//GO:0044763//GO:0023052//GO:0044699//GO:0007154//GO:0051716	regulation of biological process//biological_process//biological regulation//single organism signaling//signal transduction//response to stimulus//regulation of cellular process//cellular process//single-organism cellular process//signaling//single-organism process//cell communication//cellular response to stimulus	GO:0005575//GO:0005623//GO:0043229//GO:0044424//GO:0043228//GO:0005576//GO:0005615//GO:0044464//GO:0005622//GO:0044421//GO:0043226//GO:0005856//GO:0043232	cellular_component//cell//intracellular organelle//intracellular part//non-membrane-bounded organelle//extracellular region//extracellular space//cell part//intracellular//extracellular region part//organelle//cytoskeleton//intracellular non-membrane-bounded organelle	--	--	PLEKHH3; pleckstrin homology domain containing, family H (with MyTH4 domain) member 3	http://www.genome.jp/dbget-bin/www_bget?hsa:79990
ENSG00000204291	chr9	+	98943179	99070792	5496	1866	605	1724	1999	34.7477	9.55754	27.1228	31.9674	34.7477	9.55754	27.1228	31.9674	29.0891	81.6942	-1.4898	1.5608e-10	2.2218e-08	DOWN	78.3033	27.9204	1.4878	4.9349e-09	4.8316e-07	UP	82.1121	75.5583	0.12001	0.30216	0.99964	FALSE	78.4856	85.9248	-0.13065	0.11184	0.99975	FALSE	GO:0009987//GO:0050794//GO:0048869//GO:0044763//GO:0044710//GO:0044236//GO:0050896//GO:0032502//GO:0072359//GO:0001944//GO:0001525//GO:0043062//GO:0071840//GO:0001568//GO:0022610//GO:0050789//GO:0044712//GO:0030574//GO:0032963//GO:0030198//GO:0065007//GO:0044259//GO:0044700//GO:0022617//GO:0044767//GO:0048646//GO:0048856//GO:0030154//GO:0009653//GO:0009056//GO:0072358//GO:0007155//GO:0007154//GO:…	cellular process//regulation of cellular process//cellular developmental process//single-organism cellular process//single-organism metabolic process//multicellular organismal metabolic process//response to stimulus//developmental process//circulatory system development//vasculature development//angiogenesis//extracellular structure organization//cellular component organization or biogenesis//blo…	GO:0005578//GO:0016021//GO:0031224//GO:0005737//GO:0044464//GO:0043234//GO:0070062//GO:0031012//GO:0044432//GO:0005783//GO:0044424//GO:0044425//GO:0044444//GO:0005581//GO:1903561//GO:0070013//GO:0005615//GO:0044446//GO:0044420//GO:0031988//GO:0043227//GO:0044422//GO:0005604//GO:0005622//GO:0044421//GO:0031982//GO:0043226//GO:0005575//GO:0043230//GO:0012505//GO:0031974//GO:0065010//GO:0005576//GO:…	proteinaceous extracellular matrix//integral component of membrane//intrinsic component of membrane//cytoplasm//cell part//protein complex//extracellular exosome//extracellular matrix//endoplasmic reticulum part//endoplasmic reticulum//intracellular part//membrane part//cytoplasmic part//collagen trimer//extracellular vesicle//intracellular organelle lumen//extracellular space//intracellular orga…	GO:0005198//GO:0005201//GO:0003674	structural molecule activity//extracellular matrix structural constituent//molecular_function	COL15A1; collagen, type XV, alpha 1; K08135 collagen, type XV, alpha	http://www.genome.jp/dbget-bin/www_bget?hsa:1306
ENSG00000123384	chr12	+	57128493	57213351	14897	1467	619	1138	1493	27.7957	9.94981	18.2168	24.2934	27.7957	9.94981	18.2168	24.2934	29.7622	64.2258	-1.1097	1.4114e-06	0.00012624	DOWN	58.4827	28.5665	1.0337	5.2702e-05	0.0027063	UP	61.3274	49.8755	0.2982	0.12993	0.99964	FALSE	51.8078	67.5518	-0.38283	0.021354	0.57657	FALSE	GO:0048869//GO:0009583//GO:0006909//GO:0006721//GO:0009987//GO:0050794//GO:0032371//GO:0071702//GO:0030111//GO:0044710//GO:0044763//GO:0016265//GO:0032373//GO:0008219//GO:0051049//GO:0006897//GO:0050896//GO:0043066//GO:0032502//GO:0009968//GO:0009582//GO:0014812//GO:0015850//GO:0072359//GO:1902589//GO:0019222//GO:0001944//GO:0060284//GO:2000586//GO:0010876//GO:0048008//GO:0048699//GO:0015031//GO:…	cellular developmental process//detection of light stimulus//phagocytosis//terpenoid metabolic process//cellular process//regulation of cellular process//regulation of sterol transport//organic substance transport//regulation of Wnt signaling pathway//single-organism metabolic process//single-organism cellular process//death//positive regulation of sterol transport//cell death//regulation of tran…	GO:0005764//GO:0030425//GO:0000323//GO:0016021//GO:0031410//GO:0031224//GO:0043232//GO:0098588//GO:0042995//GO:0070161//GO:0097458//GO:0043025//GO:0044428//GO:0005737//GO:0016023//GO:0043234//GO:0044433//GO:0044464//GO:0005905//GO:0012506//GO:0031090//GO:0044424//GO:0030139//GO:0043005//GO:0030136//GO:0005924//GO:0030054//GO:0005925//GO:0044425//GO:0044444//GO:0070013//GO:0005730//GO:0005912//GO:…	lysosome//dendrite//lytic vacuole//integral component of membrane//cytoplasmic vesicle//intrinsic component of membrane//intracellular non-membrane-bounded organelle//bounding membrane of organelle//cell projection//anchoring junction//neuron part//neuronal cell body//nuclear part//cytoplasm//cytoplasmic membrane-bounded vesicle//protein complex//cytoplasmic vesicle part//cell part//coated pit//v…	GO:0060089//GO:0070325//GO:0044822//GO:0005215//GO:0034185//GO:0005102//GO:0097159//GO:0005515//GO:0022892//GO:0004872//GO:1901363//GO:0043167//GO:0032403//GO:0043169//GO:0005488//GO:0005509//GO:0019899//GO:0003676//GO:0042954//GO:0003674//GO:0008565//GO:0046872//GO:0044877//GO:0003723//GO:0002020	molecular transducer activity//lipoprotein particle receptor binding//poly(A) RNA binding//transporter activity//apolipoprotein binding//receptor binding//organic cyclic compound binding//protein binding//substrate-specific transporter activity//receptor activity//heterocyclic compound binding//ion binding//protein complex binding//cation binding//binding//calcium ion binding//enzyme binding//nuc…	LRP1, A2MR, APOER, APR, CD91, IGFBP3R, LRP, LRP1A, TGFBR5; low density lipoprotein receptor-related protein 1; K04550 low-density lipoprotein receptor-related protein 1 (alpha-2-macroglobulin receptor)	http://www.genome.jp/dbget-bin/www_bget?hsa:4035
ENSG00000148357	chr9	+	130265882	130434123	15610	2641	1075	1668	2464	26.766	9.24272	14.2821	21.4455	26.766	9.24272	14.2821	21.4455	51.6872	115.624	-1.1616	3.1695e-11	4.8172e-09	DOWN	96.5179	49.6106	0.96015	7.0282e-07	5.1613e-05	FALSE	101.213	73.104	0.46937	0.0076507	0.3821	FALSE	75.9362	121.612	-0.67942	1.2953e-05	0.0012917	FALSE	GO:0007155//GO:0008150//GO:0022610	cell adhesion//biological_process//biological adhesion	GO:0044444//GO:0044421//GO:0005622//GO:0005604//GO:0044420//GO:0071944//GO:0005575//GO:0005623//GO:0005576//GO:0016020//GO:0005578//GO:0044464//GO:0005737//GO:0031012//GO:0030054//GO:0005938//GO:0044424	cytoplasmic part//extracellular region part//intracellular//basement membrane//extracellular matrix component//cell periphery//cellular_component//cell//extracellular region//membrane//proteinaceous extracellular matrix//cell part//cytoplasm//extracellular matrix//cell junction//cell cortex//intracellular part	GO:0043169//GO:0043167//GO:0005509//GO:0005488//GO:0003674//GO:0046872//GO:0005515	cation binding//ion binding//calcium ion binding//binding//molecular_function//metal ion binding//protein binding	HMCN2; hemicentin 2; K17341 hemicentin	http://www.genome.jp/dbget-bin/www_bget?hsa:256158
ENSG00000167074	chr22	+	41367333	41399326	4394	1628	575	1709	1843	26.0755	7.81308	23.1261	25.3503	26.0755	7.81308	23.1261	25.3503	27.6466	71.2744	-1.3663	1.1865e-08	1.3944e-06	DOWN	72.1926	26.5359	1.4439	3.4514e-08	3.1569e-06	UP	75.7042	74.9009	0.015391	0.57295	0.99964	FALSE	77.8027	74.9655	0.053594	0.45753	0.99975	FALSE	GO:0090304//GO:0006807//GO:0051171//GO:0009058//GO:0019438//GO:0006139//GO:0008150//GO:1903508//GO:0010467//GO:0048518//GO:0008152//GO:2000112//GO:1903506//GO:1901360//GO:0010557//GO:0034654//GO:0010628//GO:0043170//GO:0006725//GO:0071704//GO:0010556//GO:0009891//GO:0034641//GO:0051173//GO:0031323//GO:0048511//GO:0097659//GO:0006357//GO:0044271//GO:0034645//GO:0006351//GO:0045935//GO:0080090//GO:…	nucleic acid metabolic process//nitrogen compound metabolic process//regulation of nitrogen compound metabolic process//biosynthetic process//aromatic compound biosynthetic process//nucleobase-containing compound metabolic process//biological_process//positive regulation of nucleic acid-templated transcription//gene expression//positive regulation of biological process//metabolic process//regulat…	GO:0043231//GO:0043229//GO:0005623//GO:0005575//GO:0005634//GO:0043227//GO:0043226//GO:0005622//GO:0044424//GO:0044464	intracellular membrane-bounded organelle//intracellular organelle//cell//cellular_component//nucleus//membrane-bounded organelle//organelle//intracellular//intracellular part//cell part	GO:0003674//GO:0003676//GO:0005488//GO:0003700//GO:1901363//GO:0097159//GO:0005515//GO:0003677//GO:0003690//GO:0001071//GO:0043565	molecular_function//nucleic acid binding//binding//transcription factor activity, sequence-specific DNA binding//heterocyclic compound binding//organic cyclic compound binding//protein binding//DNA binding//double-stranded DNA binding//nucleic acid binding transcription factor activity//sequence-specific DNA binding	TEF; thyrotrophic embryonic factor; K09058 thyrotrophic embryonic factor	http://www.genome.jp/dbget-bin/www_bget?hsa:7008
ENSG00000011028	chr17	+	62627401	62693597	5988	902	299	745	708	19.8634	5.5859	13.8607	13.3893	19.8634	5.5859	13.8607	13.3893	14.3762	39.4899	-1.4578	1.0973e-05	0.00082149	DOWN	27.7332	13.7987	1.0071	0.006155	0.16185	FALSE	29.0822	32.6513	-0.167	0.89193	0.99964	FALSE	33.9163	41.5349	-0.29234	0.11848	0.99975	FALSE	GO:0044699//GO:0051234//GO:0071704//GO:0043170//GO:0001503//GO:0001649//GO:0006810//GO:0009056//GO:0032502//GO:0006897//GO:0044710//GO:0044763//GO:0044236//GO:0009987//GO:0030154//GO:0048869//GO:0044707//GO:0016192//GO:0044243//GO:0008150//GO:0044767//GO:0051179//GO:0044259//GO:0044712//GO:0032501//GO:0032963//GO:0030574//GO:0008152	single-organism process//establishment of localization//organic substance metabolic process//macromolecule metabolic process//ossification//osteoblast differentiation//transport//catabolic process//developmental process//endocytosis//single-organism metabolic process//single-organism cellular process//multicellular organismal metabolic process//cellular process//cell differentiation//cellular dev…	GO:0070161//GO:0031224//GO:0016021//GO:0005912//GO:0005925//GO:0044425//GO:0005924//GO:0030054//GO:0016020//GO:0030055//GO:0005575	anchoring junction//intrinsic component of membrane//integral component of membrane//adherens junction//focal adhesion//membrane part//cell-substrate adherens junction//cell junction//membrane//cell-substrate junction//cellular_component	GO:0005518//GO:0005488//GO:0032403//GO:0030246//GO:0044877//GO:0005515//GO:0003674	collagen binding//binding//protein complex binding//carbohydrate binding//macromolecular complex binding//protein binding//molecular_function	MRC2, CD280, CLEC13E, ENDO180, UPARAP; mannose receptor, C type 2; K06560 mannose receptor, C type	http://www.genome.jp/dbget-bin/www_bget?hsa:9902
ENSG00000168477	chr6	-	32041154	32115334	13132	1663	590	862	1388	19.3593	5.82672	8.47785	13.876	19.3593	5.82672	8.47785	13.876	28.3678	72.8067	-1.3598	9.0504e-09	1.0699e-06	DOWN	54.3697	27.2281	0.9977	0.00013712	0.0065183	FALSE	57.0143	37.7791	0.59373	0.017573	0.71096	FALSE	39.2428	76.5772	-0.96449	1.4929e-05	0.0014296	FALSE	GO:0050789//GO:0044281//GO:0031589//GO:0036211//GO:0032963//GO:0043933//GO:0010646//GO:0032268//GO:0006996//GO:0030036//GO:0030198//GO:0019538//GO:0044238//GO:0019220//GO:0044085//GO:0042325//GO:0006641//GO:0065009//GO:0043206//GO:0016337//GO:0043506//GO:0046328//GO:0030199//GO:0065007//GO:0044259//GO:0098609//GO:0044700//GO:0044267//GO:0050896//GO:0019222//GO:1902589//GO:0046486//GO:0031098//GO:…	regulation of biological process//small molecule metabolic process//cell-substrate adhesion//protein modification process//collagen metabolic process//macromolecular complex subunit organization//regulation of cell communication//regulation of cellular protein metabolic process//organelle organization//actin cytoskeleton organization//extracellular matrix organization//protein metabolic process//…	GO:0031012//GO:0005583//GO:0005578//GO:0044464//GO:0043234//GO:0070062//GO:0065010//GO:0005575//GO:0043230//GO:0005623//GO:0032991//GO:0005576//GO:0005581//GO:1903561//GO:0098644//GO:0005615//GO:0098643//GO:0005622//GO:0044421//GO:0031982//GO:0043226//GO:0044420//GO:0031988//GO:0043227	extracellular matrix//fibrillar collagen trimer//proteinaceous extracellular matrix//cell part//protein complex//extracellular exosome//extracellular membrane-bounded organelle//cellular_component//extracellular organelle//cell//macromolecular complex//extracellular region//collagen trimer//extracellular vesicle//complex of collagen trimers//extracellular space//banded collagen fibril//intracellu…	GO:0005515//GO:0005102//GO:0050839//GO:0097367//GO:0005518//GO:0005539//GO:0043168//GO:0008201//GO:0003674//GO:0044877//GO:1901681//GO:0043167//GO:0032403//GO:0005178//GO:0005488	protein binding//receptor binding//cell adhesion molecule binding//carbohydrate derivative binding//collagen binding//glycosaminoglycan binding//anion binding//heparin binding//molecular_function//macromolecular complex binding//sulfur compound binding//ion binding//protein complex binding//integrin binding//binding	TNXB, EDS3, HXBL, TENX, TN-X, TNX, TNXB1, TNXB2, TNXBS, VUR8, XB, XBS; tenascin XB; K06252 tenascin	http://www.genome.jp/dbget-bin/www_bget?hsa:7148
ENSG00000115414	chr2	-	215360440	215436172	9171	1490	497	1115	1130	18.5459	5.248	11.7252	12.0787	18.5459	5.248	11.7252	12.0787	23.8963	65.2327	-1.4488	1.7771e-08	2.0295e-06	DOWN	44.2635	22.9362	0.94849	0.0008569	0.032453	FALSE	46.4166	48.8675	-0.074234	0.88469	0.99964	FALSE	50.7607	68.6109	-0.43473	0.01261	0.39279	FALSE	GO:0006929//GO:0007492//GO:0022008//GO:0048870//GO:0010769//GO:0008150//GO:0031399//GO:0048589//GO:0032989//GO:0044707//GO:0045664//GO:0006468//GO:0051641//GO:0016192//GO:0051962//GO:0033036//GO:0001932//GO:0051241//GO:1904237//GO:0071822//GO:0001816//GO:0048731//GO:0010811//GO:0022603//GO:0050790//GO:0000902//GO:0098602//GO:2000145//GO:0007165//GO:0010952//GO:1902531//GO:0010975//GO:0016043//GO:…	substrate-dependent cell migration//endoderm development//neurogenesis//cell motility//regulation of cell morphogenesis involved in differentiation//biological_process//regulation of protein modification process//developmental growth//cellular component morphogenesis//single-multicellular organism process//regulation of neuron differentiation//protein phosphorylation//cellular localization//vesic…	GO:0005623//GO:0043229//GO:0098590//GO:0043233//GO:0031093//GO:0098805//GO:0043231//GO:0032991//GO:0005576//GO:0005605//GO:0016020//GO:0072562//GO:0012505//GO:0031974//GO:0044459//GO:0065010//GO:0071944//GO:0005575//GO:0043230//GO:0045177//GO:0060205//GO:0005577//GO:0030141//GO:0005622//GO:0005604//GO:0005886//GO:0044421//GO:0031982//GO:0043226//GO:0098589//GO:0044446//GO:0016324//GO:0031988//GO:…	cell//intracellular organelle//plasma membrane region//organelle lumen//platelet alpha granule lumen//whole membrane//intracellular membrane-bounded organelle//macromolecular complex//extracellular region//basal lamina//membrane//blood microparticle//endomembrane system//membrane-enclosed lumen//plasma membrane part//extracellular membrane-bounded organelle//cell periphery//cellular_component//ex…	GO:0002020//GO:0044877//GO:0098772//GO:0003674//GO:0019899//GO:0005178//GO:0005488//GO:0030234//GO:1901681//GO:0043167//GO:0032403//GO:0050839//GO:0097367//GO:0005515//GO:0008047//GO:0005102//GO:0005518//GO:0005539//GO:0043168//GO:0008201//GO:0016504//GO:0061134	protease binding//macromolecular complex binding//molecular function regulator//molecular_function//enzyme binding//integrin binding//binding//enzyme regulator activity//sulfur compound binding//ion binding//protein complex binding//cell adhesion molecule binding//carbohydrate derivative binding//protein binding//enzyme activator activity//receptor binding//collagen binding//glycosaminoglycan bin…	FN1, CIG, ED-B, FINC, FN, FNZ, GFND, GFND2, LETS, MSF; fibronectin 1; K05717 fibronectin 1	http://www.genome.jp/dbget-bin/www_bget?hsa:2335
ENSG00000163359	chr2	-	237324003	237414375	10749	1657	585	1552	1823	16.2033	4.85302	12.8219	15.309	16.2033	4.85302	12.8219	15.309	28.1274	72.5441	-1.3669	8.7364e-09	1.0388e-06	DOWN	71.4092	26.9974	1.4033	6.9131e-08	6.0791e-06	UP	74.8827	68.02	0.13867	0.28938	0.99964	FALSE	70.6553	76.3009	-0.1109	0.15549	0.99975	FALSE	GO:0022411//GO:0008152//GO:0009605//GO:0032501//GO:0010466//GO:0009892//GO:0061564//GO:0048731//GO:0010951//GO:0000902//GO:0050790//GO:0052548//GO:0044092//GO:0016043//GO:0008150//GO:0042330//GO:0022008//GO:0044707//GO:0032989//GO:0044243//GO:0030154//GO:0007399//GO:0009653//GO:0045861//GO:0080090//GO:0007517//GO:0007409//GO:0051346//GO:0042221//GO:0051248//GO:0009056//GO:0000904//GO:0061061//GO:…	cellular component disassembly//metabolic process//response to external stimulus//multicellular organismal process//negative regulation of peptidase activity//negative regulation of metabolic process//axon development//system development//negative regulation of endopeptidase activity//cell morphogenesis//regulation of catalytic activity//regulation of endopeptidase activity//negative regulation o…	GO:0005575//GO:0043230//GO:0012505//GO:0031974//GO:0071944//GO:0065010//GO:0005576//GO:0016020//GO:0005788//GO:0005623//GO:0043229//GO:0043233//GO:0043231//GO:0032991//GO:0098647//GO:0044444//GO:0005581//GO:1903561//GO:0098644//GO:0070013//GO:0005615//GO:0044446//GO:0044420//GO:0031988//GO:0044422//GO:0043227//GO:0031982//GO:0005622//GO:0044421//GO:0005886//GO:0043226//GO:0031012//GO:0044432//GO:…	cellular_component//extracellular organelle//endomembrane system//membrane-enclosed lumen//cell periphery//extracellular membrane-bounded organelle//extracellular region//membrane//endoplasmic reticulum lumen//cell//intracellular organelle//organelle lumen//intracellular membrane-bounded organelle//macromolecular complex//collagen beaded filament//cytoplasmic part//collagen trimer//extracellular …	GO:0003674//GO:0098772//GO:0004867//GO:0005488//GO:0061135//GO:0030234//GO:0005515//GO:0030414//GO:0004857//GO:0061134//GO:0004866	molecular_function//molecular function regulator//serine-type endopeptidase inhibitor activity//binding//endopeptidase regulator activity//enzyme regulator activity//protein binding//peptidase inhibitor activity//enzyme inhibitor activity//peptidase regulator activity//endopeptidase inhibitor activity	COL6A3; collagen, type VI, alpha 3; K06238 collagen, type VI, alpha	http://www.genome.jp/dbget-bin/www_bget?hsa:1293
ENSG00000174059	chr1	-	207880972	207911402	8246	947	365	1184	1366	12.9488	4.23398	13.6777	16.0402	12.9488	4.23398	13.6777	16.0402	17.5496	41.46	-1.2403	3.7484e-05	0.0025257	DOWN	53.5079	16.8445	1.6675	2.3333e-07	1.8734e-05	UP	56.1106	51.8915	0.11278	0.40769	0.99964	FALSE	53.9019	43.6071	0.30578	0.78712	0.99975	FALSE	GO:0050896//GO:0070887//GO:0032502//GO:0071604//GO:0061448//GO:0031326//GO:1900041//GO:1900046//GO:0051049//GO:0072359//GO:0072006//GO:0050663//GO:0048871//GO:0061005//GO:0019222//GO:1901256//GO:0010604//GO:0051094//GO:0035759//GO:0009987//GO:0050818//GO:0050794//GO:0045597//GO:0048869//GO:0044763//GO:0016265//GO:0008219//GO:0042592//GO:0061042//GO:0044249//GO:0071611//GO:0072202//GO:0070482//GO:…	response to stimulus//cellular response to chemical stimulus//developmental process//transforming growth factor beta production//connective tissue development//regulation of cellular biosynthetic process//negative regulation of interleukin-2 secretion//regulation of hemostasis//regulation of transport//circulatory system development//nephron development//cytokine secretion//multicellular organism…	GO:0016021//GO:0031224//GO:0009986//GO:0009925//GO:0005764//GO:0048471//GO:0000323//GO:0044464//GO:0043234//GO:0005737//GO:0098796//GO:0044424//GO:0044425//GO:0098552//GO:0044444//GO:0005622//GO:0044421//GO:0005886//GO:0046930//GO:0043226//GO:0016323//GO:0045178//GO:0098589//GO:0016324//GO:0043227//GO:0036053//GO:0005887//GO:0044459//GO:0005773//GO:0071944//GO:0005575//GO:0045177//GO:0045171//GO:…	integral component of membrane//intrinsic component of membrane//cell surface//basal plasma membrane//lysosome//perinuclear region of cytoplasm//lytic vacuole//cell part//protein complex//cytoplasm//membrane protein complex//intracellular part//membrane part//side of membrane//cytoplasmic part//intracellular//extracellular region part//plasma membrane//pore complex//organelle//basolateral plasma …	GO:0030246//GO:0043168//GO:0005515//GO:1901681//GO:0043167//GO:0005488//GO:0008134//GO:0003674//GO:0043199	carbohydrate binding//anion binding//protein binding//sulfur compound binding//ion binding//binding//transcription factor binding//molecular_function//sulfate binding	CD34; CD34 molecule; K06474 CD34 antigen	http://www.genome.jp/dbget-bin/www_bget?hsa:947
ENSG00000049246	chr1	+	7784320	7845177	6318	750	146	640	940	11.3485	1.87416	8.18165	12.2148	11.3485	1.87416	8.18165	12.2148	7.01984	32.8353	-2.2257	6.2738e-07	5.8986e-05	DOWN	36.821	6.73781	2.4502	1.3593e-07	1.1276e-05	UP	38.612	28.0495	0.46108	0.10388	0.99964	FALSE	29.1362	34.5357	-0.24528	0.19186	0.99975	FALSE	GO:0009059//GO:0010629//GO:0034654//GO:0032501//GO:0018130//GO:0050789//GO:2001141//GO:0050802//GO:1901360//GO:1903506//GO:0009892//GO:0048512//GO:2000112//GO:0042745//GO:0008152//GO:0044238//GO:0050795//GO:0010467//GO:1901362//GO:0008150//GO:0010468//GO:0007610//GO:0046483//GO:0051239//GO:0032774//GO:0019438//GO:0044707//GO:0006139//GO:0051253//GO:0048519//GO:0042749//GO:0009058//GO:0065007//GO:…	macromolecule biosynthetic process//negative regulation of gene expression//nucleobase-containing compound biosynthetic process//multicellular organismal process//heterocycle biosynthetic process//regulation of biological process//regulation of RNA biosynthetic process//circadian sleep/wake cycle, sleep//organic cyclic compound metabolic process//regulation of nucleic acid-templated transcription…	GO:0005634//GO:0005575//GO:0043229//GO:0044424//GO:0005623//GO:0043231//GO:0005622//GO:0044464//GO:0043226//GO:0005737//GO:0043227	nucleus//cellular_component//intracellular organelle//intracellular part//cell//intracellular membrane-bounded organelle//intracellular//cell part//organelle//cytoplasm//membrane-bounded organelle	GO:0003674//GO:0005515//GO:0031625//GO:0044389//GO:0019900//GO:0019899//GO:0005488	molecular_function//protein binding//ubiquitin protein ligase binding//ubiquitin-like protein ligase binding//kinase binding//enzyme binding//binding	PER3, GIG13; period circadian clock 3; K02633 period circadian protein	http://www.genome.jp/dbget-bin/www_bget?hsa:8863
[truncated: 2 more columns]
