# Supplementary material for: Adaptive responses of histone modifications to resistance exercise in human skeletal muscle
Source: PLoS One. 2020 Apr 9;15(4):e0231321. doi: 10.1371/journal.pone.0231321 (PMC7145008; doi:10.1371/journal.pone.0231321)
Supplement: S3 File — (XLSX) [file pone.0231321.s003.xlsx]

## Sheet: Up-regulated genes (training)
Gene_id	chromosome	Strand	start	end	length	AE_pre_readcount	AE_post_readcount	Tr_pre_readcount	Tr_post_readcount	AE_pre_fpkm	AE_post_fpkm	Tr_pre_fpkm	Tr_post_fpkm	AE_pre_group_fpkm	AE_post_group_fpkm	Tr_pre_group_fpkm	Tr_post_group_fpkm	AE_post_readcount(AE_postvsAE_pre)	AE_pre_readcount(AE_postvsAE_pre)	log2FoldChange(AE_postvsAE_pre)	pval(AE_postvsAE_pre)	padj(AE_postvsAE_pre)	significant(AE_postvsAE_pre)	Tr_post_readcount(Tr_postvsAE_post)	AE_post_readcount(Tr_postvsAE_post)	log2FoldChange(Tr_postvsAE_post)	pval(Tr_postvsAE_post)	padj(Tr_postvsAE_post)	significant(Tr_postvsAE_post)	Tr_post_readcount(Tr_postvsTr_pre)	Tr_pre_readcount(Tr_postvsTr_pre)	log2FoldChange(Tr_postvsTr_pre)	pval(Tr_postvsTr_pre)	padj(Tr_postvsTr_pre)	significant(Tr_postvsTr_pre)	Tr_pre_readcount(Tr_prevsAE_pre)	AE_pre_readcount(Tr_prevsAE_pre)	log2FoldChange(Tr_prevsAE_pre)	pval(Tr_prevsAE_pre)	padj(Tr_prevsAE_pre)	significant(Tr_prevsAE_pre)	biological_process	biological_process_description	cellular_component	cellular_component_description	molecular_function	molecular_function_description	KEGG AnnotInfo	KEGG url
ENSG00000162772	chr1	+	212565334	212620777	2103	204	15696	220	955	8.22149	536.643	7.49075	33.0524	8.22149	536.643	7.49075	33.0524	754.681	8.93119	6.4009	3.32e-159	6.11e-156	UP	37.4085	724.361	-4.2753	1.23e-141	1.94e-138	DOWN	39.2282	9.64201	2.0245	3.64e-06	0.00047497	UP	10.0156	9.39371	0.092477	0.83733	0.99975	FALSE	GO:0044283//GO:1903121//GO:0006006//GO:0048869//GO:0070373//GO:0043620//GO:0050794//GO:0009987//GO:0070371//GO:0051246//GO:0046685//GO:1901576//GO:0008219//GO:0044249//GO:0023056//GO:0044710//GO:0016265//GO:0044763//GO:0043408//GO:0001933//GO:0019319//GO:0031326//GO:0032502//GO:1902680//GO:0045934//GO:0070887//GO:0060537//GO:0050896//GO:2001236//GO:0010604//GO:0009968//GO:0019222//GO:0044260//GO:…	small molecule biosynthetic process//regulation of TRAIL-activated apoptotic signaling pathway//glucose metabolic process//cellular developmental process//negative regulation of ERK1 and ERK2 cascade//regulation of DNA-templated transcription in response to stress//regulation of cellular process//cellular process//ERK1 and ERK2 cascade//regulation of protein metabolic process//response to arsenic…	GO:0043232//GO:0044428//GO:0043234//GO:0044464//GO:0044424//GO:0005730//GO:0070013//GO:0044446//GO:0044422//GO:0043227//GO:0005622//GO:0043226//GO:0031981//GO:0005575//GO:0005634//GO:0031974//GO:0005654//GO:0043229//GO:1990622//GO:0005623//GO:0043231//GO:0043228//GO:0032991//GO:0043233	intracellular non-membrane-bounded organelle//nuclear part//protein complex//cell part//intracellular part//nucleolus//intracellular organelle lumen//intracellular organelle part//organelle part//membrane-bounded organelle//intracellular//organelle//nuclear lumen//cellular_component//nucleus//membrane-enclosed lumen//nucleoplasm//intracellular organelle//CHOP-ATF3 complex//cell//intracellular mem…	GO:0046982//GO:0001071//GO:0001078//GO:0003712//GO:0043565//GO:0044212//GO:0000987//GO:0001159//GO:0000989//GO:0003690//GO:0003677//GO:0000981//GO:0000975//GO:0000977//GO:0046983//GO:0097159//GO:0000978//GO:0005515//GO:0001227//GO:0001067//GO:1901363//GO:1990837//GO:0003700//GO:0042802//GO:0042803//GO:0005488//GO:0001012//GO:0000976//GO:0000988//GO:0003714//GO:0003676//GO:0003674//GO:0000982//GO:…	protein heterodimerization activity//nucleic acid binding transcription factor activity//transcriptional repressor activity, RNA polymerase II core promoter proximal region sequence-specific binding//transcription cofactor activity//sequence-specific DNA binding//transcription regulatory region DNA binding//core promoter proximal region sequence-specific DNA binding//core promoter proximal region…	ATF3; activating transcription factor 3; K09032 activating transcription factor 3	http://www.genome.jp/dbget-bin/www_bget?hsa:467
ENSG00000165312	chr10	+	23439458	23442390	2933	193	9040	786	2520	3.27781	130.248	11.278	36.7542	3.27781	130.248	11.278	36.7542	434.653	8.44961	5.6848	4.23e-92	3.29e-89	UP	98.7115	417.19	-2.0794	2.4e-37	7.69e-35	DOWN	103.513	34.4483	1.5873	1.06e-10	3.3e-08	UP	35.7829	8.88719	2.0095	0.00021945	0.015402	FALSE	GO:0071704//GO:0043170//GO:0006464//GO:0043412//GO:0016579//GO:0070536//GO:0008150//GO:0070646//GO:0008152//GO:0044260//GO:0044237//GO:0070647//GO:0009987//GO:0044267//GO:0006508//GO:0044238//GO:0019538//GO:0036211	organic substance metabolic process//macromolecule metabolic process//cellular protein modification process//macromolecule modification//protein deubiquitination//protein K63-linked deubiquitination//biological_process//protein modification by small protein removal//metabolic process//cellular macromolecule metabolic process//cellular metabolic process//protein modification by small protein conju…	--	--	GO:0016787//GO:0008234//GO:0003674//GO:0004843//GO:0019783//GO:0003824//GO:0036459//GO:0070011//GO:0008233	hydrolase activity//cysteine-type peptidase activity//molecular_function//ubiquitin-specific protease activity//ubiquitin-like protein-specific protease activity//catalytic activity//ubiquitinyl hydrolase activity//peptidase activity, acting on L-amino acid peptides//peptidase activity	OTUD1, DUBA7, OTDC1; OTU deubiquitinase 1 (EC:3.4.19.12); K13716 OTU domain-containing protein 1 [EC:3.4.19.12]	http://www.genome.jp/dbget-bin/www_bget?hsa:220213
ENSG00000244734	chr11	-	5225464	5229395	680	612	217	1048	2639	55.6301	16.7338	80.4825	206.005	55.6301	16.7338	80.4825	206.005	10.4336	26.7936	-1.3607	0.00048691	0.023847	FALSE	103.373	10.0144	3.3677	6.18e-24	1.35e-21	UP	108.401	45.931	1.2388	2.34e-08	4.88e-06	UP	47.7105	28.1811	0.75958	0.11324	0.99975	FALSE	GO:0009889//GO:0022607//GO:0006979//GO:0010942//GO:0035150//GO:0006950//GO:1903426//GO:0048522//GO:0034109//GO:0006820//GO:0044237//GO:0071840//GO:0022610//GO:0050817//GO:0010035//GO:0003008//GO:0044248//GO:0070293//GO:0071702//GO:0044763//GO:0016265//GO:0044710//GO:0008219//GO:0051259//GO:0044249//GO:0009987//GO:0050794//GO:0019222//GO:0031326//GO:0006897//GO:0050896//GO:0051179//GO:0009893//GO:…	regulation of biosynthetic process//cellular component assembly//response to oxidative stress//positive regulation of cell death//regulation of tube size//response to stress//regulation of reactive oxygen species biosynthetic process//positive regulation of cellular process//homotypic cell-cell adhesion//anion transport//cellular metabolic process//cellular component organization or biogenesis//b…	GO:0005737//GO:0070062//GO:0031838//GO:0016023//GO:0043234//GO:0044433//GO:0044464//GO:0031410//GO:0044424//GO:0030139//GO:0031983//GO:0043227//GO:0044422//GO:0031988//GO:0044446//GO:0043226//GO:0005622//GO:0044421//GO:0031982//GO:0044444//GO:0071682//GO:0005615//GO:1903561//GO:0072562//GO:0005576//GO:0005833//GO:0043231//GO:0032991//GO:0043233//GO:0043229//GO:0005623//GO:0060205//GO:0043230//GO:…	cytoplasm//extracellular exosome//haptoglobin-hemoglobin complex//cytoplasmic membrane-bounded vesicle//protein complex//cytoplasmic vesicle part//cell part//cytoplasmic vesicle//intracellular part//endocytic vesicle//vesicle lumen//membrane-bounded organelle//organelle part//membrane-bounded vesicle//intracellular organelle part//organelle//intracellular//extracellular region part//vesicle//cyto…	GO:0046914//GO:0030492//GO:0022892//GO:0003824//GO:0031720//GO:0020037//GO:1901363//GO:0005215//GO:0097159//GO:0005515//GO:0019825//GO:0005488//GO:0005344//GO:0016491//GO:0016209//GO:0043169//GO:0005506//GO:0043167//GO:0046906//GO:0046872//GO:0004601//GO:0016684//GO:0003674	transition metal ion binding//hemoglobin binding//substrate-specific transporter activity//catalytic activity//haptoglobin binding//heme binding//heterocyclic compound binding//transporter activity//organic cyclic compound binding//protein binding//oxygen binding//binding//oxygen transporter activity//oxidoreductase activity//antioxidant activity//cation binding//iron ion binding//ion binding//te…	HBB, CD113t-C, beta-globin; hemoglobin, beta; K13823 hemoglobin subunit beta	http://www.genome.jp/dbget-bin/www_bget?hsa:3043
ENSG00000168386	chr3	-	99830141	100114513	4219	3757	3233	1393	3245	82.8079	60.4522	25.9396	61.4221	82.8079	60.4522	25.9396	61.4221	155.446	164.483	-0.081522	0.0047198	0.15718	FALSE	127.111	149.201	-0.23117	0.89471	0.99921	FALSE	133.294	61.0514	1.1265	6.96e-09	1.63e-06	UP	63.4167	173.001	-1.4478	3.98e-17	1.38e-14	DOWN	GO:0008150	biological_process	GO:0044424//GO:0044464//GO:0005737//GO:0043229//GO:0005623//GO:0043231//GO:0016020//GO:0005634//GO:0005575//GO:0005622//GO:0043226//GO:0043227	intracellular part//cell part//cytoplasm//intracellular organelle//cell//intracellular membrane-bounded organelle//membrane//nucleus//cellular_component//intracellular//organelle//membrane-bounded organelle	GO:0003674	molecular_function	FILIP1L, DOC-1, DOC1, GIP130, GIP90; filamin A interacting protein 1-like	http://www.genome.jp/dbget-bin/www_bget?hsa:11259
[truncated: 2 more columns]

## Sheet: Down-regulated genes (training)
Gene_id	chromosome	Strand	start	end	length	AE_pre_readcount	AE_post_readcount	Tr_pre_readcount	Tr_post_readcount	AE_pre_fpkm	AE_post_fpkm	Tr_pre_fpkm	Tr_post_fpkm	AE_pre_group_fpkm	AE_post_group_fpkm	Tr_pre_group_fpkm	Tr_post_group_fpkm	AE_post_readcount(AE_postvsAE_pre)	AE_pre_readcount(AE_postvsAE_pre)	log2FoldChange(AE_postvsAE_pre)	pval(AE_postvsAE_pre)	padj(AE_postvsAE_pre)	significant(AE_postvsAE_pre)	Tr_post_readcount(Tr_postvsAE_post)	AE_post_readcount(Tr_postvsAE_post)	log2FoldChange(Tr_postvsAE_post)	pval(Tr_postvsAE_post)	padj(Tr_postvsAE_post)	significant(Tr_postvsAE_post)	Tr_post_readcount(Tr_postvsTr_pre)	Tr_pre_readcount(Tr_postvsTr_pre)	log2FoldChange(Tr_postvsTr_pre)	pval(Tr_postvsTr_pre)	padj(Tr_postvsTr_pre)	significant(Tr_postvsTr_pre)	Tr_pre_readcount(Tr_prevsAE_pre)	AE_pre_readcount(Tr_prevsAE_pre)	log2FoldChange(Tr_prevsAE_pre)	pval(Tr_prevsAE_pre)	padj(Tr_prevsAE_pre)	significant(Tr_prevsAE_pre)	biological_process	biological_process_description	cellular_component	cellular_component_description	molecular_function	molecular_function_description	KEGG AnnotInfo	KEGG url
ENSG00000159251	chr15	-	34788096	34796139	4106	1334	4047	1038	314	36.6519	94.3301	24.0946	7.40884	36.6519	94.3301	24.0946	7.40884	194.584	58.403	1.7363	4.18e-12	6.71e-10	UP	12.2998	186.767	-3.9245	9.74e-36	2.93e-33	DOWN	12.8981	45.4927	-1.8185	4.03e-05	0.0044238	DOWN	47.2553	61.4275	-0.37841	0.029212	0.701	FALSE	GO:0022607//GO:0060255//GO:0006941//GO:0055002//GO:0003015//GO:0003008//GO:0071840//GO:0055001//GO:0060548//GO:0008219//GO:0016265//GO:0044763//GO:0072132//GO:0050794//GO:0009987//GO:0030239//GO:0048869//GO:0019222//GO:1902589//GO:0072359//GO:0055008//GO:0010604//GO:0032502//GO:0060537//GO:0050896//GO:0043066//GO:0042493//GO:0009888//GO:0048523//GO:0009893//GO:0055007//GO:0065007//GO:0048519//GO:…	cellular component assembly//regulation of macromolecule metabolic process//striated muscle contraction//striated muscle cell development//heart process//system process//cellular component organization or biogenesis//muscle cell development//negative regulation of cell death//cell death//death//single-organism cellular process//mesenchyme morphogenesis//regulation of cellular process//cellular pr…	GO:0005884//GO:0005737//GO:0070161//GO:0042995//GO:0043232//GO:0070062//GO:0044464//GO:0043234//GO:0030175//GO:0031252//GO:0030016//GO:0042643//GO:0030054//GO:0005924//GO:0044424//GO:0030027//GO:0044449//GO:0031988//GO:0098858//GO:0044422//GO:0043227//GO:0005856//GO:0044446//GO:0043226//GO:0031982//GO:0043292//GO:0005622//GO:0044421//GO:0044444//GO:0005925//GO:0005615//GO:1903561//GO:0044297//GO:…	actin filament//cytoplasm//anchoring junction//cell projection//intracellular non-membrane-bounded organelle//extracellular exosome//cell part//protein complex//filopodium//cell leading edge//myofibril//actomyosin, actin portion//cell junction//cell-substrate adherens junction//intracellular part//lamellipodium//contractile fiber part//membrane-bounded vesicle//actin-based cell projection//organe…	GO:0016817//GO:0008092//GO:0017022//GO:0043168//GO:0030554//GO:0032549//GO:0017111//GO:0000166//GO:0001883//GO:0032555//GO:0097367//GO:0003824//GO:0032550//GO:1901363//GO:0005524//GO:0005515//GO:0097159//GO:0005488//GO:0016462//GO:0032553//GO:0036094//GO:0035639//GO:0043167//GO:0001882//GO:1901265//GO:0032559//GO:0016818//GO:0017076//GO:0016787//GO:0003674//GO:0016887	hydrolase activity, acting on acid anhydrides//cytoskeletal protein binding//myosin binding//anion binding//adenyl nucleotide binding//ribonucleoside binding//nucleoside-triphosphatase activity//nucleotide binding//purine nucleoside binding//purine ribonucleotide binding//carbohydrate derivative binding//catalytic activity//purine ribonucleoside binding//heterocyclic compound binding//ATP binding…	ACTC1, ACTC, ASD5, CMD1R, CMH11, LVNC4; actin, alpha, cardiac muscle 1; K12314 actin, alpha cardiac muscle	http://www.genome.jp/dbget-bin/www_bget?hsa:70
ENSG00000165887	chr10	+	97572499	97583884	1451	3323	6407	9017	3018	124.363	203.419	285.105	96.9973	124.363	203.419	285.105	96.9973	308.055	145.482	1.0823	3.69e-07	3.62e-05	UP	118.219	295.679	-1.3226	7.23e-13	9.82e-11	DOWN	123.969	395.191	-1.6726	7.56e-30	5.44e-27	DOWN	410.502	153.016	1.4237	1.37e-20	5.28e-18	UP	GO:0019219//GO:0080090//GO:0007517//GO:0000122//GO:0051148//GO:0050793//GO:0035556//GO:0010558//GO:0014706//GO:0030154//GO:0006355//GO:0006936//GO:0042221//GO:2000113//GO:0010830//GO:2001233//GO:0071704//GO:0006725//GO:0010556//GO:0031327//GO:0043170//GO:0051716//GO:0045662//GO:0031323//GO:0034641//GO:0061061//GO:0009890//GO:0007154//GO:1902679//GO:1903507//GO:0012501//GO:0007275//GO:0034645//GO:…	regulation of nucleobase-containing compound metabolic process//regulation of primary metabolic process//muscle organ development//negative regulation of transcription from RNA polymerase II promoter//negative regulation of muscle cell differentiation//regulation of developmental process//intracellular signal transduction//negative regulation of macromolecule biosynthetic process//striated muscle…	GO:0044451//GO:0044444//GO:0070013//GO:0043227//GO:0044422//GO:0000791//GO:0044446//GO:0031981//GO:0043226//GO:0005622//GO:0043292//GO:0030017//GO:0005575//GO:0005829//GO:0031674//GO:0031974//GO:0005634//GO:0005654//GO:0000785//GO:0043233//GO:0032991//GO:0043228//GO:0043231//GO:0005623//GO:0043229//GO:0005694//GO:0016605//GO:0044428//GO:0005737//GO:0043232//GO:0044464//GO:0044427//GO:0044449//GO:…	nucleoplasm part//cytoplasmic part//intracellular organelle lumen//membrane-bounded organelle//organelle part//euchromatin//intracellular organelle part//nuclear lumen//organelle//intracellular//contractile fiber//sarcomere//cellular_component//cytosol//I band//membrane-enclosed lumen//nucleus//nucleoplasm//chromatin//organelle lumen//macromolecular complex//non-membrane-bounded organelle//intrac…	GO:0001085//GO:0031432//GO:0005488//GO:0019901//GO:0019899//GO:0003682//GO:0003674//GO:0008134//GO:0044877//GO:0019900//GO:0043422//GO:0005198//GO:0008092//GO:0008307//GO:0005515//GO:0061629	RNA polymerase II transcription factor binding//titin binding//binding//protein kinase binding//enzyme binding//chromatin binding//molecular_function//transcription factor binding//macromolecular complex binding//kinase binding//protein kinase B binding//structural molecule activity//cytoskeletal protein binding//structural constituent of muscle//protein binding//RNA polymerase II sequence-specif…	ANKRD2, ARPP; ankyrin repeat domain 2 (stretch responsive muscle)	http://www.genome.jp/dbget-bin/www_bget?hsa:26287
ENSG00000096060	chr6	-	35573585	35728583	7384	5513	3095	2503	888	58.0462	27.6454	22.2653	8.02931	58.0462	27.6454	22.2653	8.02931	148.811	241.361	-0.69771	4.12e-13	7e-11	FALSE	34.7841	142.832	-2.0378	1.92e-13	2.66e-11	DOWN	36.476	109.7	-1.5885	9.55e-09	2.14e-06	DOWN	113.95	253.86	-1.1556	8.69e-19	3.07e-16	DOWN	GO:0043412//GO:0009987//GO:0006464//GO:0044237//GO:0061077//GO:0000413//GO:0071704//GO:0018193//GO:0043170//GO:0044260//GO:0019538//GO:0036211//GO:0044238//GO:0008152//GO:0018208//GO:0008150//GO:0044267//GO:0006457	macromolecule modification//cellular process//cellular protein modification process//cellular metabolic process//chaperone-mediated protein folding//protein peptidyl-prolyl isomerization//organic substance metabolic process//peptidyl-amino acid modification//macromolecule metabolic process//cellular macromolecule metabolic process//protein metabolic process//protein modification process//primary …	GO:1903561//GO:0042175//GO:0070013//GO:0044444//GO:0005789//GO:0044425//GO:0070062//GO:0043226//GO:0031981//GO:0044464//GO:0031982//GO:0044421//GO:0005622//GO:0031988//GO:0044422//GO:0005737//GO:0044428//GO:0043227//GO:0098588//GO:0044446//GO:0031974//GO:0031090//GO:0065010//GO:0005634//GO:0012505//GO:0043230//GO:0005575//GO:0043233//GO:0043231//GO:0005623//GO:0043229//GO:0044424//GO:0005783//GO:…	extracellular vesicle//nuclear outer membrane-endoplasmic reticulum membrane network//intracellular organelle lumen//cytoplasmic part//endoplasmic reticulum membrane//membrane part//extracellular exosome//organelle//nuclear lumen//cell part//vesicle//extracellular region part//intracellular//membrane-bounded vesicle//organelle part//cytoplasm//nuclear part//membrane-bounded organelle//bounding me…	GO:0005527//GO:0005528//GO:0003755//GO:0005488//GO:0003674//GO:0016859//GO:0005515//GO:0097159//GO:0008144//GO:0016853//GO:1901363//GO:0031072//GO:0003824	macrolide binding//FK506 binding//peptidyl-prolyl cis-trans isomerase activity//binding//molecular_function//cis-trans isomerase activity//protein binding//organic cyclic compound binding//drug binding//isomerase activity//heterocyclic compound binding//heat shock protein binding//catalytic activity	FKBP5, AIG6, FKBP51, FKBP54, P54, PPIase, Ptg-10; FK506 binding protein 5 (EC:5.2.1.8); K09571 FK506-binding protein 4/5 [EC:5.2.1.8]	http://www.genome.jp/dbget-bin/www_bget?hsa:2289
ENSG00000123689	chr1	+	209675420	209676388	866	7758	6303	5475	2147	446.242	307.57	266.065	106.055	446.242	307.57	266.065	106.055	303.055	339.648	-0.16446	2.2e-06	0.00018859	FALSE	84.1007	290.88	-1.7902	3.92e-21	7.64e-19	DOWN	88.1915	239.955	-1.444	4.22e-15	1.55e-12	DOWN	249.251	357.237	-0.51928	2.5e-10	4.87e-08	FALSE	GO:0008150//GO:0006915//GO:0007165//GO:0097191//GO:0048584//GO:0043068//GO:0010647//GO:0009966//GO:0006629//GO:0042981//GO:0043065//GO:0048518//GO:0008152//GO:0044699//GO:0043067//GO:0023052//GO:0051716//GO:2001238//GO:0071704//GO:0012501//GO:0007154//GO:2001233//GO:0010941//GO:0044700//GO:0007166//GO:0065007//GO:0010646//GO:0050789//GO:0044281//GO:0044238//GO:0023051//GO:0048522//GO:0097190//GO:…	biological_process//apoptotic process//signal transduction//extrinsic apoptotic signaling pathway//positive regulation of response to stimulus//positive regulation of programmed cell death//positive regulation of cell communication//regulation of signal transduction//lipid metabolic process//regulation of apoptotic process//positive regulation of apoptotic process//positive regulation of biologic…	GO:0043228//GO:0043231//GO:0043229//GO:0005623//GO:0005575//GO:0043226//GO:0005622//GO:0005739//GO:0043227//GO:0044444//GO:0044424//GO:0005811//GO:0044464//GO:0005737//GO:0043232	non-membrane-bounded organelle//intracellular membrane-bounded organelle//intracellular organelle//cell//cellular_component//organelle//intracellular//mitochondrion//membrane-bounded organelle//cytoplasmic part//intracellular part//lipid particle//cell part//cytoplasm//intracellular non-membrane-bounded organelle	GO:0003674//GO:0005488//GO:0005515	molecular_function//binding//protein binding	G0S2; G0/G1 switch 2	http://www.genome.jp/dbget-bin/www_bget?hsa:50486
ENSG00000275209	chr21	+	8400991	8401039	49	4926	1380	2018	874	5007.69	1190.14	1733.19	763.016	5007.69	1190.14	1733.19	763.016	66.3519	215.662	-1.7006	6.43e-29	2.1e-26	DOWN	34.2357	63.6861	-0.89548	0.031381	0.54514	FALSE	35.901	88.4435	-1.3007	1.32e-05	0.0015568	DOWN	91.87	226.83	-1.3039	1.74e-19	6.47e-17	DOWN	--	--	--	--	--	--	--	--
[truncated: 2 more columns]
